# Supplementary material for: Deciphering the Metabolic Basis and Molecular Circuitry of the Warburg Paradox in Lymphoma
Source: Cancers (Basel). 2024 Oct 25;16(21):3606. doi: 10.3390/cancers16213606 (PMC11545614; doi:10.3390/cancers16213606)
Supplement: Supplementary file 1 [file cancers-16-03606-s001.zip]

Archive with 3 entries (3 files):
- Supplementary Figures and Legends.pdf
- Table S2 Warburg genes in cell lines and NCI DLBCL.xlsx
- Table S1 Metabolic profiling Raw Datasets.xlsx
