# Supplementary material for: Deciphering the Metabolic Basis and Molecular Circuitry of the Warburg Paradox in Lymphoma
Source: Cancers (Basel). 2024 Oct 25;16(21):3606. doi: 10.3390/cancers16213606 (PMC11545614; doi:10.3390/cancers16213606)
Supplement: Supplementary file 1 [file cancers-16-03606-s001.zip › Table S2 Warburg genes in cell lines and NCI DLBCL.xlsx]

## Sheet: Molecular metabolic interaction
List of transcription factors known to regulate the expression of metabolic genes that corresponds to Warburg circuitary, identified from Genenhancer database
Source	Target
AFF1	GOT1
AFF1	GPT
AFF1	SLC25A1
AFF1	SLC25A11
AHR	GOT2
AHR	GPT2
AHR	GRINA
AHR	LDHA
AHR	PCNA
AHR	SLC25A1
AHR	SLC25A11
ARHGAP35	LDHA
ARHGAP35	SLC25A1
ARHGAP35	SLC25A11
ARID1B	GPT
ARID1B	GRINA
ARID1B	SLC25A11
ARID2	GPT
ARID2	SLC25A1
ARID3A	GOT1
ARID3A	GOT2
ARID3A	GPT
ARID3A	GPT2
ARID3A	LDHA
ARID3A	PCNA
ARID3A	SLC25A1
ARID3A	SLC25A11
ARID4B	GOT1
ARID4B	GOT2
ARID4B	GPT
ARID4B	GPT2
ARID4B	GRINA
ARID4B	LDHA
ARID4B	PCNA
ARID4B	SLC25A1
ARID4B	SLC25A11
ARNT	GPT
ARNT	LDHA
ARNT	LDHB
ARNT	SLC25A1
ARNT	SLC25A11
ASH2L	GPT
ASH2L	LDHB
ATF1	GOT1
ATF1	GOT2
ATF1	GPT
ATF1	GPT2
ATF1	GRINA
ATF1	LDHA
ATF1	LDHB
ATF1	PCNA
ATF1	SLC25A1
ATF1	SLC25A11
ATF2	GOT1
ATF2	GOT2
ATF2	GPT
ATF2	GPT2
ATF2	GRINA
ATF2	LDHA
ATF2	PCNA
ATF2	SLC25A1
ATF2	SLC25A11
ATF3	GOT1
ATF3	GOT2
ATF3	GPT
ATF3	GPT2
ATF3	GRINA
ATF3	LDHA
ATF3	SLC25A11
ATF4	GOT1
ATF4	GPT2
ATF4	GRINA
ATF4	SLC25A1
ATF4	SLC25A11
ATF7	GOT1
ATF7	GOT2
ATF7	GPT
ATF7	GPT2
ATF7	GRINA
ATF7	LDHA
ATF7	LDHB
ATF7	PCNA
ATF7	SLC25A1
ATF7	SLC25A11
BACH1	GOT2
BACH1	GPT
BACH1	GPT2
BACH1	GRINA
BACH1	LDHA
BACH1	PCNA
BACH1	SLC25A1
BACH1	SLC25A11
BATF	GOT1
BATF	GOT2
BATF	GRINA
BATF	SLC25A11
BCL11A	GOT1
BCL11A	GPT
BCL11A	GRINA
BCL11A	PCNA
BCL11A	SLC25A1
BCL11A	SLC25A11
BCL11B	GOT1
BCL11B	GPT
BCL11B	GRINA
BCL11B	SLC25A1
BCL11B	SLC25A11
BCL6	GOT1
BCL6	GOT2
BCL6	GPT
BCL6	GPT2
BCL6	GRINA
BCL6	LDHA
BCL6	PCNA
BCL6	SLC25A1
BCL6	SLC25A11
BCL6B	SLC25A11
BCLAF1	GOT2
BCLAF1	GPT
BCLAF1	GPT2
BCLAF1	GRINA
BCLAF1	LDHA
BCLAF1	PCNA
BCLAF1	SLC25A11
BCOR	GOT1
BCOR	GPT
BCOR	GRINA
BCOR	LDHA
BCOR	LDHB
BCOR	SLC25A1
BCOR	SLC25A11
BHLHE40	GOT1
BHLHE40	GOT2
BHLHE40	GPT
BHLHE40	GPT2
BHLHE40	GRINA
BHLHE40	LDHA
BHLHE40	LDHB
BHLHE40	PCNA
BHLHE40	SLC25A1
BHLHE40	SLC25A11
BMI1	GPT
BMI1	GRINA
BMI1	SLC25A11
BRCA1	GOT1
BRCA1	GPT
BRCA1	LDHA
BRCA1	PCNA
BRCA1	SLC25A1
BRCA1	SLC25A11
BRD9	GOT1
BRD9	GPT
BRD9	GRINA
BRD9	LDHA
BRD9	SLC25A1
BRD9	SLC25A11
CBFA2T2	GRINA
CBFA2T2	SLC25A1
CBFA2T3	GOT2
CBFA2T3	GPT
CBFA2T3	GRINA
CBFA2T3	LDHA
CBFA2T3	SLC25A1
CBFA2T3	SLC25A11
CBFB	GPT
CBFB	GRINA
CBFB	LDHA
CBFB	LDHB
CBFB	PCNA
CBFB	SLC25A1
CBFB	SLC25A11
CBLL2	SLC25A11
CBX1	GPT
CBX1	GPT2
CBX1	GRINA
CBX1	LDHA
CBX1	LDHB
CBX1	SLC25A11
CBX3	GOT2
CBX3	GRINA
CBX3	LDHB
CBX3	SLC25A1
CBX5	GOT2
CBX5	GRINA
CC2D1A	GRINA
CC2D1A	PCNA
CC2D1A	SLC25A1
CC2D1A	SLC25A11
CDC5L	GRINA
CDC5L	LDHA
CDC5L	SLC25A1
CDC5L	SLC25A11
CEBPA	GOT1
CEBPA	GOT2
CEBPA	GPT2
CEBPA	GRINA
CEBPA	PCNA
CEBPA	SLC25A11
CEBPB	GOT1
CEBPB	GOT2
CEBPB	GPT
CEBPB	GPT2
CEBPB	GRINA
CEBPB	LDHA
CEBPB	LDHB
CEBPB	SLC25A1
CEBPB	SLC25A11
CEBPG	GOT1
CEBPG	GOT2
CEBPG	GPT
CEBPG	GPT2
CEBPG	GRINA
CEBPG	LDHA
CEBPG	LDHB
CEBPG	PCNA
CEBPG	SLC25A11
CEBPZ	GOT1
CHAMP1	GOT2
CHAMP1	SLC25A1
CHD1	GPT
CHD1	GRINA
CHD1	LDHA
CHD1	SLC25A1
CHD1	SLC25A11
CHD2	GOT1
CHD2	GOT2
CHD2	GPT
CHD2	GPT2
CHD2	GRINA
CHD2	LDHA
CHD2	LDHB
CHD2	PCNA
CHD2	SLC25A1
CHD2	SLC25A11
CHD4	GPT
CHD4	GPT2
CHD4	SLC25A11
CREB1	GOT1
CREB1	GOT2
CREB1	GPT
CREB1	GPT2
CREB1	GRINA
CREB1	LDHA
CREB1	PCNA
CREB1	SLC25A1
CREB1	SLC25A11
CREM	GOT1
CREM	GOT2
CREM	GPT
CREM	GPT2
CREM	GRINA
CREM	LDHA
CREM	PCNA
CREM	SLC25A1
CREM	SLC25A11
CSDE1	GPT
CSDE1	LDHA
CSDE1	SLC25A1
CTBP1	GOT1
CTBP1	GOT2
CTBP1	GPT
CTBP1	GPT2
CTBP1	GRINA
CTBP1	LDHA
CTBP1	LDHB
CTBP1	PCNA
CTBP1	SLC25A1
CTBP1	SLC25A11
CTCF	GOT2
CTCF	GPT
CTCF	GPT2
CTCF	GRINA
CTCF	PCNA
CTCF	SLC25A1
CTCF	SLC25A11
CUX1	GRINA
CUX1	SLC25A11
DACH1	GRINA
DACH1	SLC25A1
DDX20	GOT1
DDX20	GPT
DDX20	PCNA
DDX20	SLC25A1
DDX20	SLC25A11
DEAF1	GPT2
DEK	GOT1
DEK	GOT2
DEK	GPT
DEK	GRINA
DEK	SLC25A11
DIDO1	PCNA
DIDO1	SLC25A1
DIDO1	SLC25A11
DMAP1	GOT1
DMAP1	GOT2
DMAP1	GPT
DMAP1	GPT2
DMAP1	GRINA
DMAP1	LDHA
DMAP1	PCNA
DMAP1	SLC25A1
DMAP1	SLC25A11
DNMT1	SLC25A1
DNMT3B	GOT1
DNMT3B	GOT2
DNMT3B	GPT2
DNMT3B	LDHA
DNMT3B	PCNA
DNMT3B	SLC25A1
DPF2	GOT1
DPF2	GOT2
DPF2	GPT
DPF2	GPT2
DPF2	GRINA
DPF2	PCNA
DPF2	SLC25A1
DPF2	SLC25A11
DRAP1	GOT1
DRAP1	GOT2
DRAP1	GPT
DRAP1	GPT2
DRAP1	GRINA
DRAP1	LDHA
DRAP1	PCNA
DRAP1	SLC25A1
DRAP1	SLC25A11
E2F1	GOT1
E2F1	GPT
E2F1	GRINA
E2F1	LDHA
E2F1	LDHB
E2F1	SLC25A11
E2F4	GRINA
E2F4	SLC25A11
E2F7	LDHB
E2F7	SLC25A1
E2F8	GRINA
E2F8	SLC25A11
E4F1	GPT
EBF1	GOT1
EBF1	GOT2
EBF1	GPT2
EBF1	GRINA
EBF1	PCNA
EBF1	SLC25A1
EBF1	SLC25A11
EED	GRINA
EED	LDHA
EED	LDHB
EED	SLC25A11
EGR1	GOT1
EGR1	GOT2
EGR1	GPT
EGR1	GPT2
EGR1	GRINA
EGR1	LDHA
EGR1	PCNA
EGR1	SLC25A1
EGR1	SLC25A11
EGR2	GOT1
EGR2	GOT2
EGR2	GPT
EGR2	GPT2
EGR2	GRINA
EGR2	LDHA
EGR2	PCNA
EGR2	SLC25A1
EHMT2	SLC25A1
ELF1	GOT1
ELF1	GOT2
ELF1	GPT
ELF1	GPT2
ELF1	GRINA
ELF1	LDHA
ELF1	LDHB
ELF1	PCNA
ELF1	SLC25A1
ELF1	SLC25A11
ELF3	GOT1
ELF3	GOT2
ELF3	GPT
ELF3	GPT2
ELF3	GRINA
ELF3	LDHA
ELF3	PCNA
ELF3	SLC25A1
ELF3	SLC25A11
ELF4	GPT
ELF4	LDHA
ELF4	LDHB
ELF4	PCNA
ELF4	SLC25A1
ELF4	SLC25A11
ELK1	GPT
ELK1	GRINA
ELK1	LDHA
ELK1	PCNA
ELK1	SLC25A1
ELK1	SLC25A11
EMSY	GOT1
EMSY	GOT2
EMSY	GPT
EMSY	LDHA
EMSY	PCNA
EMSY	SLC25A11
EP300	GOT1
EP300	GPT
EP300	GPT2
EP300	GRINA
EP300	LDHA
EP300	LDHB
EP300	PCNA
EP300	SLC25A1
EP300	SLC25A11
EP400	GOT1
EP400	GPT
EP400	GPT2
EP400	GRINA
EP400	LDHA
EP400	LDHB
EP400	PCNA
EP400	SLC25A11
ERF	GOT2
ERF	GPT
ERF	GPT2
ERF	GRINA
ERF	LDHA
ERF	PCNA
ERF	SLC25A1
ERF	SLC25A11
ESRRA	GOT1
ESRRA	GOT2
ESRRA	GRINA
ESRRA	SLC25A11
ETS1	GOT2
ETS1	GPT
ETS1	GPT2
ETS1	GRINA
ETS1	LDHA
ETS1	PCNA
ETS1	SLC25A1
ETS1	SLC25A11
ETV1	GPT
ETV1	GPT2
ETV1	GRINA
ETV1	LDHA
ETV1	PCNA
ETV1	SLC25A1
ETV1	SLC25A11
ETV4	GOT2
ETV4	GPT
ETV4	GPT2
ETV4	GRINA
ETV4	LDHA
ETV4	PCNA
ETV4	SLC25A11
ETV6	PCNA
ETV6	SLC25A11
EZH2	GOT2
EZH2	SLC25A1
FEZF1	GPT2
FEZF1	GRINA
FEZF1	PCNA
FEZF1	SLC25A1
FEZF1	SLC25A11
FOS	GOT1
FOS	GRINA
FOS	SLC25A11
FOSL2	GOT2
FOSL2	GPT
FOSL2	GPT2
FOSL2	GRINA
FOSL2	LDHA
FOSL2	SLC25A11
FOXA1	GOT1
FOXA1	GOT2
FOXA1	GPT2
FOXA1	GRINA
FOXA1	SLC25A11
FOXA2	GPT2
FOXA2	GRINA
FOXA2	LDHA
FOXA2	SLC25A11
FOXA3	GOT1
FOXA3	GOT2
FOXA3	GPT
FOXA3	GPT2
FOXA3	GRINA
FOXA3	LDHA
FOXA3	PCNA
FOXA3	SLC25A1
FOXK2	GPT
FOXK2	GPT2
FOXK2	GRINA
FOXK2	LDHA
FOXK2	PCNA
FOXK2	SLC25A1
FOXK2	SLC25A11
FOXM1	GOT1
FOXM1	GOT2
FOXM1	GRINA
FOXM1	LDHA
FOXM1	SLC25A1
FOXM1	SLC25A11
FOXP1	GPT2
FOXP1	PCNA
FUS	GPT
FUS	SLC25A11
GABPA	GOT1
GABPA	GOT2
GABPA	GPT
GABPA	GPT2
GABPA	GRINA
GABPA	LDHA
GABPA	PCNA
GABPA	SLC25A1
GABPA	SLC25A11
GABPB1	GOT1
GABPB1	GOT2
GABPB1	GPT
GABPB1	GPT2
GABPB1	GRINA
GABPB1	LDHA
GABPB1	LDHB
GABPB1	PCNA
GABPB1	SLC25A1
GABPB1	SLC25A11
GATA2	GPT
GATA2	GPT2
GATA2	SLC25A1
GATA2	SLC25A11
GATA4	GOT1
GATA4	GPT
GATA4	GPT2
GATA4	LDHA
GATA4	PCNA
GATA4	SLC25A1
GATA4	SLC25A11
GATAD1	GOT1
GATAD1	GOT2
GATAD1	GPT
GATAD1	GPT2
GATAD1	GRINA
GATAD1	LDHA
GATAD1	PCNA
GATAD1	SLC25A1
GATAD1	SLC25A11
GATAD2A	GOT1
GATAD2A	GOT2
GATAD2A	GPT
GATAD2A	GPT2
GATAD2A	GRINA
GATAD2A	LDHA
GATAD2A	PCNA
GATAD2A	SLC25A1
GATAD2A	SLC25A11
GATAD2B	GOT2
GATAD2B	GPT
GATAD2B	GPT2
GATAD2B	GRINA
GATAD2B	LDHA
GATAD2B	PCNA
GATAD2B	SLC25A1
GATAD2B	SLC25A11
GFI1B	SLC25A11
GLI4	GPT
GLI4	GRINA
GLI4	SLC25A1
GLI4	SLC25A11
GLIS1	GOT2
GLIS1	GPT
GLIS1	GPT2
GLIS1	GRINA
GLIS1	LDHA
GLIS1	LDHB
GLIS1	PCNA
GLIS1	SLC25A1
GLIS1	SLC25A11
GLIS2	GOT1
GLIS2	GPT
GLIS2	GPT2
GLIS2	GRINA
GLIS2	LDHA
GLIS2	LDHB
GLIS2	PCNA
GLIS2	SLC25A1
GLIS2	SLC25A11
GMEB1	GOT2
GMEB1	GPT
GMEB1	GPT2
GMEB1	GRINA
GMEB1	LDHA
GMEB1	PCNA
GMEB1	SLC25A11
GMEB2	GOT2
GMEB2	GPT
GMEB2	GPT2
GMEB2	SLC25A1
GMEB2	SLC25A11
GTF2A2	GPT
GTF2A2	LDHA
GTF2A2	SLC25A1
GTF2F1	GOT1
GTF2F1	GOT2
GTF2F1	GPT
GTF2F1	GRINA
GTF2F1	LDHA
GTF2F1	LDHB
GTF2F1	PCNA
GTF2F1	SLC25A1
GTF2F1	SLC25A11
HBP1	GOT2
HBP1	GPT
HBP1	GPT2
HBP1	LDHA
HBP1	PCNA
HBP1	SLC25A1
HBP1	SLC25A11
HCFC1	GOT1
HCFC1	GOT2
HCFC1	GPT
HCFC1	GPT2
HCFC1	GRINA
HCFC1	LDHA
HCFC1	LDHB
HCFC1	PCNA
HCFC1	SLC25A1
HCFC1	SLC25A11
HDAC1	GOT1
HDAC1	GOT2
HDAC1	GPT
HDAC1	GPT2
HDAC1	GRINA
HDAC1	LDHA
HDAC1	LDHB
HDAC1	PCNA
HDAC1	SLC25A1
HDAC1	SLC25A11
HDAC2	GOT1
HDAC2	GOT2
HDAC2	GPT
HDAC2	GPT2
HDAC2	GRINA
HDAC2	LDHA
HDAC2	LDHB
HDAC2	SLC25A1
HDAC2	SLC25A11
HDAC8	GPT
HDAC8	GRINA
HDAC8	LDHA
HDAC8	SLC25A1
HDAC8	SLC25A11
HDGF	GOT2
HDGF	GPT
HDGF	GRINA
HDGF	LDHA
HDGF	SLC25A1
HDGF	SLC25A11
HHEX	GPT2
HHEX	PCNA
HIC1	GOT1
HIC1	GPT
HIC1	GPT2
HIC1	GRINA
HIC1	LDHA
HIC1	LDHB
HIC1	PCNA
HIC1	SLC25A1
HIC1	SLC25A11
HLF	GOT1
HLF	GPT2
HLF	GRINA
HLF	SLC25A11
HLTF	GPT
HLTF	SLC25A1
HLTF	SLC25A11
HMBOX1	GOT1
HMBOX1	LDHA
HMBOX1	PCNA
HMBOX1	SLC25A11
HMG20A	GOT1
HMG20A	GOT2
HMG20A	GPT2
HMG20A	GRINA
HMG20A	LDHA
HMG20A	PCNA
HMG20A	SLC25A11
HMG20B	GOT1
HMG20B	GOT2
HMG20B	GPT2
HMG20B	LDHA
HMG20B	PCNA
HNF1A	GOT1
HNF1A	GPT2
HNF1A	PCNA
HNF4A	GOT1
HNF4A	GOT2
HNF4A	GPT2
HNF4A	GRINA
HNF4A	LDHA
HNF4A	SLC25A1
HNF4A	SLC25A11
HNF4G	GPT2
HNF4G	GRINA
HNF4G	LDHA
HNF4G	SLC25A1
HNF4G	SLC25A11
HNRNPH1	SLC25A11
HNRNPL	GOT1
HNRNPL	GOT2
HNRNPL	GPT
HNRNPL	GPT2
HNRNPL	GRINA
HNRNPL	LDHA
HNRNPL	PCNA
HNRNPL	SLC25A1
HNRNPL	SLC25A11
HOMEZ	GOT1
HOMEZ	GOT2
HOMEZ	GPT2
HOMEZ	LDHA
HOMEZ	PCNA
HSF1	GRINA
IKZF1	GOT1
IKZF1	GOT2
IKZF1	GPT
IKZF1	GPT2
IKZF1	GRINA
IKZF1	LDHA
IKZF1	LDHB
IKZF1	PCNA
IKZF1	SLC25A1
IKZF1	SLC25A11
IKZF2	GOT2
IKZF2	GPT
IKZF2	GRINA
IKZF2	LDHA
IKZF2	SLC25A11
IKZF5	GOT2
IKZF5	GPT
IKZF5	GPT2
IKZF5	GRINA
IKZF5	LDHA
IKZF5	PCNA
IKZF5	SLC25A1
IKZF5	SLC25A11
INSM2	GPT
INSM2	GRINA
INSM2	LDHA
INSM2	LDHB
INSM2	PCNA
INSM2	SLC25A1
INSM2	SLC25A11
IRF2	GOT1
IRF2	GOT2
IRF2	GPT
IRF2	GPT2
IRF2	GRINA
IRF2	LDHA
IRF2	LDHB
IRF2	PCNA
IRF2	SLC25A1
IRF2	SLC25A11
IRF3	GOT1
IRF3	GPT
IRF3	SLC25A11
IRF4	GOT2
IRF4	GRINA
IRF4	PCNA
IRF4	SLC25A11
IRF5	SLC25A11
IRF9	GOT1
IRF9	GPT2
IRF9	GRINA
IRF9	LDHA
IRF9	SLC25A1
JUN	GOT1
JUN	SLC25A11
JUNB	GOT2
JUNB	GRINA
JUNB	SLC25A11
JUND	GOT1
JUND	GOT2
JUND	GPT
JUND	GPT2
JUND	GRINA
JUND	LDHA
JUND	SLC25A11
KAT7	GOT1
KAT7	GOT2
KAT7	GPT
KAT7	GPT2
KAT7	GRINA
KAT7	LDHA
KAT7	PCNA
KAT7	SLC25A1
KAT7	SLC25A11
KAT8	GOT1
KAT8	GOT2
KAT8	GPT
KAT8	GPT2
KAT8	GRINA
KAT8	LDHA
KAT8	PCNA
KAT8	SLC25A1
KAT8	SLC25A11
KDM1A	GOT1
KDM1A	GOT2
KDM1A	GPT
KDM1A	GPT2
KDM1A	GRINA
KDM1A	LDHA
KDM3A	GOT2
KDM3A	GPT
KDM3A	GPT2
KDM3A	GRINA
KDM3A	LDHA
KDM3A	PCNA
KDM3A	SLC25A11
KDM4B	GOT2
KDM4B	GPT
KDM4B	GPT2
KDM4B	GRINA
KDM4B	LDHA
KDM4B	PCNA
KDM4B	SLC25A11
KDM5A	GOT1
KDM5A	GOT2
KDM5A	PCNA
KDM5A	SLC25A1
KDM5A	SLC25A11
KDM6A	GPT2
KHSRP	SLC25A1
KLF1	GPT
KLF1	GPT2
KLF1	GRINA
KLF1	LDHA
KLF1	LDHB
KLF1	PCNA
KLF1	SLC25A1
KLF1	SLC25A11
KLF10	GOT1
KLF10	GPT
KLF10	GPT2
KLF10	GRINA
KLF10	LDHA
KLF10	LDHB
KLF10	SLC25A1
KLF10	SLC25A11
KLF11	GOT1
KLF11	GOT2
KLF11	GPT
KLF11	GPT2
KLF11	GRINA
KLF11	LDHA
KLF11	PCNA
KLF16	GOT2
KLF16	GPT
KLF16	GPT2
KLF16	GRINA
KLF16	LDHA
KLF16	LDHB
KLF16	PCNA
KLF16	SLC25A1
KLF16	SLC25A11
KLF17	GOT1
KLF17	GOT2
KLF17	GPT
KLF17	GRINA
KLF17	LDHA
KLF17	PCNA
KLF17	SLC25A1
KLF17	SLC25A11
KLF5	GOT1
KLF5	GPT
KLF5	GPT2
KLF5	GRINA
KLF5	LDHA
KLF5	PCNA
KLF5	SLC25A1
KLF5	SLC25A11
KLF6	GOT1
KLF6	GOT2
KLF6	GPT
KLF6	GPT2
KLF6	GRINA
KLF6	LDHA
KLF6	PCNA
KLF6	SLC25A1
KLF6	SLC25A11
KLF7	GPT
KLF7	GRINA
KLF7	SLC25A1
KLF7	SLC25A11
KLF8	GOT1
KLF8	GOT2
KLF8	GPT
KLF8	GPT2
KLF8	GRINA
KLF8	LDHA
KLF8	LDHB
KLF8	PCNA
KLF8	SLC25A1
KLF8	SLC25A11
KLF9	GOT1
KLF9	GPT
KLF9	GPT2
KLF9	GRINA
KLF9	LDHA
KLF9	LDHB
KLF9	PCNA
KLF9	SLC25A1
KLF9	SLC25A11
KMT2B	GOT2
KMT2B	GPT
KMT2B	GPT2
KMT2B	GRINA
KMT2B	LDHA
KMT2B	PCNA
KMT2B	SLC25A1
KMT2B	SLC25A11
L3MBTL2	GOT1
L3MBTL2	GOT2
L3MBTL2	GPT
L3MBTL2	GPT2
L3MBTL2	GRINA
L3MBTL2	LDHA
L3MBTL2	LDHB
L3MBTL2	PCNA
L3MBTL2	SLC25A1
L3MBTL2	SLC25A11
LARP7	GOT1
LARP7	GOT2
LARP7	GPT
LARP7	GPT2
LARP7	GRINA
LARP7	LDHA
LARP7	LDHB
LARP7	PCNA
LARP7	SLC25A1
LARP7	SLC25A11
LCORL	LDHA
LCORL	SLC25A11
LEF1	GPT
LEF1	GRINA
LEF1	LDHB
LEF1	SLC25A1
LEF1	SLC25A11
MAFF	GOT2
MAFF	GRINA
MAFF	LDHA
MAFF	SLC25A11
MAFG	GOT2
MAFK	GOT1
MAFK	GOT2
MAFK	GRINA
MAFK	LDHA
MAFK	SLC25A1
MAFK	SLC25A11
MAX	GOT1
MAX	GOT2
MAX	GPT
MAX	GPT2
MAX	GRINA
MAX	LDHA
MAX	LDHB
MAX	PCNA
MAX	SLC25A1
MAX	SLC25A11
MAZ	GOT2
MAZ	GPT
MAZ	GPT2
MAZ	GRINA
MAZ	LDHA
MAZ	LDHB
MAZ	PCNA
MAZ	SLC25A1
MAZ	SLC25A11
MBD1	GOT2
MBD1	GPT2
MBD1	LDHA
MBD1	PCNA
MBD1	SLC25A1
MBD1	SLC25A11
MBD2	GOT1
MBD2	GOT2
MBD2	GPT
MBD2	GPT2
MBD2	GRINA
MBD2	LDHA
MBD2	LDHB
MBD2	PCNA
MBD2	SLC25A1
MBD2	SLC25A11
MCM2	GPT
MCM2	SLC25A11
MCM7	SLC25A1
MEF2D	GRINA
MEF2D	SLC25A1
MEIS2	GOT1
MEIS2	GOT2
MEIS2	GPT
MEIS2	GPT2
MEIS2	GRINA
MEIS2	LDHA
MEIS2	LDHB
MEIS2	SLC25A1
MEIS2	SLC25A11
MGA	GOT1
MGA	GOT2
MGA	GPT
MGA	GPT2
MGA	GRINA
MGA	LDHA
MGA	LDHB
MGA	PCNA
MGA	SLC25A11
MIER1	GPT
MIER1	LDHA
MIER1	SLC25A1
MIER2	GOT1
MIER2	GOT2
MIER2	GPT
MIER2	GPT2
MIER2	LDHA
MIER2	PCNA
MIER3	GOT2
MIER3	GPT
MIER3	GPT2
MIER3	GRINA
MIER3	LDHA
MIER3	PCNA
MIER3	SLC25A1
MIER3	SLC25A11
MIXL1	GOT1
MIXL1	GOT2
MIXL1	GPT
MIXL1	GPT2
MIXL1	GRINA
MIXL1	LDHA
MIXL1	PCNA
MLLT1	GOT1
MLLT1	GOT2
MLLT1	GPT
MLLT1	GRINA
MLLT1	LDHA
MLLT1	LDHB
MLLT1	PCNA
MLLT1	SLC25A1
MLLT1	SLC25A11
MLX	GPT2
MLX	GRINA
MLX	PCNA
MLX	SLC25A1
MLX	SLC25A11
MNT	GOT1
MNT	GOT2
MNT	GPT
MNT	GPT2
MNT	GRINA
MNT	LDHA
MNT	LDHB
MNT	PCNA
MNT	SLC25A1
MNT	SLC25A11
MTA1	GPT
MTA1	GRINA
MTA1	PCNA
MTA1	SLC25A1
MTA1	SLC25A11
MTA2	GPT
MTA2	GRINA
MTA2	SLC25A1
MTA2	SLC25A11
MTA3	GOT1
MTA3	GPT
MTA3	GPT2
MTA3	GRINA
MTA3	LDHA
MTA3	PCNA
MTA3	SLC25A1
MTA3	SLC25A11
MXD3	GOT1
MXD3	GOT2
MXD3	GPT
MXD3	GPT2
MXD3	GRINA
MXD3	LDHA
MXD3	PCNA
MXD3	SLC25A11
MXD4	GOT1
MXD4	GOT2
MXD4	GPT
MXD4	GPT2
MXD4	GRINA
MXD4	LDHA
MXD4	PCNA
MXD4	SLC25A1
MXD4	SLC25A11
MYC	GOT1
MYC	GOT2
MYC	GPT
MYC	GPT2
MYC	GRINA
MYC	LDHA
MYC	LDHB
MYC	PCNA
MYC	SLC25A1
MYC	SLC25A11
MYNN	GOT2
MYNN	GPT
MYNN	GRINA
MYNN	SLC25A11
MYRF	GOT2
MYRF	GPT
MYRF	GPT2
MYRF	LDHA
MYRF	PCNA
MYRF	SLC25A1
MZF1	GOT1
MZF1	GOT2
MZF1	GPT2
MZF1	LDHA
MZF1	LDHB
MZF1	SLC25A1
MZF1	SLC25A11
NBN	GOT2
NBN	GPT
NBN	GRINA
NBN	LDHA
NBN	LDHB
NBN	PCNA
NBN	SLC25A1
NBN	SLC25A11
NCOA1	GOT2
NCOA1	GPT
NCOA1	GRINA
NCOA1	PCNA
NCOA1	SLC25A1
NCOA1	SLC25A11
NCOA3	GRINA
NCOA3	SLC25A1
NCOA6	GPT2
NCOA6	LDHA
NCOA6	PCNA
NCOA6	SLC25A11
NCOR1	GOT2
NCOR1	GPT
NCOR1	GRINA
NCOR1	LDHA
NCOR1	SLC25A1
NCOR1	SLC25A11
NFATC1	GOT2
NFATC1	GPT
NFATC1	GRINA
NFATC1	SLC25A11
NFATC3	GOT1
NFATC3	GPT
NFATC3	LDHA
NFATC3	LDHB
NFATC3	SLC25A1
NFE2	GOT2
NFE2L2	GOT2
NFE2L2	GRINA
NFE2L2	SLC25A11
NFIA	GOT2
NFIA	GPT2
NFIA	LDHA
NFIA	PCNA
NFIA	SLC25A1
NFIA	SLC25A11
NFIB	GOT2
NFIB	GRINA
NFIB	LDHA
NFIB	PCNA
NFIC	GOT1
NFIC	GOT2
NFIC	GPT
NFIC	GPT2
NFIC	GRINA
NFIC	LDHA
NFIC	PCNA
NFIC	SLC25A11
NFIL3	GOT1
NFIL3	GOT2
NFIL3	GPT
NFIL3	GPT2
NFIL3	GRINA
NFIL3	PCNA
NFKBIZ	GOT1
NFKBIZ	GOT2
NFKBIZ	GPT2
NFKBIZ	LDHA
NFKBIZ	PCNA
NFKBIZ	SLC25A11
NFRKB	GOT1
NFRKB	GPT
NFRKB	GPT2
NFRKB	GRINA
NFRKB	LDHA
NFRKB	LDHB
NFRKB	SLC25A1
NFXL1	GPT
NFXL1	SLC25A1
NFYC	GOT1
NFYC	GPT
NFYC	GPT2
NFYC	GRINA
NFYC	LDHA
NFYC	PCNA
NFYC	SLC25A1
NFYC	SLC25A11
NKRF	GOT1
NKRF	GOT2
NKRF	GPT
NKRF	GPT2
NKRF	GRINA
NKRF	LDHA
NKRF	LDHB
NKRF	PCNA
NKRF	SLC25A1
NKRF	SLC25A11
NONO	GOT2
NONO	GPT
NONO	GPT2
NONO	GRINA
NONO	LDHA
NONO	PCNA
NONO	SLC25A11
NR2C1	GOT1
NR2C1	GOT2
NR2C1	GPT
NR2C1	GPT2
NR2C1	GRINA
NR2C1	PCNA
NR2C1	SLC25A1
NR2C1	SLC25A11
NR2F1	GOT1
NR2F1	GOT2
NR2F1	GPT
NR2F1	GPT2
NR2F1	GRINA
NR2F1	LDHA
NR2F1	PCNA
NR2F1	SLC25A1
NR2F1	SLC25A11
NR2F2	GOT1
NR2F2	GPT2
NR2F2	GRINA
NR2F2	LDHA
NR2F2	SLC25A1
NR2F2	SLC25A11
NR2F6	GOT1
NR2F6	GOT2
NR2F6	GPT
NR2F6	GPT2
NR2F6	GRINA
NR2F6	LDHA
NR2F6	PCNA
NR2F6	SLC25A1
NR2F6	SLC25A11
NR4A1	GPT
NR4A1	GPT2
NR4A1	GRINA
NR4A1	SLC25A1
NR4A1	SLC25A11
NRF1	GOT1
NRF1	GOT2
NRF1	GPT
NRF1	GPT2
NRF1	GRINA
NRF1	LDHA
NRF1	LDHB
NRF1	SLC25A1
NRF1	SLC25A11
NUFIP1	GPT
NUFIP1	GRINA
NUFIP1	SLC25A1
OSR2	GPT2
OSR2	SLC25A1
OSR2	SLC25A11
OVOL3	GPT2
OVOL3	PCNA
OVOL3	SLC25A1
OVOL3	SLC25A11
PAF1	GPT
PAF1	LDHA
PAF1	SLC25A11
PATZ1	GOT2
PATZ1	GPT
PATZ1	GPT2
PATZ1	GRINA
PATZ1	LDHA
PATZ1	PCNA
PATZ1	SLC25A1
PATZ1	SLC25A11
PBX2	GOT1
PBX2	GPT2
PBX2	PCNA
PHB2	GRINA
PHB2	SLC25A1
PHF20	GOT1
PHF20	GOT2
PHF20	GPT
PHF20	GRINA
PHF20	PCNA
PHF20	SLC25A1
PHF20	SLC25A11
PHF21A	GOT1
PHF21A	GRINA
PHF21A	SLC25A1
PHF8	GOT1
PHF8	GOT2
PHF8	GPT
PHF8	GPT2
PHF8	GRINA
PHF8	LDHA
PHF8	PCNA
PHF8	SLC25A1
PHF8	SLC25A11
PKNOX1	GOT1
PKNOX1	GOT2
PKNOX1	GPT
PKNOX1	GPT2
PKNOX1	GRINA
PKNOX1	LDHA
PKNOX1	PCNA
PKNOX1	SLC25A1
PKNOX1	SLC25A11
PML	GOT1
PML	GOT2
PML	GPT
PML	GRINA
PML	LDHA
PML	LDHB
PML	PCNA
PML	SLC25A1
PML	SLC25A11
POLR2A	GOT1
POLR2A	GOT2
POLR2A	GPT
POLR2A	GPT2
POLR2A	GRINA
POLR2A	LDHA
POLR2A	LDHB
POLR2A	PCNA
POLR2A	SLC25A1
POLR2A	SLC25A11
POLR2B	GOT1
POLR2B	GOT2
POLR2B	GPT
POLR2B	GPT2
POLR2B	GRINA
POLR2B	LDHA
POLR2B	LDHB
POLR2B	PCNA
POLR2B	SLC25A1
POLR2B	SLC25A11
POU5F1	GRINA
PPARG	GOT2
PPARG	GPT2
PPARG	GRINA
PPARG	LDHA
PPARG	PCNA
PPARG	SLC25A1
PPARG	SLC25A11
PPP1R10	GRINA
PRDM1	GOT2
PRDM1	GPT
PRDM1	GRINA
PRDM1	SLC25A11
PRDM10	GOT1
PRDM10	GOT2
PRDM10	GPT
PRDM10	GPT2
PRDM10	GRINA
PRDM10	LDHA
PRDM10	LDHB
PRDM10	PCNA
PRDM10	SLC25A1
PRDM10	SLC25A11
PRDM2	GOT2
PRDM2	SLC25A11
PRDM4	GPT2
PRDM4	LDHA
PRDM4	PCNA
PRDM4	SLC25A1
PRDM4	SLC25A11
PRDM6	GOT2
PRDM6	GPT
PTBP1	GOT1
PTBP1	SLC25A11
RAD21	GOT2
RAD21	GPT
RAD21	GPT2
RAD21	GRINA
RAD21	LDHA
RAD21	PCNA
RAD21	SLC25A1
RAD21	SLC25A11
RAD51	GRINA
RAD51	LDHA
RAD51	LDHB
RAD51	SLC25A1
RARA	GOT1
RARA	GOT2
RARA	GPT2
RARA	GRINA
RARA	LDHA
RARA	PCNA
RARA	SLC25A1
RARA	SLC25A11
RB1	GOT1
RB1	GOT2
RB1	GPT
RB1	GPT2
RB1	GRINA
RB1	LDHA
RB1	LDHB
RB1	PCNA
RB1	SLC25A1
RB1	SLC25A11
RBAK	GPT2
RBFOX2	GOT1
RBFOX2	GOT2
RBFOX2	GPT
RBFOX2	GPT2
RBFOX2	GRINA
RBFOX2	LDHA
RBFOX2	PCNA
RBFOX2	SLC25A1
RBFOX2	SLC25A11
RBM22	GPT2
RBM22	GRINA
RBM22	PCNA
RBM22	SLC25A1
RBM22	SLC25A11
RBM39	GPT
RBPJ	GOT1
RBPJ	GOT2
RBPJ	GPT
RBPJ	GPT2
RBPJ	GRINA
RBPJ	LDHA
RBPJ	PCNA
RBPJ	SLC25A1
RBPJ	SLC25A11
RCOR1	GOT1
RCOR1	GOT2
RCOR1	GPT2
RCOR1	GRINA
RCOR1	PCNA
RCOR1	SLC25A11
RCOR2	GOT2
RCOR2	GPT2
RCOR2	GRINA
RCOR2	PCNA
RELA	GRINA
RELA	LDHA
RELA	SLC25A1
RELB	GOT1
RELB	GOT2
RELB	GPT
RELB	GRINA
RELB	LDHA
RELB	PCNA
RELB	SLC25A1
RELB	SLC25A11
RERE	GOT1
RERE	GOT2
RERE	GPT
RERE	GPT2
RERE	LDHA
RERE	PCNA
RERE	SLC25A11
REST	GOT1
REST	GOT2
REST	GPT
REST	GPT2
REST	GRINA
REST	LDHA
REST	LDHB
REST	PCNA
REST	SLC25A1
REST	SLC25A11
RFX1	GOT1
RFX1	GRINA
RFX1	SLC25A11
RFX3	GOT1
RFX3	GPT2
RFX3	GRINA
RFX3	PCNA
RFX5	GOT1
RFX5	GOT2
RFX5	GPT
RFX5	GPT2
RFX5	GRINA
RFX5	LDHA
RFX5	LDHB
RFX5	PCNA
RFX5	SLC25A11
RFXANK	GOT1
RFXANK	GPT2
RFXANK	LDHA
RFXANK	PCNA
RLF	GOT2
RLF	GRINA
RLF	LDHA
RLF	LDHB
RLF	SLC25A1
RNF2	GOT1
RNF2	GOT2
RNF2	GPT
RNF2	GPT2
RNF2	GRINA
RNF2	LDHA
RNF2	LDHB
RNF2	PCNA
RNF2	SLC25A1
RNF2	SLC25A11
RUNX1	GRINA
RUNX1	SLC25A1
RUNX3	GOT2
RUNX3	GPT
RUNX3	GPT2
RUNX3	GRINA
RUNX3	LDHA
RUNX3	LDHB
RUNX3	PCNA
RUNX3	SLC25A1
RUNX3	SLC25A11
RXRA	GOT1
RXRA	GOT2
RXRA	GPT2
RXRA	GRINA
RXRA	LDHA
RXRA	PCNA
RXRA	SLC25A1
RXRA	SLC25A11
RXRB	GOT2
RXRB	GPT
RXRB	GPT2
RXRB	LDHA
RXRB	PCNA
RXRB	SLC25A1
RXRB	SLC25A11
SAFB	GOT2
SAFB	GRINA
SAFB	LDHA
SAFB	SLC25A11
SAP130	GOT1
SAP130	GOT2
SAP130	GPT
SAP130	GPT2
SAP130	GRINA
SAP130	LDHA
SAP130	PCNA
SAP130	SLC25A1
SAP130	SLC25A11
SCRT1	GPT
SCRT1	GPT2
SCRT1	LDHB
SCRT1	SLC25A1
SCRT1	SLC25A11
SCRT2	GPT
SCRT2	GPT2
SCRT2	GRINA
SCRT2	LDHA
SCRT2	LDHB
SCRT2	PCNA
SCRT2	SLC25A1
SCRT2	SLC25A11
SFPQ	PCNA
SIN3A	GOT1
SIN3A	GOT2
SIN3A	GPT
SIN3A	GPT2
SIN3A	GRINA
SIN3A	LDHA
SIN3A	LDHB
SIN3A	PCNA
SIN3A	SLC25A1
SIN3A	SLC25A11
SIN3B	GOT1
SIN3B	GOT2
SIN3B	GPT
SIN3B	GPT2
SIN3B	GRINA
SIN3B	PCNA
SIN3B	SLC25A1
SIN3B	SLC25A11
SIX4	GRINA
SIX5	GPT
SIX5	GPT2
SIX5	PCNA
SIX5	SLC25A1
SIX5	SLC25A11
SKIL	GOT1
SKIL	GPT
SKIL	GPT2
SKIL	GRINA
SKIL	LDHA
SKIL	PCNA
SKIL	SLC25A1
SKIL	SLC25A11
SMAD2	SLC25A1
SMAD4	GOT2
SMAD4	GPT
SMAD4	GPT2
SMAD4	GRINA
SMAD4	LDHA
SMAD4	PCNA
SMAD4	SLC25A1
SMAD4	SLC25A11
SMAD5	GOT1
SMAD5	GOT2
SMAD5	GPT
SMAD5	GRINA
SMAD5	LDHA
SMAD5	LDHB
SMAD5	PCNA
SMAD5	SLC25A1
SMAD5	SLC25A11
SMARCA4	GOT1
SMARCA4	GPT
SMARCA4	GRINA
SMARCA4	LDHA
SMARCA4	SLC25A1
SMARCA4	SLC25A11
SMARCA5	GOT1
SMARCA5	GOT2
SMARCA5	GPT
SMARCA5	GRINA
SMARCA5	LDHA
SMARCA5	PCNA
SMARCA5	SLC25A1
SMARCA5	SLC25A11
SMARCE1	GPT
SMARCE1	GRINA
SMARCE1	SLC25A1
SMARCE1	SLC25A11
SMC3	GOT2
SMC3	GPT
SMC3	GPT2
SMC3	GRINA
SMC3	PCNA
SMC3	SLC25A1
SMC3	SLC25A11
SNIP1	GOT2
SNRNP70	GPT
SOX13	GOT1
SOX13	GOT2
SOX13	GPT
SOX13	GPT2
SOX13	GRINA
SOX13	LDHA
SOX13	PCNA
SOX5	GOT2
SOX5	GPT
SOX5	GPT2
SOX5	GRINA
SOX5	LDHA
SOX5	PCNA
SOX5	SLC25A11
SOX6	GOT2
SOX6	GRINA
SOX6	LDHA
SOX6	LDHB
SOX6	SLC25A1
SP1	GOT1
SP1	GOT2
SP1	GPT
SP1	GPT2
SP1	GRINA
SP1	LDHA
SP1	LDHB
SP1	PCNA
SP1	SLC25A1
SP1	SLC25A11
SP2	GOT1
SP2	GPT
SP2	GPT2
SP2	GRINA
SP2	LDHA
SP2	LDHB
SP2	PCNA
SP2	SLC25A1
SP2	SLC25A11
SP3	GOT1
SP3	GPT
SP3	GPT2
SP3	GRINA
SP3	LDHA
SP3	LDHB
SP3	PCNA
SP3	SLC25A1
SP3	SLC25A11
SP5	GOT1
SP5	GOT2
SP5	GPT
SP5	GPT2
SP5	GRINA
SP5	LDHA
SP5	PCNA
SP5	SLC25A1
SP5	SLC25A11
SP7	GOT2
SP7	GPT
SP7	GPT2
SP7	GRINA
SP7	LDHA
SP7	LDHB
SP7	PCNA
SP7	SLC25A1
SP7	SLC25A11
SPI1	GOT1
SPI1	GOT2
SPI1	GPT
SPI1	GPT2
SPI1	GRINA
SPI1	SLC25A1
SPI1	SLC25A11
SREBF1	GPT
SREBF1	GPT2
SREBF1	GRINA
SREBF1	PCNA
SREBF2	GPT
SREBF2	GRINA
SREBF2	PCNA
SREBF2	SLC25A11
SRF	GPT
SRF	PCNA
SRF	SLC25A1
SRF	SLC25A11
SSRP1	GOT2
SSRP1	GPT
SSRP1	GPT2
SSRP1	LDHA
SSRP1	SLC25A11
STAT1	GPT
STAT1	GPT2
STAT1	GRINA
STAT1	LDHB
STAT1	PCNA
STAT1	SLC25A1
STAT1	SLC25A11
STAT5A	GOT2
STAT5A	GPT
STAT5A	GRINA
STAT5A	LDHA
STAT5A	LDHB
STAT5A	PCNA
STAT5A	SLC25A1
STAT5A	SLC25A11
SUPT5H	GOT1
SUPT5H	GOT2
SUPT5H	GPT
SUPT5H	GPT2
SUPT5H	GRINA
SUPT5H	LDHA
SUPT5H	LDHB
SUPT5H	PCNA
SUPT5H	SLC25A1
SUPT5H	SLC25A11
SUZ12	GPT
SUZ12	GPT2
TAF1	GOT1
TAF1	GOT2
TAF1	GPT
TAF1	GPT2
TAF1	GRINA
TAF1	LDHA
TAF1	LDHB
TAF1	PCNA
TAF1	SLC25A1
TAF1	SLC25A11
TAF7	GOT1
TAF7	GPT
TAF7	LDHB
TAF7	SLC25A1
TAF7	SLC25A11
TAF9B	GOT1
TAF9B	GOT2
TAF9B	GPT
TAF9B	LDHA
TAF9B	LDHB
TAF9B	PCNA
TAL1	GRINA
TAL1	LDHA
TAL1	SLC25A11
TARDBP	GOT1
TARDBP	GOT2
TARDBP	GPT
TARDBP	GPT2
TARDBP	GRINA
TARDBP	LDHA
TARDBP	LDHB
TARDBP	PCNA
TARDBP	SLC25A1
TARDBP	SLC25A11
TBL1XR1	GPT
TBL1XR1	GRINA
TBL1XR1	LDHA
TBL1XR1	PCNA
TBL1XR1	SLC25A1
TBL1XR1	SLC25A11
TBP	GOT1
TBP	GOT2
TBP	GPT
TBP	GPT2
TBP	GRINA
TBP	LDHA
TBP	LDHB
TBP	PCNA
TBP	SLC25A1
TBP	SLC25A11
TBX3	GPT2
TBX3	SLC25A11
TCF12	GOT1
TCF12	GOT2
TCF12	GPT
TCF12	GPT2
TCF12	GRINA
TCF12	LDHA
TCF12	LDHB
TCF12	SLC25A11
TCF7	GOT2
TCF7	GPT
TCF7	GPT2
TCF7	GRINA
TCF7	PCNA
TCF7L2	GPT
TCF7L2	GRINA
TCF7L2	LDHA
TCF7L2	PCNA
TEAD1	GOT2
TEAD1	GPT
TEAD1	GPT2
TEAD1	GRINA
TEAD1	LDHA
TEAD1	PCNA
TEAD1	SLC25A1
TEAD1	SLC25A11
TEAD3	GOT1
TEAD3	GOT2
TEAD3	GPT
TEAD3	GPT2
TEAD3	GRINA
TEAD3	LDHA
TEAD3	PCNA
TEAD3	SLC25A1
TEAD3	SLC25A11
TEAD4	GRINA
TEAD4	LDHA
TEAD4	SLC25A1
TFAP4	GOT1
TFAP4	GOT2
TFAP4	GPT
TFAP4	GPT2
TFAP4	GRINA
TFAP4	LDHA
TFAP4	PCNA
TFAP4	SLC25A11
TFDP1	GOT1
TFDP1	GOT2
TFDP1	GPT
TFDP1	GPT2
TFDP1	GRINA
TFDP1	LDHA
TFDP1	PCNA
TFDP1	SLC25A1
TFDP1	SLC25A11
TFE3	GOT1
TFE3	GOT2
TFE3	GPT2
TFE3	LDHA
TFE3	PCNA
TFE3	SLC25A1
TFE3	SLC25A11
TGIF2	GOT1
TGIF2	GOT2
TGIF2	GPT
TGIF2	GPT2
TGIF2	GRINA
TGIF2	LDHA
TGIF2	PCNA
TGIF2	SLC25A1
TGIF2	SLC25A11
THAP11	GOT1
THAP11	GOT2
THAP11	GPT
THAP11	GPT2
THAP11	GRINA
THAP11	LDHA
THAP11	PCNA
THAP11	SLC25A1
THAP11	SLC25A11
THRAP3	PCNA
THRAP3	SLC25A11
THRB	GOT1
THRB	GPT2
THRB	GRINA
THRB	LDHA
TOE1	GPT
TOE1	GRINA
TOE1	SLC25A11
TRIM22	GOT1
TRIM22	GOT2
TRIM22	GPT
TRIM22	GPT2
TRIM22	GRINA
TRIM22	PCNA
TRIM22	SLC25A1
TRIM22	SLC25A11
TRIM24	GOT1
TRIM24	GRINA
TRIM24	LDHA
TRIM24	LDHB
TRIM24	PCNA
TRIM24	SLC25A1
TRIM24	SLC25A11
TRIM25	GPT
TRIM25	LDHA
TRIM25	SLC25A1
TRIM28	GOT2
TRIM28	GPT
TRIM28	GRINA
TRIM28	LDHA
TRIM28	SLC25A1
TRIM28	SLC25A11
TSC22D4	SLC25A1
TSHZ1	SLC25A1
TSHZ1	SLC25A11
U2AF2	GPT
U2AF2	GRINA
USF1	GPT
USF1	GRINA
USF1	LDHA
USF1	LDHB
USF1	SLC25A1
USF2	GRINA
USF2	LDHA
USF2	LDHB
USF2	SLC25A1
USF2	SLC25A11
WT1	GOT1
WT1	GPT
WT1	GRINA
WT1	LDHA
WT1	SLC25A1
WT1	SLC25A11
XRCC5	GOT1
XRCC5	GOT2
XRCC5	GPT
XRCC5	GPT2
XRCC5	GRINA
XRCC5	LDHA
XRCC5	PCNA
XRCC5	SLC25A11
YBX3	PCNA
YBX3	SLC25A1
YY1	GOT1
YY1	GOT2
YY1	GPT
YY1	GPT2
YY1	GRINA
YY1	LDHA
YY1	LDHB
YY1	PCNA
YY1	SLC25A1
YY1	SLC25A11
YY2	GPT
YY2	GRINA
YY2	SLC25A1
YY2	SLC25A11
ZBED1	GOT1
ZBED1	GRINA
ZBED1	LDHB
ZBED1	PCNA
ZBED1	SLC25A11
ZBTB10	GOT2
ZBTB10	GPT
ZBTB10	GPT2
ZBTB10	GRINA
ZBTB10	LDHB
ZBTB10	SLC25A1
ZBTB10	SLC25A11
ZBTB11	GOT1
ZBTB11	GOT2
ZBTB11	GPT
ZBTB11	GPT2
ZBTB11	LDHA
ZBTB11	LDHB
ZBTB11	PCNA
ZBTB11	SLC25A1
ZBTB11	SLC25A11
ZBTB12	GPT2
ZBTB12	GRINA
[truncated: 613 more rows]

## Sheet: DLBCL NCI dataset
Median	9.294	9.911	9.949	9.914	10.59	14.164	14.599	9.709	10.318	9.709	10.318	12.433	10.95	9.438	11.129	11.21	13.033	8.591	10.001	10.063	10.068	10.074	10.086	10.12	10.122	10.126	10.164	10.176	10.296	10.298	10.347	10.354	10.386	10.389	10.402	10.408	10.427	10.427	10.463	10.473	10.475	10.499	10.574	10.589	10.594	10.616	10.621	10.65	10.653
Function	Asp/Glu carrier	Asp/Glu carrier	Citrate Carrier	Glu Carrier	Lactate carrier	LDH	LDH	mitPyr carrier	mitPyr carrier	mPyruvate carrier	mPyruvate carrier	NMDA	OxoG carrier	PDH	PDH	PDH	Prolifertion	Pyruvate (dicaroxylate carrier)	Regulator	Regulator	Regulator	Regulator	Regulator	Regulator	Regulator	Regulator	Regulator	Regulator	Regulator	Regulator	Regulator	Regulator	Regulator	Regulator	Regulator	Regulator	Regulator	Regulator	Regulator	Regulator	Regulator	Regulator	Regulator	Regulator	Regulator	Regulator	Regulator	Regulator	Regulator
Accession	NM_014251	NM_003705	NM_005984	NM_024698	NM_003051	NM_002300	NM_005566	NM_016098	NR_026550	NM_016098	NR_026550	NM_000837	NM_003562	NM_003477	NM_000284	NM_000925	NM_002592	NM_012140	NM_001143835	NM_203284	NM_001080541	NM_032527	NM_007295	NM_006494	NM_014415	NM_016436	NM_006777	NM_001083621	NM_001032282	NM_015260	NM_020457	NM_022095	NM_021809	NM_005194	NM_003443	NM_004606	NM_014323	NM_001964	NM_020699	NM_002040	NM_005187	NM_207037	NM_018433	NM_014155	NM_021976	NM_015107	NM_018200	NM_014943	NM_001123385
Gene_ID	10165	8604	6576	79751	6566	3945	3939	51660	25874	51660	25874	2907	8402	8050	5160	5162	5111	1468	4798	3516	23269	84619	672	2077	27107	51230	10009	9923	7071	23309	57215	63925	60436	1051	7709	6872	23598	1958	57459	2551	863	6938	55818	29068	6257	23133	10363	22882	54880
Gene	SLC25A13	SLC25A12	SLC25A1	SLC25A22	SLC16A1	LDHB	LDHA	BRP44L/MPC1	BRP44/MPC2	BRP44L	BRP44	GRINA	SLC25A11	PDHX	PDHA1	PDHB	PCNA	SLC25A10	NFRKB	RBPJ	MGA	ZGPAT	BRCA1	ERF	ZBTB11	PHF20	ZBTB33	ZBTB40	KLF10	SIN3B	THAP11	ZNF335	TGIF2	CEBPB	ZBTB17	TAF1	PATZ1	EGR1	GATAD2B	GABPA	CBFA2T3	TCF12	KDM3A	ZBTB44	RXRB	PHF8	HMG20A	ZHX2	BCOR
DLBCL10116	9.104	9.837	9.941	10.033	10.874	14.388	13.991	9.952	10.102	9.952	10.102	11.901	11.066	9.29	11.411	11.108	11.704	8.263	10.258	9.494	11.035	10.27	10.223	10.253	10.718	11.084	10.423	10.431	10.731	10.641	10.584	10.608	10.499	8.95	10.68	11.084	10.593	10.915	10.815	10.795	11.79	9.742	10.494	10.757	10.129	10.958	11.471	11.426	11.105
DLBCL10450	10.314	10.547	9.024	8.618	10.847	14.489	14.377	10.823	12.196	10.823	12.196	10.814	11.196	9.933	11.221	12.217	14.226	8.217	9.727	10.804	9.359	9.145	10.063	8.65	10.455	9.99	9.498	8.95	9.999	9.682	10.099	9.4	9.449	10.08	10.207	9.038	9.073	11.295	9.91	11.317	8.145	10.345	9.87	9.915	10.628	9.335	10.427	9.526	9.16
DLBCL10451	8.351	9.841	10.435	10.606	10.369	14.367	15.914	9.766	11.299	9.766	11.299	13.29	11.168	9.415	11.058	11.427	13.177	8.818	9.721	10.807	9.251	9.771	10.153	10.048	9.836	9.84	9.863	9.334	10.376	9.905	10.203	9.891	10.336	11.599	11.254	9.556	9.632	10.457	9.698	9.73	9.73	9.989	11.09	9.865	11.061	9.577	10.026	10.393	9.501
DLBCL10452	9.912	10.447	9.558	9.464	11.26	15.212	15.176	11.096	11.614	11.096	11.614	12.277	11.95	10.208	11.177	11.984	14.309	9.996	9.693	10.551	8.886	9.076	9.941	9.809	10.129	9.716	9.438	8.967	9.72	9.444	10.806	9.121	9.932	10.698	9.658	8.941	9.549	9.67	8.964	10.544	9.452	10.855	9.633	10.099	10.224	9.657	10.482	9.792	8.782
DLBCL10453	8.835	10.499	10.488	9.597	10.743	14.56	14.466	9.942	10.302	9.942	10.302	12.152	10.731	9.306	10.542	12.099	13.88	9.461	9.048	10.272	10.226	10.033	10.671	10.012	10.246	11.05	9.883	9.472	10.123	9.61	10.858	9.434	10.966	9.671	10.282	10.385	10.395	8.583	9.786	11.045	9.806	11.253	10.434	11.497	10.492	10.031	10.953	11.526	10.286
DLBCL10454	8.672	10.02	10.133	9.28	9.384	13.632	13.504	10.099	10.806	10.099	10.806	12.541	11.295	8.92	10.997	11.974	12.675	7.212	9.774	9.506	10.077	10.048	9.208	9.626	9.979	10.104	10.179	10.259	10.971	9.853	10.75	10.236	10.974	8.795	10.419	9.977	10.999	11.182	10.402	10.449	11.162	9.965	10.468	10.587	10.944	10.483	11.479	11.618	10.899
DLBCL10455	8.173	9.95	9.44	9.661	10.217	13.891	14.094	9.759	9.621	9.759	9.621	13.762	11.024	9.521	10.567	10.727	11.922	7.993	10.226	11.536	10.745	10.049	9.569	10.006	10.02	10.604	10.668	10.156	10.056	10.389	10.301	10.327	10.609	11.252	9.743	10.731	10.388	11.372	10.348	10.173	9.603	11.128	10.387	10.564	10.417	11.075	10.482	11.197	10.99
DLBCL10456	10.501	9.745	11.6	10.163	10.496	14.468	15.356	10.085	11.525	10.085	11.525	12.713	11.751	9.579	10.718	11.892	13.165	9.816	9.495	9.296	9.373	9.816	10.379	10.254	9.159	10.059	9.192	8.889	9.565	9.585	10.513	9.763	9.557	11.632	9.525	9.533	10.272	12.22	10.581	9.809	9.363	10.087	10.736	10.661	10.161	10.122	10.599	10.897	11.197
DLBCL10457	9.702	9.858	9.988	9.098	9.724	13.755	14.165	10.954	10.711	10.954	10.711	12.391	11.394	9.123	10.712	11.365	12.891	8.245	9.533	10.411	10.082	9.781	9.437	10.433	10.478	10.209	10.155	10.001	10.126	9.64	10.662	9.916	10.581	9.669	10.302	9.76	10.181	10.759	9.902	10.233	10.306	10.247	10.491	10.532	10.699	10.161	10.814	10.471	10.749
DLBCL10458	9.936	9.951	10.149	10.266	11.635	14.701	16.194	9.655	10.663	9.655	10.663	12.827	10.427	9.83	10.98	11.316	13.345	9.23	9.868	10.531	10.056	9.522	10.757	10.051	10.636	10.382	10.337	9.676	10.665	9.803	10.289	9.753	10.604	10.314	10.373	10.285	10.065	8.68	10.029	10.628	10.696	11.24	12.026	10.565	9.439	10.592	10.888	10.855	10.457
DLBCL10459	9.505	9.527	10.483	9.215	12.128	13.659	14.014	9.709	10.099	9.709	10.099	12.941	11.125	8.696	10.466	11.398	12.002	7.841	9.227	10.347	10.078	9.764	9.152	9.538	9.949	10.558	10.16	9.418	10.48	10.388	10.892	9.752	10.758	11.183	10.166	9.841	11.142	12.572	10.792	10.694	11.97	11.416	10.976	11.531	10.555	10.626	10.572	12.171	11.199
DLBCL10460	9.279	9.316	10.556	9.729	11.941	14.563	15.195	10.293	12.581	10.293	12.581	12.056	10.907	9.088	11.597	11.718	14.166	10.521	8.618	8.877	10.051	9.78	10.551	10.591	10.381	10.042	9.401	9.218	10.289	9.944	11.146	10.132	10.547	9.723	9.523	10.205	11.122	10.234	10.018	10.792	11.266	10.207	9.585	9.455	11.051	10.427	10.064	11.386	10.582
DLBCL10461	10.867	10.334	9.37	8.821	11.041	14.961	15.217	10.704	11.977	10.704	11.977	10.929	10.178	9.98	12.662	12.654	14.788	9.23	9.868	10.737	9.181	9.269	9.799	9.756	10.591	10.178	10.218	8.559	9.15	9.052	11.48	9.205	9.983	9.345	9.659	9.284	10.067	10.085	9.428	10.459	9.196	9.48	9.861	10.697	10.492	9.76	10.215	9.352	9.691
DLBCL10462	8.297	9.83	10.427	9.78	10.25	14.592	14.845	9.601	10.876	9.601	10.876	12.492	10.708	9.028	11.88	11.291	13.184	9.055	9.814	9.551	10.191	10.196	10.355	9.499	9.622	10.112	10.713	9.611	10.135	9.997	10.406	10.03	10.235	10.604	10.085	11.171	11.06	9.283	11.153	10.419	9.749	10.578	10.184	10.635	10.62	11.339	10.798	11.305	10.745
DLBCL10463	10.814	9.618	9.55	10.07	11.272	15.335	15.233	9.329	9.862	9.329	9.862	12.62	11.392	9.716	11.548	11.206	13.763	9.045	10.437	10.246	10.741	9.719	11.194	10.548	9.893	10.254	10.434	10.182	10.203	10.568	10.558	10.025	9.956	9.201	10.005	10.195	11.242	8.774	11.173	9.566	11.831	10.802	10.754	10.627	10.766	10.598	10.746	10.389	11.445
DLBCL10464	9.833	10.812	10.869	9.757	11.655	14.428	14.739	9.006	11.259	9.006	11.259	11.912	10.939	9.747	11.324	11.582	12.641	10.175	10.409	10.262	10.307	9.5	10.456	9.245	10.472	10.983	10.143	9.396	11.109	10.289	11.183	10.274	10.908	9.517	9.207	10.776	11.687	12.937	10.735	11.163	10.837	11.679	12.202	12.641	10.589	10.685	11.029	11.551	11.432
DLBCL10465	9.89	9.433	10.346	9.71	9.478	14.093	14.23	8.504	10.496	8.504	10.496	12.768	10.938	8.208	10.966	11.352	13.258	8.627	10.468	8.627	10.178	9.789	9.687	9.949	9.393	10.37	8.71	10.247	10.805	11.144	10.664	10.959	10.249	10.559	10.145	9.943	11.578	11.92	11.528	9.603	11.358	10.463	10.623	11.01	10.646	10.67	10.695	11.477	11.456
DLBCL10466	8.738	9.68	10.049	10.09	10.534	14.442	14.412	10.936	10.318	10.936	10.318	13.804	11.768	9.76	11.337	11.221	12.689	10.744	9.909	10.994	9.332	10.74	8.891	9.923	9.356	9.994	9.265	9.522	9.698	10.031	10.901	9.613	11.067	11.715	10.636	9.181	10.552	14.065	9.583	9.37	10.917	9.519	9.626	9.618	10.495	9.244	9.556	10.777	9.404
DLBCL10467	9.128	9.979	9.872	9.298	10.25	14.166	14.288	9.952	10.861	9.952	10.861	12.247	11.294	9.51	10.701	11.583	13.55	8.371	9.64	11.068	9.49	9.982	10.298	10.087	10.021	9.922	10.044	9.835	10.102	10.079	10.509	10.141	10.423	9.529	9.989	10.056	10.041	11.246	10.489	10.622	9.397	10.395	10.177	10.317	10.405	10.229	10.941	11.234	11.021
DLBCL10469	8.862	9.836	9.918	9.327	9.612	14.569	15.188	11.453	12.03	11.453	12.03	12.401	12.249	9.517	9.649	11.953	13.332	8.783	8.549	10.304	8.887	8.783	9.382	10.07	9.39	9.735	9.019	8.756	9.875	9.019	11.022	9.39	9.7	11.472	9.222	7.924	9.485	10.299	8.308	10.161	8.756	9.728	9.7	10.03	10.443	9.46	10.382	9.493	9.212
DLBCL10470	8.955	10.105	10	8.443	9.821	13.361	14.408	12.155	12.432	12.155	12.432	12.437	11.199	9.955	10.071	11.377	12.046	6.905	8.524	9.524	9.075	8.535	8.156	10.032	9.922	9.839	10.446	8.443	10.171	9.584	11.079	9.377	10.24	10.261	8.964	8.972	9.692	10.044	9.377	10.98	9.097	10.37	11.099	11.171	10.739	9.449	10.428	10.44	9.524
DLBCL10471	9.286	9.862	9.442	9.363	10.866	14.123	14.368	9.709	10.334	9.709	10.334	11.606	10.826	9.435	11.057	11.515	13.209	8.426	9.856	11.069	10.026	9.735	10.222	10.979	10.178	10.218	10.544	10.374	10.524	9.948	10.305	9.969	9.539	9.667	10.148	10.351	10.395	9.644	10.954	10.468	10.803	10.298	10.527	10.294	10.603	10.144	10.713	10.429	10.661
DLBCL10472	8.447	9.791	9.447	8.743	9.262	13.069	14.001	11.418	11.606	11.418	11.606	11.742	11.249	9.607	9.791	11.677	12.662	7.075	9.144	10.757	9.802	9.333	8.496	9.295	9.841	9.651	9.603	9.783	10.414	9.833	11.078	9.975	10.216	11.706	9.402	9.162	9.506	11.134	10.049	10.897	9.603	10.247	10.071	10.589	10.378	9.407	10.183	10.757	9.802
DLBCL10473	9.699	10.195	10.918	9.141	9.17	14.179	15.322	10.459	12.712	10.459	12.712	13.196	11.352	9.496	11.438	11.377	13.39	8.945	9.832	9.17	9.119	9.247	9.937	9.468	9.596	9.462	10.393	9.45	11.035	10.104	10.237	9.916	10.453	10.358	9.177	10.019	10.294	11.279	10.604	10.39	9.261	10.149	11.876	10.855	10.781	10.505	10.75	10.019	10.462
DLBCL10474	8.934	9.531	9.57	10.025	10.51	13.51	14.43	9.681	10.059	9.681	10.059	13.699	11	9.275	11.534	10.946	12.215	9.096	10.164	10.085	9.795	10.163	9.865	10.723	9.664	9.908	10.313	10.149	10.863	10.432	9.798	10.492	10.731	11.116	10.708	10.294	10.469	10.455	10.681	9.703	9.96	10.751	10.255	10.474	10.432	11.107	10.299	10.179	10.707
DLBCL10475	8.187	9.875	10.175	9.169	11.115	14.521	15.667	11.071	12.077	11.071	12.077	9.894	10.904	9.824	10.652	12.132	14.027	8.563	9.873	10.035	10.357	9.721	9.533	10.01	10.786	10.699	10.592	9.482	10.411	9.894	10.868	9.861	11.234	9.11	9.671	10.088	10.651	11.06	10.155	12.139	4.962	11.56	11.317	11.851	11.341	10.208	11.438	10.521	10.335
DLBCL10476	10.577	9.713	10.503	8.379	11.103	14.73	15.984	10.622	11.621	10.622	11.621	11.762	11.497	10.332	10.388	12.408	13.536	7.574	9.409	10.96	9.808	8.935	9	9.617	10.112	10.101	10.101	9.761	11.5	10.105	10.828	9.536	10.846	9.181	9.27	9.322	10.229	8.508	10.105	10.569	11.002	10.945	11.397	11.579	10.604	9.243	11.382	10.868	10.149
DLBCL10477	9.19	9.426	9.856	9.886	11.984	14.856	15.658	10.041	10.344	10.041	10.344	11.098	9.954	9.863	11.962	11.792	14.647	9.156	8.027	8.838	10.785	9.643	11.487	10.691	11.173	10.587	10.587	9.972	10.003	9.027	10.801	9.943	11.147	8.96	10.11	10.997	10.904	10.147	10.821	10.692	10.444	10.873	11.61	9.171	9.978	11.006	10.877	10.886	10.758
DLBCL10478	9.661	10.266	10.034	9.613	12.058	14.223	15.56	10.489	11.366	10.489	11.366	12.231	11.14	9.511	11.015	11.038	13.63	9.244	9.74	9.767	9.495	9.379	10.002	10.501	10.051	10.222	9.37	9.204	10.714	9.967	10.579	9.624	9.474	11.829	9.406	9.705	9.834	10.769	10.318	10.525	7.229	10.91	11.092	10.649	9.901	10.106	10.412	11.384	10.735
DLBCL10479	8.626	9.967	7.932	8.075	11.204	13.272	14.292	10.617	10.559	10.617	10.559	11.243	10.309	10.527	10.89	11.242	13.41	7.319	9.31	11.616	10.724	8.841	9.639	8.803	10.924	10	10.433	10.052	10.375	9.43	10.012	9.794	9.966	12.153	9.121	10.506	10.031	9.464	10.374	11.077	10.211	11.178	10.719	11.054	9.943	9.663	10.377	9.752	11.607
DLBCL10480	9.86	9.941	10.491	9.018	11.249	15.225	15.628	10.368	11.396	10.368	11.396	11.197	11.547	9.994	11.643	11.885	14.853	9.87	9.206	11.121	9.629	9.528	9.453	9.494	10.494	10.134	10.855	8.687	10.132	9.888	10.182	9.496	10.452	9.74	9.99	9.331	10.514	11.427	9.752	10.521	10.868	10.988	10.402	10.578	10.54	10.154	10.704	9.532	10.605
DLBCL10481	9.796	9.465	10.975	9.649	10.207	13.666	15.66	9.758	10.835	9.758	10.835	13.814	11.356	9.578	10.688	10.948	12.611	8.637	9.767	10.204	10.127	9.489	9.905	9.595	10.088	10.236	10.165	9.322	10.546	9.871	10.479	9.934	9.955	13.273	9.98	9.977	10.92	10.251	10.793	10.421	9.211	10.425	11.572	10.54	10.276	11.546	10.901	10.627	11.219
DLBCL10482	9.962	10.245	8.7	8.08	11.078	14.881	15.016	9.892	10.598	9.892	10.598	11.173	10.188	10.113	11.652	12.005	12.947	5.567	9.485	10.31	10.316	8.646	10.149	9.223	10.127	10.364	10.859	10.163	10.515	9.857	9.7	9.622	10.297	8.508	9.963	10.553	10.459	10.549	10.852	11.255	9.189	12.549	10.761	11.35	10.306	10.821	11.116	11.132	10.351
DLBCL10483	9.29	9.853	10.237	9.957	11.356	15.547	14.528	10.689	11.303	10.689	11.303	11.71	10.353	9.95	11.633	12.125	13.434	9.59	9.8	9.654	9.505	9.609	10.124	10.391	10.075	10.147	11.254	9.11	10.38	9.37	10.87	9.766	10.972	9.43	9.037	11.208	10.634	9.27	10.095	10.751	5.27	10.647	10.978	10.544	11.051	10.799	11.142	9.973	10.066
DLBCL10484	10.706	9.94	9.721	10.5	12.914	14.991	15.576	8.863	11.002	8.863	11.002	11.641	11.091	9.774	11.925	11.339	12.904	9.554	10.081	9.304	9.788	9.806	10.245	10.764	10.066	9.915	10.098	9.538	10.513	9.959	10.802	10.032	10.881	9.873	9.084	10.314	11.413	9.687	11.15	10.161	11	10.193	10.991	11.134	10.166	10.91	10.297	10.669	11.03
DLBCL10485	9.254	9.544	10.577	9.679	10.26	13.678	13.919	9.165	9.913	9.165	9.913	12.554	10.803	8.905	10.816	11.616	12.923	6.911	10.152	10.156	10.256	10.146	10.173	10.454	10.595	10.536	10.601	10.809	10.54	10.533	10.423	10.366	11.15	9.703	10.197	10.511	11.374	10.933	10.535	11.392	12.243	9.855	11.212	11.035	10.64	10.881	11.414	11.959	11.295
DLBCL10486	8.658	9.55	9.637	9.309	9.947	13.018	13.6	10.379	10.393	10.379	10.393	13.406	11.204	9.153	10.696	11.307	11.649	7.64	9.488	10.37	9.681	10.338	8.342	10.037	9.869	10.039	10.254	9.84	10.862	9.919	10.483	9.821	9.977	12.145	10.094	9.867	9.985	10.528	10.188	10.288	10.33	10.094	10.411	10.398	10.465	10.028	10.344	10.728	10.35
DLBCL10487	9.484	9.549	9.505	9.627	11.002	14.681	14.127	9.755	9.669	9.755	9.669	13.632	10.816	10.28	10.885	10.71	13.781	9	10.113	10.478	9.917	9.823	10.91	10.202	9.679	10.696	11.105	9.976	10.684	10.369	10.203	9.867	10.927	11.174	10.105	11.414	10.404	11.267	10.453	10.158	8.527	12.28	10.471	10.877	10.219	10.616	10.717	10.385	11.669
DLBCL10488	8.338	10.01	9.961	9.914	10.768	14.64	15.094	10.247	10.087	10.247	10.087	13.713	10.63	9.649	11.328	11.28	12.991	9.177	9.894	11.166	9.34	9.701	9.878	10.253	9.874	10.679	10.057	9.329	11.373	9.869	10.751	9.644	10.909	11.057	9.307	10.1	10.773	12.519	10.393	9.661	11.026	10.898	11.13	10.568	10.244	10.769	10.381	10.109	11.5
DLBCL10489	9.683	10.588	9.956	8.652	12.215	15.607	15.069	9.475	11.991	9.475	11.991	10.958	11.406	9.752	11.276	12.068	13.387	8.195	9.569	9.487	10.468	8.402	9.798	8.075	10.745	10.538	9.874	8.669	11.486	8.83	10.867	9.187	10.698	8.592	8.203	9.796	10.549	8.35	9.665	11.719	10.446	11.496	10.704	11.57	10.44	9.573	10.771	11.885	9.905
DLBCL10490	10.373	10.567	9.66	10.024	11.867	14.598	14.647	9.56	9.735	9.56	9.735	12.594	11.507	9.571	10.738	11.056	12.129	8.036	10.294	9.445	10.231	9.969	9.877	9.777	10.022	10.374	10.436	10.457	10.42	11.071	10.239	10.2	10.619	10.05	10.094	10.057	10.933	9.473	10.733	10.348	9.637	11.476	10.98	11.029	10.701	10.657	10.689	11.271	10.193
DLBCL10491	9.688	10.347	10.302	10.912	11.637	14.409	16.55	11.327	12.429	11.327	12.429	12.546	11.289	11.076	10.833	11.182	13.989	9.481	9.195	10.24	8.826	9.349	10.17	10.331	9.736	9.685	9.424	8.278	10.202	9.447	11.714	9.639	10.636	9.957	10.161	9.19	10.266	10.521	9.253	10.993	10.353	10.02	10.787	10.701	10.472	9.204	10.534	9.507	9.312
DLBCL10492	9.719	10.623	9.685	8.323	11.466	15.305	15.372	11.709	11.241	11.709	11.241	11.178	12.266	9.197	11.036	12.745	14.227	9.011	8.637	9.327	9.644	8.7	9.667	9.27	10.717	10.097	9.502	7.637	10.216	8.797	10.988	8.276	8.957	10.321	9.092	8.817	9.923	10.036	8.784	11.094	7.28	12.027	9.69	10.209	10.053	9.184	10.724	10.542	9.409
DLBCL10493	8.627	9.724	10.958	9.018	10.354	13.908	14.776	10.232	12.516	10.232	12.516	12.876	12.207	9.805	11.636	12.016	12.577	9.73	8.674	8.954	8.762	10.4	9.274	10.93	8.65	9.516	8.579	8.662	9.856	9.861	10.813	9.123	10.344	12.035	9.866	8.627	11.018	11.712	10.023	9.139	9.243	9.438	10.861	10.009	10.523	9.741	9.542	9.991	9.81
DLBCL10494	9.164	10.198	10.148	7.98	9.523	14.438	15.121	12.25	11.796	12.25	11.796	11.269	11.479	9.64	10.973	12.474	13.472	7.395	8.684	10.183	9.594	8.473	9.582	9.971	10.112	9.83	9.319	8.116	10.862	9.466	10.535	8.617	9.975	9.854	8.84	9.902	8.269	8.684	9.79	11.611	9.902	9.722	10.914	10.358	10.847	9.441	9.202	9.187	9.415
DLBCL10495	8.597	9.932	10.77	9.88	10.899	14.583	15.029	9.144	10.641	9.144	10.641	12.655	11.195	9.113	10.81	11.852	13.467	9.172	9.389	10.559	9.865	9.559	10.254	10.613	9.397	10.431	9.639	9.489	10.759	9.713	11.137	9.749	10.698	9.611	11.052	9.631	10.821	9.443	10.772	10.635	10.988	10.994	10.118	10.949	10.529	10.245	10.996	10.835	9.95
DLBCL10496	8.08	10.384	9.439	8.929	9.731	13.827	14.697	11.269	11.146	11.269	11.146	12.834	11.483	9.658	10.582	11.683	13.719	7.478	9.108	10.739	9.236	9.517	9.335	9.283	10.164	9.61	9.633	8.857	10.106	9.274	10.512	9.59	9.843	11.902	9.209	9.4	9.35	9.022	9.162	10.399	8.956	10.502	10.353	9.532	10.292	9.25	9.928	9.528	9.754
DLBCL10497	8.797	9.296	10.327	9.797	10.794	13.789	15.54	10.722	11.533	10.722	11.533	13.824	12.153	9.209	10.408	11.472	13.471	9.63	8.889	9.599	9.154	10.2	9.582	10.124	9.2	9.721	9.007	8.599	9.745	9.508	10.984	9.62	10.078	12.317	9.582	8.673	10.097	9.889	9.561	9.95	9.5	10.133	9.844	9.87	10.225	8.884	10.225	10.427	9.928
DLBCL10498	9.943	10.175	11.371	9.884	11.214	15.001	15.195	9.289	10.977	9.289	10.977	12.345	11.424	9.4	11.114	11.364	12.857	8.676	9.912	9.348	9.422	9.904	9.307	10.676	9.545	10.325	9.331	9.295	9.927	10.286	10.868	10.201	10.692	10.463	9.657	9.847	11.281	9.276	10.669	10.104	11.534	11.022	10.676	10.896	10.697	10.816	10.508	12.073	10.886
DLBCL10499	9.642	10.126	9.908	9.44	11.396	14.43	14.834	9.368	10.878	9.368	10.878	10.972	11.433	9.052	10.756	12.034	14.478	9.188	9.341	10.775	9.936	10.227	10.312	11.381	10.535	10.942	10.264	9.447	9.573	9.712	10.201	9.755	10.388	9.171	10.162	9.506	10.69	10.298	10.482	10.772	9.589	10.77	9.682	10.599	10.953	10.648	10.818	10.73	11.056
DLBCL10500	9.497	10.184	9.969	9.588	10.198	14.494	14.885	10.904	11.156	10.904	11.156	12.596	11.165	9.886	11.745	11.31	13.331	8.943	9.466	10.052	9.852	9.704	10.086	10.158	9.734	10.218	11.067	8.912	10.13	9.717	10.777	9.486	10.118	10.941	9.18	10.765	10.269	9.092	10.732	10.803	10.641	11.194	10.221	10.526	10.286	10.728	10.866	10.087	10.568
DLBCL10501	10.162	9.536	11.373	10.136	10.583	14.667	15.989	9.366	11.028	9.366	11.028	13.14	10.789	10.657	11.226	11.207	14.463	10.249	9.763	9.691	9.409	9.691	10.122	10.54	9.905	10.766	10.336	9.413	11.337	9.996	11.136	10.358	11.819	10.288	10.115	10.171	11.622	12.237	10.236	10.808	11.964	10.129	10.38	11.531	11.343	10.313	11.098	10.534	10.622
DLBCL10502	10.809	10.106	10.503	9.128	9.921	14.189	14.644	10.216	11.919	10.216	11.919	12.592	11.119	9.7	11.273	11.898	13.208	8.209	9.283	9.889	9.3	9.746	9.49	10.123	10.306	10.051	10.183	8.838	11.561	9.099	10.566	9.27	10.08	8.554	9.404	10.155	9.827	10.811	10.4	11.147	10.142	10.255	10.912	10.746	9.558	10.725	10.619	10.472	10.185
DLBCL10503	9.535	9.123	9.681	9.166	11.05	14.238	15.573	9.766	10.573	9.766	10.573	13.303	11.143	9.715	10.9	11.231	13.195	9.446	9.143	10.542	9.296	9.177	9.362	9.932	10.313	10.038	10.004	8.707	10.35	9.185	10.547	8.67	10.323	12.116	9.788	9.149	10.249	9.778	9.811	10.587	10.069	10.532	10.72	10.587	10.238	9.831	10.505	9.695	10.234
DLBCL10504	9.603	9.656	9.707	9.38	11.008	14.492	15.304	9.302	10.481	9.302	10.481	12.911	11.171	9.814	11.873	11.041	13.275	8.509	9.708	10.589	10.124	9.632	10.941	10.026	9.925	10.24	10.952	9.693	10.116	9.895	9.913	9.933	9.986	11.59	9.984	11.062	9.869	11.12	10.627	10.506	11.086	11.19	10.592	10.481	10.547	11.15	10.286	10.141	10.614
DLBCL10505	9.07	8.894	10.442	9.402	10.594	13.763	14.614	10.36	10.961	10.36	10.961	14.205	11.103	8.948	10.329	11.025	11.432	8.021	9.138	10.282	9.68	10.094	8.648	10.368	9.429	10.343	9.906	9.183	10.948	9.851	10.606	9.644	10.074	12.404	9.667	9.445	10.849	10.671	10.639	10.208	10.154	10.118	10.746	10.27	9.83	9.906	10.653	10.731	10.421
DLBCL10506	8.459	10.586	8.017	8.959	12.052	15.736	16.508	11.278	12.005	11.278	12.005	9.622	11.604	10.66	10.672	12.243	14.098	8.133	9.588	10.164	9.631	7.395	9.261	8.354	10.268	9.596	10.568	4.181	9.082	8.292	10.909	8.029	9.991	9.349	8.174	8.666	8.79	7.338	7.934	11.098	3.624	13.646	9.475	11.287	10.057	10.258	10.683	9.827	9.179
DLBCL10507	11.505	10.095	9.809	9.637	9.448	13.918	13.995	9.505	10.465	9.505	10.465	12.054	9.699	9.824	11.114	10.626	13.233	6.734	9.962	10.719	9.988	10.074	10.744	9.943	11.201	10.085	10.527	9.88	10.428	10.803	10.131	10.619	9.577	10.33	10.371	10.218	10.23	9.763	10.25	10.882	7.775	11.17	11.041	10.313	11.123	12.059	11.218	10.234	10.516
DLBCL10508	9.614	9.966	10.216	8.815	11.081	14.735	14.181	9.824	10.776	9.824	10.776	12.107	11.211	9.242	11.055	11.437	13.538	8.542	9.294	10.982	10.646	9.658	11.034	10.064	10.568	10.084	10.571	10.098	10.614	9.719	10.785	10.226	10.109	10.131	9.871	10.969	10.232	8.793	10.19	10.98	9.353	10.966	10.781	10.748	10.568	10.607	11.299	12.025	11.192
DLBCL10509	10	10.428	10.171	10.163	11.866	14.452	14.201	8.947	10.371	8.947	10.371	11.647	11.214	10.246	11.664	10.772	13.718	9.444	10.563	11.72	10.108	9.809	11.608	10.252	10.645	10.526	10.249	9.901	10.329	9.782	10.333	10.685	10.534	9.278	9.943	10.956	10.448	12.216	10.878	11.106	11.477	10.534	10.677	10.717	10.785	11.166	10.508	10.396	10.896
DLBCL10510	9.791	9.58	11.775	10.179	9.077	13.939	14.277	9.513	11.311	9.513	11.311	13.069	11.189	9.304	11.63	10.802	13.247	10.167	10.465	8.934	8.55	10.901	9.971	11.982	8.475	9.639	8.159	9.771	11.548	10.967	10.872	10.815	10.399	11.031	10.275	9.382	11.686	11.978	11.291	8.586	12.451	9.592	10.199	9.645	10.723	11.245	9.5	11.289	10.948
DLBCL10512	9.8	10.115	11.042	10.315	12.011	14.175	14.85	9.764	10.357	9.764	10.357	11.916	11.523	8.994	11.052	11.332	12.939	9.362	8.853	9.413	9.837	10.017	10.379	9.786	9.877	10.359	9.816	10.115	9.271	10.548	10.768	10.375	11.114	11.362	9.735	10.601	11.382	12.673	10.902	10.473	8.95	10.929	10.561	9.93	10.619	11.151	10.747	12.574	11.054
DLBCL10513	9.24	9.164	10.742	9.914	10.647	13.004	14.238	9.52	10.06	9.52	10.06	12.907	11.051	8.869	10.49	10.787	11.187	8.681	9.338	9.923	9.283	10.01	8.726	11.392	8.849	10.197	9.233	9.894	11.402	10.598	10.219	9.869	9.698	12.956	9.558	9.585	10.008	10.782	9.923	9.992	9.093	10.392	9.471	9.866	10.495	9.271	9.978	9.846	9.447
DLBCL10514	10.16	9.852	10.27	10.084	10.705	13.231	15.358	9.774	9.66	9.774	9.66	12.542	9.982	9.768	11.511	11.053	12.253	9.183	9.794	9.617	10.659	10.727	10.002	9.889	9.961	11.059	9.594	9.737	10.562	10.588	10.335	10.598	12.069	10.615	10.31	11.141	11.024	11.352	10.613	10.604	13.754	11.002	11.078	10.057	9.741	10.849	10.987	11.958	11.41
DLBCL10515	8.73	10.194	9.593	9.173	10.586	13.767	14.782	10.505	11.336	10.505	11.336	11.516	11.193	9.42	10.375	11.847	13.607	6.976	9.503	10.244	10.176	9.278	10.319	9.414	10.452	9.746	10.225	9.702	10.468	9.486	10.412	9.785	9.886	10.297	9.79	9.859	9.843	9.759	10.16	10.897	9.971	10.379	10.177	10.465	10.558	9.976	10.34	10.39	10.74
DLBCL10516	8.637	10.24	9.035	9.102	10.206	14.308	14.697	10.539	11.321	10.539	11.321	12.221	11.077	9.663	10.046	11.684	13.476	7.437	9.495	10.758	9.757	9.116	9.866	9.323	10.284	9.862	10.754	9.743	10.528	9.698	10.198	10.102	9.815	10.969	9.824	9.711	9.29	9.699	9.528	10.851	9.368	10.154	9.998	10.841	10.428	10.113	10.441	9.866	9.458
DLBCL10517	9.049	10.003	9.646	11.148	12.439	14.874	15.645	9.808	10.183	9.808	10.183	12.431	10.736	10.37	11.064	11.894	12.594	9.599	9.988	9.651	10.383	10.268	8.604	9.861	10.108	10.486	10.048	9.81	10.568	10.298	10.424	9.911	10.777	11.243	10.325	9.98	10.806	12.012	9.998	10.413	8.034	11.84	10.248	11.326	10.624	10.133	10.162	10.042	10.518
DLBCL10518	10.34	10.263	10.536	10.592	11.78	15.072	15.648	9.602	9.801	9.602	9.801	11.529	11.25	9.491	11.973	11.446	13.036	10.277	10.169	9.467	10.955	9.971	10.511	10.504	10.448	10.807	9.836	10.066	10.473	10.548	10.453	10.577	11.23	9.203	10.585	10.689	10.868	8.676	10.696	10.63	11.15	10.564	10.907	10.985	10.436	10.295	10.979	11.449	10.392
DLBCL10519	9.314	9.596	10.075	9.954	10.117	13.651	14.599	10.603	10.329	10.603	10.329	13.09	11.235	9.453	11.546	11.812	13.124	7.97	9.744	9.502	9.425	10.7	9.414	9.954	9.414	10.635	10.251	9.679	10.28	10.335	10.353	11.1	10.27	10.684	10.128	10.489	10.665	12.143	10.995	10.565	11.842	9.836	11.62	10.425	10.189	10.808	10.001	10.323	10.631
DLBCL10520	8.635	10.872	9.153	8.933	10.345	15.012	15.557	10.676	11.146	10.676	11.146	11.777	11.452	10.414	10.879	12.075	13.513	8.589	8.714	10.642	9.12	8.641	9.105	10.238	10.071	10.272	10.39	8.288	10.011	9.492	11.124	7.975	10.374	10.151	9.102	9.025	9.711	10.418	8.49	11.149	8.891	11.503	9.42	10.757	10.532	9.846	11.033	9.44	9.13
DLBCL10521	7.864	9.857	11.385	11.795	9.419	13.611	13.757	8.429	9.916	8.429	9.916	13.493	10.994	8.449	11.329	10.34	12.313	10.125	10.198	8.619	7.601	10.735	10.739	12.226	8.429	9.592	7.234	10.08	10.296	10.987	10.948	11.018	11.018	11.866	11.599	9.125	10.927	10.1	10.302	7.952	13.006	10.583	8.879	9.449	11.159	10.771	11.183	10.569	10.883
DLBCL10522	8.265	9.74	10.861	10.992	7.994	11.974	12.258	9.375	10.15	9.375	10.15	14.351	12.168	8.431	10.611	10.325	10.962	9.192	10.16	9.192	8.74	11.181	8.462	11.525	7.431	10.021	6.907	10.488	9.316	11.346	11.102	11.293	11.084	11.563	10.771	9.316	11.403	11.368	10.407	8.077	11.921	9.342	9.454	9.22	11.124	11.026	9.431	11.765	11.213
DLBCL10523	8.75	9.814	10.399	9.378	10.092	13.894	14.158	9.818	10.461	9.818	10.461	13.162	11	8.92	10.63	11.025	12.947	8.032	10.075	10.155	10.191	9.729	9.991	9.734	10.161	10.299	10.299	10.233	10.918	10.428	10.288	10.606	10.569	10.362	10.092	10.889	10.742	11.974	11.673	10.55	11.637	10.082	11.083	10.674	10.475	11.044	10.74	11.327	10.956
DLBCL10524	9.289	9.173	11.026	10.292	9.618	12.719	13.556	9.134	9.77	9.134	9.77	13.399	11.58	8.814	11.428	10.496	12.325	7.824	10.615	9.173	9.561	10.631	9.466	11.417	8.49	10.261	7.935	10.64	10.957	11.404	10.683	11.323	11.077	11.383	10.683	10.34	11.292	13.033	11.655	8.606	11.595	9.785	10.935	10.063	10.49	11.567	10.275	12.199	11.993
DLBCL10525	9.855	9.841	10.077	9.937	10.584	14.127	14.354	9.044	9.78	9.044	9.78	12.479	11.084	9.477	11.091	11.246	12.957	8.474	10.172	10.187	10.653	10.286	10.592	9.955	10.16	10.461	10.486	10.293	10.128	10.082	10.477	10.317	10.576	10.474	10.914	10.684	10.587	10.591	10.509	10.441	11.274	10.591	10.441	10.907	10.439	10.734	10.888	11.4	11.14
DLBCL10527	7.75	10.03	10.933	10.592	9.934	14.218	14.701	9.8	9.875	9.8	9.875	15.026	11.407	9.26	11.377	11.066	12.371	9.496	10.112	11.03	8.644	10.874	9.443	11.082	9.003	10.184	9.31	9.761	8.902	10.431	10.735	11.098	10.795	12.495	10.644	9.963	10.87	9.027	10.677	8.842	10.666	11.349	10.146	9.456	10.26	10.496	10.24	10.25	10.931
DLBCL10528	9.219	9.459	11.197	9.611	10.259	13.763	14.144	9.918	10.216	9.918	10.216	13.64	10.891	9.406	10.787	10.72	13.251	9.388	9.986	9.603	9.847	10.291	10.942	10.153	9.94	10.399	10.31	9.925	11.393	10.232	10.547	10.698	10.655	10.898	9.634	10.469	11.347	12.476	11.09	10.906	11.943	10.642	11.046	10.659	11.257	11	10.986	11.377	11.111
DLBCL10529	10.29	10.479	9.454	9.564	10.498	14.032	13.452	9.769	9.792	9.769	9.792	11.87	9.637	9.457	10.555	10.899	12.497	8.186	10.348	10.87	10.65	9.409	10.462	10.454	10.95	10.682	10.64	10.931	10.449	10.54	9.841	10.21	10.347	9.182	10.892	11.031	10.518	10.642	10.635	10.853	11.63	10.966	11.673	11.263	10.116	11.011	11.274	11.663	11.557
DLBCL10530	10.55	10.314	8.954	9.103	11.599	16.056	15.361	9.113	10.281	9.113	10.281	10.999	10.92	10.097	11.499	12.53	13.845	8.53	9.81	11.562	10.518	9.739	10.526	9.999	10.931	10.907	11.267	10.063	8.99	9.078	10.072	9.242	10.479	9.517	9.903	10.49	10.453	8.532	10.237	11.183	11.511	10.293	11.196	10.771	10.485	9.797	11.432	9.835	10.173
DLBCL10531	9.842	9.672	9.863	9.994	11.003	14.778	15.334	9.959	10.533	9.959	10.533	12.59	11.1	10.108	11.493	11.615	13.945	9.66	10.294	9.565	10.074	10.547	10.853	9.845	10.232	9.924	10.323	9.932	10.369	9.434	10.768	9.597	10.665	11.104	10.362	10.134	10.703	11.094	10.105	10.346	11.485	9.797	10.912	10.934	10.965	10.036	10.812	10.733	10.826
DLBCL10532	10.363	9.612	9.744	9.582	10.635	14.918	14.339	8.9	10.407	8.9	10.407	11.566	10.935	9.594	11.005	11.469	13.773	8.702	9.484	10.346	9.994	10.538	10.444	9.54	9.933	10.234	9.763	9.592	10.812	10.125	10.342	9.415	10.066	10.816	10.42	9.961	10.357	12.855	10.136	10.644	9.563	10.393	10.281	11.065	10.685	10.029	10.925	11.625	10.618
DLBCL10533	9.852	9.96	8.681	9.292	11.834	15.579	14.712	9.659	10.314	9.659	10.314	12.017	10.519	9.887	11.685	12.044	13.541	7.837	9.675	10.788	9.861	10.145	9.424	10.242	10.367	10.345	10.721	9.811	10.614	9.458	10.551	9.915	10.655	11.225	10.429	10.433	9.984	10.217	10.161	10.565	10.275	9.968	9.881	10.664	10.104	9.881	10.807	10.586	10.229
DLBCL10534	9.955	10.088	9.345	9.453	10.552	13.45	13.979	9.087	9.645	9.087	9.645	12.909	10.599	9.127	10.524	10.978	12.664	7.71	10.227	10.172	10.567	9.75	10.257	10.608	10.107	10.276	10.312	10.446	10.641	10.136	10.031	10.106	9.832	11.119	9.951	10.535	10.139	10.778	10.381	10.434	9.769	11.178	10.711	10.841	9.978	10.385	10.427	10.556	11.237
DLBCL10535	9.715	10.032	9.605	9.392	10.12	13.683	13.885	9.334	9.88	9.334	9.88	12.624	10.554	9.344	10.631	10.958	12.252	7.355	9.883	10.058	10.315	9.509	10.938	10.252	10.863	10.898	10.321	10.307	10.358	10.713	10.118	9.775	9.532	11.13	9.817	10.877	10.158	10.07	10.681	10.689	9.669	11.057	10.386	10.659	10.508	10.635	10.771	10.776	10.51
DLBCL10536	9.519	9.127	11.93	10.218	9.025	13.251	12.613	8.624	9.67	8.624	9.67	13.314	11.473	8.305	11.181	10.439	12.017	9.367	10.624	9.629	9.519	10.62	9.601	11.602	7.624	10.094	7.878	10.153	10.509	11.395	10.729	11.507	10.858	12.045	10.984	10.652	11.477	12.302	11.048	8.839	13.223	9.333	9.794	9.997	11.259	11.922	9.701	11.576	12.019
DLBCL10537	8.53	9.169	11.414	10.677	9.766	12.279	14.39	8.894	9.96	8.894	9.96	14.487	11.501	9.247	11.279	10.115	11.51	8.976	10.425	9.982	9.848	10.561	9	10.805	8.505	10.153	8.657	10.668	11.177	11.021	10.714	11.088	10.605	13.433	11.298	10.815	11.091	11.041	10.677	8.418	11.627	9.653	10.862	10.078	10.727	11.472	9.822	10.722	11.992
DLBCL10538	10.214	9.032	10.459	11.141	9.925	13.734	15.34	9.449	9.905	9.449	9.905	13.036	10.109	10.005	11.068	10.611	12.384	9.133	10.579	11.115	10.383	9.246	10.636	11.006	10.184	10.528	11.285	9.837	10.771	10.271	10.081	10.047	10.249	10.368	9.347	11.425	10.597	10.847	10.915	11.068	9.936	10.804	11.551	12.399	10.705	11.106	10.326	10.399	11.455
DLBCL10539	10.329	9.295	10.158	9.253	9.648	11.883	14.094	10.419	9.384	10.419	9.384	12.785	10.48	9.88	10.45	11.026	12.705	7.41	10.083	9.645	9.742	10.193	9.779	10.572	10.21	10.639	10.253	9.756	11.079	10.625	9.987	10.802	10.439	11.415	10.029	10.295	10.882	13.869	11.233	10.546	11.856	11.064	10.914	11.109	10.576	10.274	10.325	10.561	10.936
DLBCL10540	9.297	10.109	9.599	10.014	10.59	14.395	14.073	8.448	10.161	8.448	10.161	11.681	10.495	9.53	10.589	11.323	12.47	7.811	9.942	11.115	10.683	9.534	10.793	10.324	10.388	10.017	10.412	10.49	10.346	10.164	10.577	9.631	9.727	10.086	9.95	10.814	10.464	10.989	10.563	10.671	11.115	10.795	10.836	10.949	10.478	10.576	11.212	10.448	11.158
DLBCL10541	9.503	10.128	11.405	10.4	9.675	13.521	14.915	10.092	11.114	10.092	11.114	13.019	11.372	9.658	10.83	11.283	13.161	9.422	10.589	8.738	9.06	9.979	10.035	10.957	8.768	9.908	8.178	10.353	11.207	10.383	11.144	10.36	10.557	11.159	9.871	8.975	11.564	10.84	10.001	8.466	11.775	8.608	10.108	10.128	11.393	10.193	10.928	10.768	10.658
DLBCL10542	9.84	9.727	10.449	10.092	11.067	14.767	14.644	9.472	10.795	9.472	10.795	13	11.324	9.469	12.451	11.446	14.003	8.821	10.249	10.209	9.988	10.03	10.785	10.072	9.299	10.085	10.657	9.287	10.243	9.655	10.596	9.778	9.876	10.587	10.934	10.46	10.99	9.627	10.732	10.246	10.914	9.817	10.205	11.14	10.365	10.855	10.364	10.641	10.506
DLBCL10543	8.938	9.183	9.988	8.996	11.452	12.878	15.074	9.787	9.855	9.787	9.855	13.839	10.829	9.67	10.564	10.501	11.711	7.53	9.127	11.153	9.874	9.642	8.787	10.027	9.536	10.257	10.453	9.214	11.28	9.792	10.355	9.372	9.413	13.888	9.772	9.74	10.091	10.76	10.005	10.322	10.387	10.396	11.105	10.856	9.828	9.746	9.958	10.101	10.509
DLBCL10544	10.409	9.873	11.498	9.201	10.99	13.907	15.255	10.413	10.865	10.413	10.865	12.194	11.111	9.789	11.419	11.827	13.933	8.777	9.713	9.876	10.098	9.66	10.147	10.32	10.144	9.98	9.601	9.59	10.576	9.939	10.229	10.302	11.086	9.786	9.85	9.697	11.26	9.95	10.263	10.724	10.632	10.393	10.204	11.804	9.761	10.185	11.267	10.835	10.736
DLBCL10545	9.129	9.563	11.455	10.021	9.136	13.119	13.916	9.589	11.058	9.589	11.058	14.02	12.129	8.495	10.726	10.728	11.67	9.527	9.98	9.073	8.579	10.728	9.4	11.01	7.786	9.395	7.638	10.157	10.601	10.345	10.878	10.804	10.473	12.217	10.995	8.813	11.179	11.884	10.487	7.804	11.412	9.348	10.571	9.5	10.929	10.886	10.468	11.596	11.343
DLBCL10546	9.768	9.67	9.296	9.979	9.995	15.272	15.368	10.358	11.155	10.358	11.155	12.439	10.866	10.119	12.825	11.475	13.783	8.954	10.183	11.107	9.97	9.734	10.906	11.084	10.387	10.415	11.229	10.479	9.654	9.902	9.949	10.071	9.694	9.296	11.162	10.722	10.368	11.572	10.577	10.176	11.104	9.734	9.819	10.906	10.324	10.753	10.712	10.417	10.498
DLBCL10547	9.685	9.657	11.785	11.342	8.611	13.787	14.179	9.75	11.028	9.75	11.028	14.029	12.244	9.445	12.13	10.867	12.9	9.023	10.312	8.876	8.503	11.636	10.153	11.987	7.611	9.611	6.657	9.827	9.25	11.212	11.179	11.703	11.231	11.996	11.503	9.041	11.55	11.03	10.924	7.847	10.64	8.083	9.914	10.032	10.76	11.397	10.305	10.371	11.153
DLBCL10548	10.35	9.575	9.824	10.133	11.806	14.354	15.613	9.727	10.451	9.727	10.451	13.378	10.795	9.893	11.538	11.036	12.949	8.978	9.748	10.011	9.637	10.008	9.851	10.333	9.818	10.347	10.165	9.705	9.871	10.225	10.204	10.418	10.26	12.846	10.189	10.616	10.186	13.126	10.488	10.534	10.723	11.254	11.066	10.867	10.212	10.75	10.872	10.456	10.409
DLBCL10549	9.811	9.326	10.793	10.433	11.018	14.487	14.752	8.898	11.036	8.898	11.036	12.584	11.094	8.785	11.77	10.873	11.749	9.17	10.063	10.098	9.806	10.222	9.73	11.015	9.004	10.009	9.684	9.696	10.04	10.955	10.206	10.719	10.71	10.746	9.868	10.817	11.294	10.054	11.315	9.878	11.88	10.111	10.848	10.814	10.395	10.964	10.622	10.45	10.206
DLBCL10550	9.056	10.502	9.439	9.843	11.144	14.109	13.624	8.27	9.393	8.27	9.393	12.061	10.188	9.475	11.031	11.788	12.969	8.05	10.825	10.318	11.129	9.706	10.893	10.313	11.17	10.264	10.775	10.825	11.148	10.285	9.799	10.416	10.009	9.893	10.801	11.215	10.616	11.262	10.778	11.165	11.566	11.069	10.426	11.799	10.612	11.042	11.331	10.953	11.705
DLBCL10552	9.553	9.342	10.215	9.776	9.906	13.608	14.774	10.061	9.978	10.061	9.978	13.197	10.619	9.743	12.006	11.005	12.532	7.76	9.627	10.405	10.067	10.156	9.795	10.123	9.514	10.051	10.704	9.79	10.76	9.627	9.921	9.753	9.582	12.301	9.722	10.982	9.995	10.797	10.544	10.323	9.193	10.157	10.426	10.123	9.904	10.934	10.016	9.968	11.118
DLBCL10553	10.626	10.716	10.989	9.685	11.427	14.554	15.687	8.948	10.212	8.948	10.212	12.843	11.339	9.42	10.942	11.017	12.645	10.043	11.271	10.915	10.572	9.597	10.197	11.005	9.735	10.667	9.565	10.516	10.832	10.659	10.599	10.309	10.733	12.219	10.42	10.389	10.816	10.91	11.095	10.355	10.695	10.837	11.898	11.851	10.44	10.252	10.706	10.247	10.781
DLBCL10554	9.371	9.873	10.091	9.817	10.942	14.012	13.975	9.257	10.541	9.257	10.541	11.979	10.96	9.177	10.787	11.277	12.043	8.462	9.7	9.365	10.952	10.558	9.568	10.267	10.194	10.509	10.109	10.572	10.056	10.927	10.367	10.558	10.867	10.298	9.674	10.166	11.343	12.214	10.937	10.79	11.29	10.251	11.015	11.296	10.657	10.716	10.782	11.499	11.17
DLBCL10555	9.242	10.079	10.715	9.304	9.605	13.327	13.776	9.788	9.769	9.788	9.769	12.371	10.717	8.686	10.861	11.261	12.291	7.555	9.233	9.308	10.185	10.022	8.928	10.187	9.999	11.016	10.738	9.573	10.385	10.421	11.047	10.477	10.26	10.989	9.797	10.658	10.449	10.094	10.487	11.104	11.743	10.312	10.802	10.975	11.116	11.127	10.035	11.084	10.76
DLBCL10564	8.046	9.339	11.57	12.249	9.519	13.924	15.359	10.445	11.481	10.445	11.481	12.987	11.756	9.707	11.01	11.335	12.46	9.192	9.353	9.142	8.833	11.433	8.479	11.77	8.279	9.538	8.843	9.382	8.01	10.032	11.33	10.827	10.993	10.838	10.625	9.064	11.112	9.943	10.375	8.57	11.598	8.934	10.616	9.588	11.106	9.724	8.934	10.364	9.779
DLBCL10565	9.77	8.929	10.228	9.41	10.995	12.838	15.652	10.664	9.925	10.664	9.925	12.866	11.045	9.842	11.182	11.264	12.847	8.101	10.506	9.55	10.165	10.312	10.055	10.449	9.441	10.587	9.492	10.217	10.519	10.307	9.899	10.243	9.737	11.45	10.378	10.378	11.537	8.907	11.026	10.098	12.546	9.737	11.81	11.568	10.526	10.332	11.017	10.658	11.487
DLBCL10566	8.988	10.879	9.81	8.623	11.413	14.279	15.796	11.708	11.206	11.708	11.206	11.116	11.526	9.398	10.71	12.104	14.62	8.706	9.246	9.807	9.803	9.013	9.977	9.009	10.508	9.809	9.939	9.464	10.839	9.177	10.51	9.131	10.55	9.619	9.638	9.438	10.435	10.191	9.43	11.125	10.156	10.465	11.344	10.593	10.467	9.202	11.242	10.467	9.944
DLBCL10780	9.817	9.864	10.651	10.157	11.157	14.724	15.029	9.752	11.779	9.752	11.779	12.827	10.94	9.469	11.612	11.19	13.567	9.952	10.236	9.4	9.396	10.675	11.208	10.8	9.707	10.307	9.51	9.738	10.841	9.668	10.882	10.391	10.607	9.784	10.495	10.084	10.544	10.252	10.561	10.409	12.138	9.379	10.929	10.268	10.649	10.344	10.129	11.149	9.877
DLBCL10782	10.143	10.001	10.008	9.534	10.052	13.861	15.374	11.418	11.432	11.418	11.432	12.861	10.862	9.983	11.219	11.28	12.876	7.84	10.422	11.167	9.729	10.217	9.711	9.214	9.632	9.863	10.703	9.567	10.943	10.595	10.151	10.51	10.585	10.215	9.524	10.145	9.694	11.954	10.493	10.429	7.463	10.355	12.633	11.902	10.482	10.892	10.7	9.685	10.665
DLBCL10833	10.202	9.756	10.858	10.286	11.026	14.528	14.121	9.138	10.572	9.138	10.572	12.691	10.903	8.652	11.018	11.293	13.557	9.374	10.669	9.993	10.707	10.094	11.332	10.602	10.306	9.838	10.857	11.133	10.395	10.7	10.417	11.012	10.673	9.659	10.604	10.496	10.904	9.062	11.443	10.277	10.978	10.267	10.92	10.7	11.211	10.71	11.118	11.373	10.744
DLBCL10834	9.958	9.613	10.026	10.401	8.616	13.408	13.638	9.121	10.274	9.121	10.274	13.396	10.251	9.136	10.826	10.791	12.799	8.195	9.948	9.732	10.394	10.348	10.118	10.683	10.154	10.011	10.36	10.784	10.985	10.537	10.241	11.022	10.797	10.953	10.997	10.59	10.283	10.47	11.152	10.041	11.962	10.237	11.229	10.522	11.009	10.663	10.853	10.793	10.816
DLBCL10835	9.014	10.393	10.205	10.866	11.451	14.535	14.421	9.223	9.786	9.223	9.786	12.897	10.47	9.778	11.538	10.653	13.439	9.98	10.291	9.752	10.196	10.409	10.961	10.137	10.178	10.146	10.348	10.506	10.268	10.632	10.212	11.457	10.157	10.863	11.401	11.042	10.306	11.538	10.289	10.352	10.105	10.896	9.5	10.166	10.764	11.173	10.213	9.358	11.046
DLBCL10836	9.33	10.035	10.455	10.727	10.03	14.333	14.167	9.209	10.262	9.209	10.262	12.982	11.211	9.346	11.131	10.997	12.976	9.154	10.245	9.078	9.983	10.461	10.658	10.216	9.712	9.722	9.558	10.459	9.379	10.568	10.195	10.837	10.175	11.015	10.402	10.352	10.469	10.649	10.099	9.955	10.185	11.245	9.823	9.791	10.919	10.566	10.407	10.591	10.141
DLBCL10837	8.525	9.867	11.029	10.723	10.093	13.936	14.779	7.966	9.88	7.966	9.88	12.88	11.25	8.859	11.11	11.04	12.904	9.932	10.277	9.303	10.069	10.436	10.381	10.895	10.07	9.47	9.479	10.778	10.61	10.557	10.347	10.891	10.631	10.569	11.283	10.191	10.719	11.656	10.609	9.841	9.515	10.194	10.738	10.28	10.971	10.465	10.529	10.74	10.243
DLBCL10838	8.645	9.531	9.99	10.853	9.819	13.674	13.97	9.949	9.765	9.949	9.765	13.035	10.688	8.735	11.164	11.294	12.588	8.5	10.174	9.351	10.05	10.968	9.031	10.74	9.856	9.604	9.529	10.785	9.238	10.74	10.511	11.096	10.454	10.514	11.243	10.043	10.182	10.726	10.9	9.637	10.891	9.338	10.55	10.009	11.555	10.401	10.203	10.761	10.674
DLBCL10839	9.031	9.794	10.131	10.599	9.975	14.455	15.07	9.747	10.027	9.747	10.027	13.556	11.176	8.789	11.181	10.913	13.04	9.403	10.109	9.401	9.83	10.568	9.866	10.157	9.455	9.489	9.381	10.415	10.11	10.466	10.451	11.11	10.472	11.017	11.088	9.74	10.285	10.124	10.408	9.792	10.994	9.597	10.869	9.749	11.184	10.118	10.578	10.383	10.338
DLBCL10842	9.715	9.966	10.082	10.79	10.444	14.269	14.458	9.278	10.768	9.278	10.768	12.136	11.501	9.051	11.421	11.727	13.532	10.021	10.456	8.917	9.991	10.552	10.409	10.596	10.074	9.764	9.426	10.789	9.494	10.682	10.468	11.116	10.819	10.086	11.171	9.9	10.91	11.581	11.162	9.22	11.086	9.239	10.169	10.056	12.116	10.675	10.815	10.792	10.55
DLBCL10843	8.984	9.934	10.415	10.334	10.733	13.85	14.216	8.644	10.264	8.644	10.264	12.334	10.869	8.992	11.575	10.405	13.064	9.022	10.613	9.703	10.397	10.333	10.6	9.397	9.905	9.911	9.919	10.679	10.461	10.845	10.531	10.904	10.316	9.908	10.592	10.26	10.801	11.03	10.463	10.437	10.118	10.424	10.503	10.727	11.54	10.812	11.126	11.683	10.263
DLBCL10844	8.91	9.69	9.186	10.469	9.913	13.524	13.802	10.454	9.753	10.454	9.753	13.608	10.879	8.975	10.953	10.719	12.078	8.27	9.778	10.038	9.447	10.606	9.236	9.752	9.753	9.762	9.379	10.347	9.899	10.702	10.079	10.912	10.441	11.921	10.524	9.685	9.996	11.173	10.175	9.588	9.355	9.681	10.013	9.874	11.152	9.805	9.927	10.167	9.844
DLBCL10845	10.401	9.778	9.225	10.914	11.068	14.176	14.616	8.502	10.266	8.502	10.266	12.578	9.929	9.059	11.332	10.708	12.308	9.135	10.394	9.781	10.33	10.293	10.144	10.544	9.857	9.274	10.54	10.481	10.268	10.873	10.246	11.029	10.139	9.861	10.774	10.942	9.823	9.821	10.618	9.937	8.738	10.598	10.508	10.388	10.892	11.416	10.97	11.179	11.11
DLBCL10846	8.884	10.062	10.316	10.104	10.03	14.34	14.684	10.227	10.545	10.227	10.545	12.713	10.451	8.725	11.883	11.422	13.849	9.145	10.351	8.022	9.897	10.549	10.088	9.627	10.152	10.178	10.639	10.11	10.047	10.365	10.18	11.253	10.172	10.102	11.736	11.175	10.571	10.328	10.094	10.378	11.088	10.08	11.085	10.616	11.065	11.069	10.223	10.507	10.424
DLBCL10847	9.759	10.171	10.173	10.346	10.515	14.129	13.834	8.74	9.994	8.74	9.994	11.534	10.527	9.11	11.039	11.94	13.071	7.768	10.582	11.347	10.83	10.568	10.195	11.26	10.929	10.115	9.775	11.197	9.949	10.936	10.196	10.859	10.742	8.827	11.648	10.673	10.823	11.065	10.472	10.395	12.284	9.847	11.016	10.502	10.296	10.572	10.925	10.556	11.809
DLBCL10848	9.437	10.102	9.94	9.884	10.777	14.024	14.052	10.148	9.98	10.148	9.98	12.702	11.033	9.143	11.348	10.702	13.368	8.201	10.45	10.553	10.157	10.046	9.828	10.238	9.852	9.667	9.925	10.6	9.831	11.013	10.277	10.993	10.274	10.69	11.554	10.577	10.71	10.234	10.417	10.466	10.661	10.19	11.012	10.102	10.985	10.795	10.581	10.377	10.587
DLBCL10849	9.82	9.167	10.163	9.941	11.652	14.115	14.757	8.437	10.255	8.437	10.255	12.037	9.397	9.433	11.265	11.579	13.215	7.996	11.449	10.292	9.966	10.018	10.997	11.444	11.087	10.121	10.282	10.511	10.327	10.772	9.831	10.699	11.478	9.338	11.919	10.73	10.472	12.054	10.498	11.032	12.651	9.537	10.728	11.855	10.968	11.062	10.835	10.455	11.065
DLBCL10850	9.233	9.29	10.971	10.227	9.696	13.491	14.968	9.533	10.211	9.533	10.211	12.225	10.748	9.022	11.807	10.873	13.119	9.178	11.195	8.983	10.173	10.267	10.451	10.127	10.266	9.374	10.461	9.959	9.982	10.461	9.907	10.954	10.279	10.245	10.542	10.991	10.259	10.076	10.253	9.833	9.869	12.761	10.892	11.662	10.987	11.425	10.994	10.417	10.653
DLBCL10851	10.14	9.642	10.155	10.98	10.829	14.238	15.126	8.596	9.677	8.596	9.677	11.992	11.205	9.798	11.543	10.894	13.052	10.369	11.093	9.484	10.603	10.302	10.969	10.677	10.157	10.3	10.776	10.771	9.704	10.5	9.631	10.401	10.823	9.105	10.142	10.408	10.985	10.707	10.447	10.224	10.822	11.972	10.376	10.915	10.026	10.662	10.927	11.334	10.656
DLBCL10852	9.603	9.8	10.701	11.062	11.134	14.624	14.915	9.373	9.547	9.373	9.547	12.383	11.174	9.834	11.372	11.567	13.345	9.612	10.935	8.79	9.971	10.655	9.767	10.713	10.332	10.07	9.294	10.89	9.681	10.49	10.47	10.811	10.984	9.874	10.922	9.958	10.221	11.092	10.471	9.724	8.836	11.191	10.076	9.891	11.183	10.362	10.419	10.943	9.928
DLBCL10853	9.095	9.552	9.825	9.488	9.619	13.614	13.405	9.456	9.36	9.456	9.36	12.468	10.348	9.081	10.874	11.334	13.197	8.473	10.462	11.085	10.284	10.282	10.316	10.725	10.477	10.181	10.207	11.231	10.341	10.381	9.846	10.606	9.824	9.859	11.085	10.598	10.44	9.703	10.455	10.367	11.793	10.462	10.805	10.497	11.165	10.482	10.571	10.778	11.197
DLBCL10854	9.171	10.178	9.97	10.187	10.248	14.827	14.148	9.754	9.769	9.754	9.769	11.814	9.956	9.012	11.307	10.939	13.614	7.946	10.265	9.61	10.675	10.535	10.243	10.002	10.346	10.312	10.166	11.522	9.658	11.178	10.075	12.316	11.075	8.777	11.071	11.152	10.812	10.936	10.826	10.41	9.822	10.308	10.199	11.062	11.359	10.892	10.844	11.415	10.555
DLBCL10855	9.134	9.84	9.585	9.449	9.375	14.264	13.934	9.401	9.724	9.401	9.724	12.95	10.419	9.605	11.438	10.971	12.198	8.116	10.502	9.895	10.367	10.254	9.883	9.502	10.251	10.343	10.462	11.189	9.147	10.58	9.77	10.613	10.276	10.152	10.901	10.931	10.134	11.727	9.641	10.566	9.866	11.835	10.776	11.098	10.591	10.855	10.502	10.569	10.485
DLBCL10856	9.46	10.098	9.98	10.798	10.484	13.938	15.363	9.125	9.706	9.125	9.706	12.543	10.451	10.082	11.359	11.115	13.364	8.332	10.996	9.592	10.06	10.308	10.468	9.841	9.87	9.766	10.039	10.984	10.4	10.193	10.116	10.723	9.697	10.869	10.675	10.327	10.464	10.913	10.211	10.262	11.032	10.087	10.945	10.892	11.149	10.272	10.638	10.075	10.607
DLBCL10857	9.585	10.121	9.88	9.862	10.087	14.196	14.183	8.941	9.721	8.941	9.721	11.974	10.092	9.427	11.314	10.964	13.173	8.023	10.714	10.006	10.774	10.243	10.699	9.858	10.587	10.465	10.259	10.823	10.171	11.025	10.211	10.65	10.118	10.24	10.803	11.49	10.675	9.366	10.362	10.686	10.665	11.474	10.574	11.012	11.084	11.069	10.729	11.12	11.376
DLBCL10858	9.52	10.253	9.322	9.431	10.404	14.301	14.876	9.818	10.242	9.818	10.242	12.972	10.732	9.726	11.493	11.208	13.532	8.298	10.055	9.924	9.846	10.08	10.127	9.796	10.097	9.6	9.913	11.005	10.331	10.465	9.886	10.608	9.492	11.735	10.75	10.51	10.027	10.757	9.579	10.588	10.143	10.242	10.997	10.221	10.132	10.497	10.465	10.314	10.538
DLBCL10859	9.223	10.451	10.386	10.013	11.201	14.215	14.834	9.52	10.623	9.52	10.623	11.35	9.62	9.435	12.273	11	13.455	8.048	11.116	8.706	9.992	10.279	11.104	9.705	11.614	9.854	10.49	11.878	10.139	10.771	10.173	10.967	10.273	9.432	11.105	11.215	9.748	11.244	10.763	10.435	10.624	9.352	10.891	10.866	10.585	11.647	10.66	10.376	10.37
DLBCL10860	9.628	10.183	9.169	10.141	9.801	14.407	13.55	8.646	11.074	8.646	11.074	12.01	10.371	9.074	10.824	11.559	12.548	6.884	10.507	10.194	10.384	10.332	10.107	9.987	10.824	10.238	10.182	11.676	9.934	10.746	9.945	10.868	9.879	9.428	10.546	10.96	10.303	10.595	10.795	10.141	10.601	11.074	10.967	11.29	10.963	10.912	10.799	10.689	11.076
DLBCL10861	8.941	10.365	10.127	9.809	11.199	14.257	15.596	10.089	10.252	10.089	10.252	12.453	10.357	9.788	11.21	10.861	13.341	9.1	10.23	10.036	10.549	10.494	10.849	10.194	10.335	10.248	10.407	11.225	10.678	10.26	10.091	10.454	11.115	10.825	10.444	10.816	10.064	11.314	10.725	10.188	9.05	10.672	11.804	10.069	10.703	10.838	10.279	10.562	10.198
DLBCL10862	9.566	9.912	9.325	10.21	10.209	13.929	13.827	9.813	9.654	9.813	9.654	11.703	11.012	8.767	11.331	11.46	13.176	8.946	10.768	10.871	10.22	10.432	10.073	10.117	10.19	9.652	9.435	11.789	8.991	11.157	9.695	11.552	10.545	9.175	11.443	10.222	10.676	10.686	10.471	9.849	11.66	9.019	10.669	10.646	11.115	10.336	10.722	9.986	10.524
DLBCL10863	10.065	9.891	10.031	11.013	10.595	15.03	14.047	9.552	10.667	9.552	10.667	12.759	10.59	8.69	12.108	10.823	12.646	9.57	10.173	9.573	10.006	10.854	10.027	9.427	9.322	9.512	10.135	11.237	9.438	10.728	10.24	11.474	11.047	9.296	11.299	10.64	10.623	9.794	10.404	9.536	9.73	9.297	10.736	9.414	11.325	10.975	10.693	10.847	9.991
DLBCL10864	9.066	10.17	9.037	10.715	9.44	13.643	13.773	9.436	9.096	9.436	9.096	12.057	11.093	8.9	11.168	11.104	12.452	9.345	10.725	11.022	9.637	10.329	10.05	10.346	10.361	9.781	9.447	11.725	9.31	10.986	9.656	11.459	10.687	9.758	11.536	10.063	10.813	9.852	10.35	10.16	11.84	8.794	10.407	10.043	10.892	10.216	10.358	9.809	10.254
DLBCL10865	9.256	9.9	10.285	10.383	10.595	13.599	14.323	9.371	9.986	9.371	9.986	12.272	9.736	9.099	11.615	11.62	13.197	8.731	10.32	10.3	10.45	10.132	11.201	10.031	9.948	9.998	10.333	10.896	9.676	10.598	9.988	11.121	10.484	9.56	10.722	11.415	10.144	11.129	10.373	10.864	11.371	10.85	10.704	10.726	10.773	11.652	10.781	11.389	11.41
DLBCL10866	11.594	9.665	9.633	10.458	11.31	14.329	14.182	8.692	10.455	8.692	10.455	12.069	10.843	9.261	11.234	10.924	13.99	9.328	10.776	9.708	10.399	9.42	11.237	10.018	10.089	10.579	10.572	11.127	10.514	10.508	9.905	10.043	10.753	9.315	10.561	10.379	10.843	10.374	11.422	10.458	9.223	9.993	10.406	10.945	11.066	10.727	10.953	11.006	11.131
DLBCL10867	11.038	10.102	10.585	10.927	11.256	14.536	14.859	8.584	9.685	8.584	9.685	12.02	10.439	9.571	11.615	10.944	13.607	9.308	11.172	9.277	10.493	10.194	11.45	10.051	10.362	10.686	10.195	11.238	10.275	10.491	10.496	10.727	10.69	9.324	10.973	11.126	10.622	8.68	10.328	10.516	9.995	12.179	10.303	11.059	10.635	11.092	10.832	10.212	10.885
DLBCL10868	8.948	9.892	10.349	10.629	10.133	14.164	14.259	8.72	9.589	8.72	9.589	12.757	10.912	8.822	10.929	11.282	13.033	8.376	9.668	9.792	9.859	10.591	9.905	10.172	9.192	10.126	9.249	11.307	10	11.116	10.186	10.998	10.627	10.242	11.114	10.036	10.444	9.627	10.586	10.425	10.737	10.862	9.878	10.626	11.115	10.455	10.616	11.234	10.725
DLBCL10869	8.76	9.704	10.122	9.86	9.955	13.978	13.312	9.889	9.846	9.889	9.846	11.889	10.135	8.959	11.129	10.844	12.43	7.397	10.353	9.55	10.839	10.518	9.849	10.688	10.445	10.331	10.351	11.87	9.903	11.051	10.285	11.12	10.569	9.116	10.992	11.108	10.481	10.186	11.085	10.691	11.604	11.033	10.738	11.076	11.201	10.888	10.937	11.394	11.189
DLBCL10870	9.051	10.046	9.303	10.511	9.965	13.659	13.628	8.974	9.809	8.974	9.809	12.016	10.846	9.099	10.745	11.119	12.814	8.231	10.7	9.793	10.639	10.543	10.851	9.688	10.489	10.318	9.9	11.034	10.09	10.683	10.13	11.012	9.867	9.792	10.715	10.667	10.68	10.68	10.526	10.567	11.496	11.816	10.28	11.265	11.127	11.038	10.86	11.306	10.922
DLBCL10871	9.061	10.203	9.897	10.224	9.686	14.107	14.102	9.377	10.356	9.377	10.356	12.375	10.627	9.27	11.166	10.941	13.077	8.397	10.273	9.112	10.433	10.588	10.738	10.73	10.884	9.924	10.036	10.979	10.199	11.003	10.32	11.408	10.316	9.237	11.043	10.623	10.152	10.237	11.286	10.675	11.042	11.429	10.442	10.582	11.059	10.942	10.621	11.449	11.134
DLBCL10872	8.736	9.974	10.447	10.011	10.081	12.98	12.777	8.803	9.47	8.803	9.47	12.278	9.254	8.993	11.198	10.511	12.406	7.363	10.765	9.805	11.269	10.673	10.154	11.126	10.927	10.381	10.959	11.903	10.868	11.378	10.256	11.021	10.528	8.659	11.384	11.723	10.838	8.775	11.109	11.102	11.817	10.283	10.693	11.302	10.911	11.797	10.772	12.513	11.725
DLBCL10873	9.403	9.659	10.676	10.08	9.862	13.973	13.49	9.761	9.574	9.761	9.574	13.385	11.06	8.308	12.267	11.397	12.369	9.222	10.5	9.162	9.936	11.074	9.77	10.442	9.469	10.443	10.217	10.742	10.094	11.4	10.009	11.393	10.676	9.333	10.981	10.877	10.734	9.368	11.215	9.424	10.629	9.537	10.338	9.323	10.879	11.678	9.86	10.871	10.533
DLBCL10874	9.162	9.471	10.041	9.743	10.16	13.902	14.321	8.671	9.936	8.671	9.936	13.713	10.656	9.46	10.986	10.913	12.813	8.497	9.714	9.972	9.949	10.236	10.387	10.591	10.131	10.22	10.151	10.696	10.503	10.146	10.007	10.667	9.979	11.444	10.775	10.452	10.096	11.111	10.748	10.301	11.548	10.435	10.851	9.912	11.001	10.853	10.696	11.441	11.554
DLBCL10875	9.978	10.068	9.996	10.013	10.648	13.93	14.909	9.409	10.412	9.409	10.412	12.631	10.061	9.345	11.364	11.079	13.112	8.741	10.236	9.387	10.23	10.319	10.552	10.405	10.179	9.844	9.971	10.341	10.779	10.703	9.993	10.97	10.427	10.759	11.416	10	10.203	10.735	10.334	10.578	11.738	10.419	11.125	10.284	10.774	11.735	10.777	10.792	10.424
DLBCL10876	9.929	9.875	9.314	10.507	10.981	14.669	14.506	8.44	10.969	8.44	10.969	11.61	10.717	9.409	11.175	10.706	13.65	8.17	10.056	10.299	10.216	10.612	10.519	11.317	10.332	10.003	10.265	11.128	8.776	10.624	10.748	10.758	10.177	10.218	10.791	10.054	10.437	10.294	10.012	10.274	11.518	10.531	10.263	10.591	10.876	10.825	10.818	9.606	10.378
DLBCL10877	9.537	9.726	9.476	9.97	10.96	14.245	13.687	9.215	9.27	9.215	9.27	12.091	10.846	8.946	11.213	10.787	12.927	8.591	10.535	9.207	11.058	10.376	10.229	10.818	10.653	10.348	10.215	11.27	10.304	10.983	10.181	10.856	11.027	9.093	10.479	11.022	11.234	8.488	11.027	11.042	10.868	11.396	10.325	10.822	11.537	10.676	11.041	11.651	11.328
DLBCL10878	9.323	9.995	10.48	10.557	10.338	14.11	13.792	10.221	10.153	10.221	10.153	12.248	10.902	9.116	11.184	11.672	12.905	9.007	10.442	9.83	10.314	10.687	9.877	10.144	10.302	9.789	9.433	10.963	9.974	11.045	10.371	11.212	10.465	9.577	10.953	10.201	10.974	11.592	10.737	10.198	10.652	9.855	10.426	10.677	11.24	10.632	10.832	11.25	10.687
DLBCL10879	9.574	10.292	10.205	11.206	10.724	13.895	14.993	9.057	9.729	9.057	9.729	12.243	11.102	9.905	11.866	11.603	12.452	9.45	10.775	9.334	9.966	10.32	10.017	10.146	9.689	9.942	10.51	10.503	10.268	10.612	10.393	10.591	10.088	10.608	10.379	10.595	9.863	13.431	10.061	10.244	9.216	12.165	10.52	9.701	10.796	11.428	10.147	9.917	9.531
DLBCL10880	8.892	10.086	10.174	10.657	10.19	14.637	14.5	9.753	9.902	9.753	9.902	12.102	11.597	9.021	12.254	10.36	13.204	9.76	10.212	10.788	9.493	10.944	10.243	9.923	9.736	9.594	10.045	10.666	8.971	10.877	10.591	11.017	10.544	10.019	11.157	10.129	10.339	9.125	10.213	9.463	11.661	8.911	9.592	9.855	10.615	10.985	10.438	9.961	9.895
DLBCL10881	10.586	10.062	10.155	10.074	10.447	14.725	15.186	9.11	10.753	9.11	10.753	12.199	10.716	9.872	12.44	10.759	13.716	8.442	10.083	9.789	9.984	10.253	10.818	10.137	10.237	9.721	10.683	10.508	9.877	10.611	9.937	11.009	10.225	9.516	11.832	11.001	9.953	8.795	10.771	9.638	11.124	10.398	11.078	9.873	10.937	11.441	10.616	10.458	10.801
DLBCL10883	9.569	9.926	10.08	10.969	11.182	14.24	15.236	8.272	9.177	8.272	9.177	11.939	10.29	9.307	11.083	10.922	12.924	6.979	10.847	10.262	10.439	10.419	10.932	10.02	9.728	10.247	10.004	11.476	10.562	10.998	10.307	10.98	10.33	10.234	11.401	10.69	10.383	11.581	10.22	10.47	10.187	11.29	10.942	10.178	9.969	10.79	9.576	10.318	10.247
DLBCL10884	9.921	9.699	10.344	9.891	9.905	13.345	13.548	9.818	10.133	9.818	10.133	12.295	10.782	9.227	11.705	11.127	12.856	8.443	10.375	9.273	10.285	10.229	9.602	9.542	10.513	9.723	9.863	11.206	10.178	10.893	10.257	11.244	10.176	9.941	11.08	10.613	10.628	11.002	10.23	10.76	11.27	10.294	10.898	10.297	10.841	10.895	10.88	11.325	11.13
DLBCL10885	9.27	9.956	10.327	10.636	10.324	14.029	14.472	8.617	9.142	8.617	9.142	12.5	10.847	9.391	11.893	10.81	13.349	8.926	10.778	10.393	10.466	10.537	10.779	10.698	10.005	10.229	10.724	10.652	9.581	10.705	10.529	11.13	10.603	10.62	10.842	11.034	10.851	11.811	10.397	10.365	11.189	12.714	10.491	10.79	10.092	11.164	10.863	10.659	10.651
DLBCL10887	9.473	9.971	10.342	10.915	11.668	14.491	14.77	9.183	9.787	9.183	9.787	11.583	11.515	9.127	11.81	11.702	13.439	10.783	9.816	9.504	10.359	10.705	10.972	10.816	10.596	9.558	9.822	10.737	9.211	10.768	10.753	11.339	10.152	9.552	10.837	10.242	11.223	9.398	10.41	10.328	8.599	11.011	10.174	9.798	10.753	10.625	10.455	11.077	10.112
DLBCL10888	9.095	10.311	9.923	10.891	10.208	14.969	13.815	9.421	9.945	9.421	9.945	12.689	11.383	8.725	11.77	10.747	13.142	9.763	10.231	9.95	9.81	11.102	10.126	9.776	9.36	10.002	9.382	10.831	9.589	10.738	10.185	11.171	11.128	9.43	11.799	10.06	10.457	8.669	10.705	9.588	11.3	8.581	9.607	9.885	11.692	9.981	10.52	11.099	9.861
DLBCL10889	9.949	10.243	9.825	10.424	10.359	14.008	14.978	8.613	10.011	8.613	10.011	12.621	10.99	9.479	11.317	11.002	13.005	8.646	10.511	10.704	10.181	10.181	9.956	9.958	9.845	9.841	9.674	10.525	10.517	10.7	10.137	10.863	9.944	11.009	10.695	10.423	10.301	11.554	10.971	10.072	11.696	10.091	11.219	10.256	10.855	10.521	10.852	9.979	10.404
DLBCL10890	10.126	9.936	10.811	10.336	11.792	14.327	15.206	8.663	9.916	8.663	9.916	12.564	10.476	9.596	12.815	11.207	13.433	9.686	10.15	9.346	10.309	9.941	11.476	9.762	10.511	10.115	11.032	10.772	10.568	10.858	10.484	10.855	10.55	10.128	10.402	11.358	9.902	9.958	10.186	9.998	10.051	11.37	11.47	10.219	10.209	11.252	10.702	10.271	10.541
DLBCL10891	9.992	9.911	9.947	10.133	11.134	14.244	14.203	9.484	10.059	9.484	10.059	12.848	10.561	9.504	12.136	10.792	13.381	8.679	10.466	10.673	10.324	10.19	11.006	9.683	9.808	9.757	10.817	11	10.321	10.541	10.052	10.765	10.376	10.654	10.669	11.34	10.395	9.104	10.306	10.271	9.935	10.727	10.542	10.306	10.923	11.832	10.59	10.237	10.827
DLBCL10892	8.854	10.179	9.641	10.282	10.67	14.619	14.401	9.189	8.966	9.189	8.966	13.235	11.081	9.25	11.091	10.581	13.328	8.628	10.386	9.765	10.354	10.653	10.294	10.282	10.244	9.941	10.043	10.749	10.185	10.354	10.062	10.797	10.668	11.591	10.608	10.652	10.387	9.311	10.596	9.843	9.835	10.336	10.428	10.012	10.85	10.705	10.527	10.197	10.772
DLBCL10893	10.375	10.207	9.887	10.265	10.945	14.41	14.717	8.49	10.744	8.49	10.744	11.585	10.293	9.286	10.952	11.161	13.479	9.339	9.988	9.101	10.015	10.292	10.617	10.258	10.274	10.028	10.131	10.557	9.911	10.55	10.757	10.809	9.684	9.438	10.337	10.24	10.671	9.374	10.581	10.33	11.503	10.479	10.458	10.279	10.821	11.057	11.241	11.24	10.522
DLBCL10894	9.758	10	10.432	10.293	9.572	14.236	13.464	8.957	10.185	8.957	10.185	12.446	10.571	9.144	11.293	10.813	13.261	8.394	10.446	9.171	10.31	10.588	10.113	11.186	10.064	10.303	9.984	10.807	10.246	10.621	10.512	11.467	10.413	10.575	11.205	10.712	10.379	10.622	11.134	10.41	12.281	9.763	10.156	10.485	11.563	10.787	10.501	10.566	11.13
DLBCL10895	9.202	10.609	10.241	10.389	10.208	14.15	14.381	8.814	10.408	8.814	10.408	11.787	10.959	9.212	11.206	11.081	13.345	9.216	10.367	9.119	9.67	10.494	10.474	11.227	10.426	9.653	10.574	10.41	9.797	10.481	10.149	11.179	9.954	9.386	11.424	10.587	10.098	10.386	10.912	10.548	11.449	9.258	10.117	10.192	11.101	10.931	10.716	10.391	11.18
DLBCL10896	8.717	10.232	10.334	10.775	10.904	14.116	14.009	9.188	9.771	9.188	9.771	12.958	10.961	8.904	11.214	11.356	12.611	8.675	10.358	9.188	9.994	10.755	9.661	10.303	10.039	10.15	9.544	11.084	9.452	11.023	10.388	11.23	10.795	9.929	10.991	10.31	10.557	9.884	10.667	10.121	10.909	9.76	10.338	11.098	11.365	10.922	10.661	11.158	10.551
DLBCL10897	9.996	9.45	10.749	10.756	12.249	14.472	14.849	8.992	9.881	8.992	9.881	12.763	10.964	9.322	11.908	11.408	13.029	9.109	10.179	10.44	10.078	10.299	10.6	10.283	10.283	9.416	9.751	10.437	10.083	10.728	9.951	10.08	9.629	10.765	10.731	9.956	10.258	11.958	10.254	9.816	8.65	11.644	10.624	10.45	10.668	10.83	10.381	10.151	10.107
DLBCL10898	8.864	10.004	10.08	10.778	10.61	14.635	13.788	10.055	10.25	10.055	10.25	12.769	10.802	8.714	11.109	11.905	12.925	9.941	10.763	9.739	9.931	10.956	9.774	10.85	10.096	9.699	9.598	10.73	9.2	10.572	10.332	11.185	11.053	9.999	11.568	9.765	10.905	10.709	10.553	9.983	9.925	9.578	9.668	10.642	11.244	10.124	11.221	10.985	9.905
DLBCL10899	9.485	10.485	9.951	10.303	9.324	14.418	14.015	8.874	9.754	8.874	9.754	12.424	11.11	9.229	11.354	11.714	13.47	8.713	10.104	12.429	9.768	10.563	9.83	10.402	10.04	9.673	9.283	10.514	8.949	10.926	10.208	11.102	10.184	11.034	11.046	10.333	10.109	10.833	10.657	9.854	11.538	9.882	10.372	9.824	10.532	10.233	10.702	9.731	10.214
DLBCL10900	9.272	10.281	10.011	10.305	11.145	14.825	14.347	8.866	9.622	8.866	9.622	12.023	11.099	9.131	11.424	11.609	13.732	9.378	10.509	10.403	10.404	9.898	11.202	10.061	10.569	10.253	9.839	10.804	9.736	10.451	10.313	10.734	10.542	9.309	11.226	10.451	10.823	8.73	10.468	10.648	11.491	10.324	10.325	10.942	11.074	10.351	10.748	11.474	9.242
DLBCL10901	9.672	10.445	10.243	10.168	11.178	14.752	14.654	9.102	10.218	9.102	10.218	12.344	10.947	9.585	11.249	11.027	13.53	9.219	10.52	9.669	10.355	9.869	10.812	10.581	10.496	10.356	9.986	10.719	9.691	10.534	10.116	10.627	9.86	10.521	10.163	10.709	10.542	10.363	10.757	10.112	10.235	10.425	10.392	10.303	10.979	10.806	10.571	10.454	10.674
DLBCL10902	10.202	9.952	10.586	10.263	10.477	13.993	14.392	8.584	10.14	8.584	10.14	12.71	9.939	8.692	11.619	10.585	13.58	10.22	10.147	8.777	9.44	10.543	10.544	10.112	9.557	9.876	10.831	10.95	11.078	10.57	10.491	11.475	10.488	10.094	11.018	11.231	10.511	9.029	10.212	10.113	10.495	9.871	10.629	9.995	11.482	11.363	10.836	11.069	10.305
DLBCL10903	8.353	9.985	10.778	11.327	10.247	12.436	13.885	9.59	9.38	9.59	9.38	12.139	9.785	8.289	12.679	11.277	12.821	9.53	10.329	9.194	9.866	11.814	9.674	10.508	9.609	10.751	9.627	11.772	8.055	11.826	10.123	12.269	11.123	9.72	11.447	10.153	11.292	9.656	10.936	9.643	8.909	10.074	10.423	10.217	11.096	11.062	10.673	10.968	9.889
DLBCL10904	9.438	9.842	9.354	10.12	11.469	13.431	15.106	9.917	9.931	9.917	9.931	12.56	11.415	11.015	12.351	11.29	12.264	9.237	10.863	10.717	10.098	9.771	10.113	9.67	10.004	10.191	10.135	11.483	8.81	10.806	9.401	11.039	10.35	10.125	11.139	9.599	10.939	9.783	9.931	9.58	10.965	10.421	10.383	9.761	10.868	10.028	9.802	10.222	10.113
DLBCL10905	8.604	9.956	10.04	10.641	9.878	13.713	13.632	9.35	9.927	9.35	9.927	13.239	10.88	9.028	11.182	10.673	12.603	8.326	10.382	9.538	10.13	10.811	9.948	10.175	9.905	10.087	10.139	10.751	9.823	10.568	10.15	11.124	10.507	11.195	11.223	10.607	10.249	9.527	10.696	9.935	11.629	10.096	10.196	9.948	10.939	10.937	10.265	10.126	10.92
DLBCL10906	8.509	9.54	10.009	10.537	9.866	14.583	13.425	8.944	10.011	8.944	10.011	12.812	11.439	7.864	11.837	11.258	12.618	9.173	10.311	11.583	8.648	11.133	9.449	10.794	9.063	9.348	9.136	10.744	8.944	10.429	10.251	10.875	11.434	9.265	12.276	9.099	10.858	11.059	10.213	9.275	12.668	9.26	9.135	9.706	10.754	9.47	10.695	9.991	9.33
DLBCL10907	9.888	10.254	10.034	10.771	11.447	14.872	15.249	8.045	10.327	8.045	10.327	11.444	9.922	10.013	11.3	11.65	13.804	9.224	11.314	9.591	10.419	9.179	11.1	11.29	10.386	10.101	11.134	10.567	9.873	10.539	10.492	10.173	11.046	8.847	10.53	10.563	10.372	10.201	10.607	10.727	7.519	12.311	10.635	11.519	10.978	10.396	11.553	10.542	11.013
DLBCL10908	8.363	9.45	10.121	10.493	8.592	13.047	12.448	9.598	9.471	9.598	9.471	12.645	11.049	8.469	10.82	10.778	11.682	7.736	10.381	9.428	10.39	11.222	8.376	10.429	9.731	9.952	10.163	11.802	10.038	11.492	10.726	11.399	10.715	10.19	11.7	10.542	11.34	10.154	10.779	9.895	12.225	10.037	10.527	10.892	11.533	10.816	10.688	11.247	10.755
DLBCL10909	9.552	9.997	9.768	10.065	10.335	13.661	13.36	8.903	10.08	8.903	10.08	12.497	10.148	9.121	10.74	10.626	12.403	7.493	10.405	9.985	11.048	10.502	10.032	9.835	10.837	10.337	10.325	11.896	9.571	10.984	9.959	10.886	10.202	10.054	10.638	11.037	10.964	10.902	11.056	10.453	11.205	10.206	10.893	11.103	11.113	11.347	11.399	11.477	11.248
DLBCL10910	9.438	9.932	9.409	10.376	11.226	14.149	14.016	9.513	10.095	9.513	10.095	12.844	10.369	8.499	10.81	10.582	12.988	8.862	10.373	10.063	10.65	10.591	11.146	10.072	9.924	10.107	9.671	10.821	10.048	10.515	9.942	11.569	10.331	10.847	10.909	10.493	10.239	12.26	10.986	10.296	10.131	10.295	10.924	10.552	11.378	11.029	11.187	11.547	11.436
DLBCL10911	9.398	9.819	9.019	9.299	9.873	14.398	13.022	9.846	9.861	9.846	9.861	12.08	10.385	9.171	11.096	11.018	11.055	7.735	10.045	11.523	10.543	10.891	8.227	8.735	10.104	11.33	9.991	10.619	9.371	10.689	10.752	10.378	11.506	10.87	11.041	10.217	10.574	11.968	10.459	9.938	12.089	9.688	9.91	11.813	10.961	9.23	11.482	11.128	9.643
DLBCL10912	9.463	10.352	9.147	10.527	11.383	14.99	14.477	9.838	9.671	9.838	9.671	12.997	11.513	9.264	12.005	10.98	12.407	8.959	10.143	9.418	10.602	11.021	10.587	10.505	10.065	10.592	10.173	11.628	10.568	10.941	10.215	10.758	10.943	9.586	10.612	10.493	10.959	9.208	10.955	9.147	8.947	10.023	10.055	10.25	11.353	10.843	10.925	11.352	10.053
DLBCL10913	8.722	9.088	10.048	10.64	11.262	13.914	14.643	9.382	9.946	9.382	9.946	12.498	10.599	9.102	10.943	11.094	12.875	8.249	10.281	9.87	10.584	10.362	10.735	10.236	10.338	10.04	10.017	10.831	10.626	10.538	10.189	10.9	10.564	9.393	10.826	10.549	10.564	10.158	10.695	10.426	9.976	10.54	11.244	10.685	11.343	10.989	10.736	11.08	10.912
DLBCL10914	9.523	10.266	10.44	10.746	12.745	14.768	15.138	7.881	9.232	7.881	9.232	11.901	10.697	10.038	11.222	11.126	12.543	8.414	10.957	10.105	10.896	10.263	10.244	11.365	10.643	9.98	10.291	11.025	9.612	10.696	10.303	10.972	10.975	9.707	11.235	10.519	10.812	9.976	10.681	10.101	8.989	12.904	11.896	10.548	11.098	11.119	11.589	10.561	10.968
DLBCL10915	9.191	10.292	9.896	10.283	9.98	14.051	13.674	10.556	9.272	10.556	9.272	12.819	10.261	9.045	11.047	11.177	12.379	8.585	10.193	10.238	10.165	10.158	9.933	10.462	10.341	10.132	9.971	10.987	10.089	11.173	10.143	11.518	10.885	9.336	11.553	10.557	10.187	9.013	10.343	10.434	10.701	10.399	10.39	10.599	11.273	10.816	11.116	11.145	10.714
DLBCL10916	9.462	9.369	10.244	10.709	10.172	14.153	13.409	8.475	9.106	8.475	9.106	11.128	11.386	9.177	11.1	10.771	13.748	8.805	10.986	9.115	10.595	10.278	11.398	10.386	10.928	10.625	11.24	10.602	10.426	10.91	10.151	10.785	9.85	9.851	10.879	10.636	11.183	9.394	10.808	10.637	12.727	10.265	10.538	10.784	11.266	10.825	10.757	11.126	11.079
DLBCL10917	9.737	10.061	10.316	9.84	10.666	14.437	13.86	9.556	11.229	9.556	11.229	12.533	10.404	9.422	11.104	9.832	12.272	10.095	10.62	9.078	9.728	10.4	10.931	9.448	10.585	9.802	9.66	11.133	9.551	11.336	9.958	11.299	10.491	9.03	10.988	10.8	10.298	11.637	11.194	10.393	11.516	9.274	9.905	10.23	10.23	11.042	9.95	11.68	10.319
DLBCL10918	9.471	10.082	9.871	10.719	9.86	14.386	13.701	9.43	9.993	9.43	9.993	12.398	11.223	8.624	11.547	10.855	12.048	9.106	10.302	10.633	9.284	10.75	9.692	10.537	9.726	9.478	9.151	11.359	8.786	10.94	9.926	10.378	10.326	9.6	12.525	10.127	10.167	11.489	10.204	9.87	12.507	9.113	9.863	10.201	10.947	10.406	10.575	10.19	8.092
DLBCL10919	9.576	10.494	9.862	10.748	11.169	14.873	14.944	9.519	9.845	9.519	9.845	11.35	10.555	9.316	11.491	11.307	12.774	8.138	10.912	10.233	11.145	10.095	10.514	9.265	10.585	10.272	10.506	10.108	10.076	10.727	10.327	11.174	10.425	8.384	10.819	11.081	10.903	9.967	10.634	10.536	11.857	10.318	11.458	10.868	11.458	11.062	11.402	11.474	10.558
DLBCL10920	8.994	9.883	9.783	10.549	9.355	13.147	13.518	9.836	9.326	9.836	9.326	13.621	10.846	8.604	10.832	10.678	12.477	9.082	10.343	9.328	10.002	11.125	8.877	10.657	10.012	9.622	9.828	11.281	9.049	10.835	10.011	11.562	10.132	11.867	11.352	10.433	10.235	10.963	10.421	9.926	10.311	9.255	10.36	10.003	11.227	10.643	10.191	9.981	10.34
DLBCL10921	10.415	10.025	10.142	10.044	10.482	13.958	13.869	10.404	10.866	10.404	10.866	12.402	10.667	8.72	11.14	10.891	13.069	8.885	10.423	9.791	9.649	9.437	10.416	10.78	10.615	9.727	10.246	10.796	11.485	10.811	9.182	11.227	10.85	9.175	11.51	10.488	10.253	10.921	11.176	10.407	12.984	9.998	10.948	10.433	11.194	10.932	11.126	11.612	11.364
DLBCL10922	8.668	10.875	9.797	11.467	11.481	12.631	13.933	8.421	9.028	8.421	9.028	13.166	10.313	8.994	11.575	10.856	11.726	8.119	11.093	9.749	10.419	10.82	10.101	10.414	10.1	10.036	10.647	10.918	10.253	11.459	10.341	11.147	11.153	10.563	11.407	11.42	10.276	10.837	10.329	10.239	10.476	11.339	11.171	10.783	11.099	11.783	10.531	9.808	10.984
DLBCL10923	8.791	9.605	9.732	9.685	10.412	14.302	14.852	9.78	9.817	9.78	9.817	14.07	10.559	9.201	11.222	10.37	12.305	6.685	10.165	10.11	10.044	10.204	10.1	9.429	10.48	9.918	9.926	10.176	10.156	10.526	9.701	10.532	10.38	11.863	11.059	10.163	9.241	10.045	10.477	9.94	10.123	10.098	11.161	10.326	10.613	10.651	10.54	9.872	10.419
DLBCL10924	9.421	10.023	10.237	10.888	10.202	15.014	14.494	7.593	9.598	7.593	9.598	11.595	11.267	9.39	11.457	11.195	13.424	8.963	10.465	9.28	10.086	10.833	10.901	10.062	10.378	10.2	9.783	10.824	8.366	10.888	10.173	10.867	10.024	9.588	10.951	10.304	10.218	8.964	10.63	10.27	11.309	10.118	9.852	10.197	11.417	10.735	10.56	10.268	10.33
DLBCL10925	9.539	10.225	9.388	9.774	10.729	14.742	15.728	10.98	11.818	10.98	11.818	12.04	11.143	9.849	10.697	11.5	13.919	7.87	9.512	10.154	9.385	9.522	10.24	9.688	9.896	9.543	9.863	9.485	10.398	9.919	10.546	9.144	9.031	11.402	9.793	9.603	10.036	10.317	8.824	10.811	9.702	10.375	10.954	10.666	10.516	9.517	10.381	9.983	9.387
DLBCL10926	9.009	10.667	9.505	9.173	12.384	15.19	16.141	11.086	11.654	11.086	11.654	11.541	11.48	10.792	11.309	11.836	14.101	9.493	8.614	10.251	8.531	8.621	8.966	8.347	10.167	10.311	10.473	7.934	10.47	8.852	10.574	8.483	9.279	10.521	8.721	8.55	8.338	7.661	7.58	10.675	6.212	12.48	9.986	10.17	9.794	9.844	10.351	8.946	8.791
DLBCL10927	9.153	9.711	10.002	9.31	9.959	14.016	14.581	10.241	11.683	10.241	11.683	12.861	11.222	9.322	10.666	11.394	12.249	8.045	9.128	10.068	9.375	9.711	8.819	9.919	9.807	10.372	9.682	9.342	10.757	9.76	10.558	9.439	9.651	11.882	9.861	9.997	9.7	13.074	10.696	10.32	10.657	10.304	9.962	9.993	10.516	10.017	10.464	10.629	9.984
DLBCL10928	9.659	10.19	8.809	9.328	11.319	15.141	14.401	9.315	11.337	9.315	11.337	12.272	11.02	9.605	11.328	12.181	13.42	7.059	10.155	11.484	8.906	9.967	10.176	10.136	10.257	10.531	9.688	9.681	9.825	10.277	10.073	9.892	10.163	10.602	10.368	9.588	9.322	10.036	9.614	10.198	6.815	12.108	10.055	10.012	10.501	11.216	10.912	8.829	10.634
DLBCL10930	9.171	10.025	8.899	8.87	11.298	15.409	15.72	12.313	11.637	12.313	11.637	11.661	11.22	10.373	11.554	12.296	13.971	9.526	9.164	12.008	9.62	9.251	9.689	9.838	10.885	9.829	9.617	8.859	9.955	9.216	10.675	9.06	9.683	10.16	9.754	9.164	10.113	9.05	10.011	10.508	10.032	10.741	10.133	10.2	10.152	9.255	10.558	9.519	10.013
DLBCL10931	9.455	10.488	9.401	9.908	10.844	14.454	15.017	10.951	11.573	10.951	11.573	11.66	11.128	9.68	10.525	11.919	14.098	7.885	9.726	9.82	9.969	9.428	10.839	9.514	10.33	9.952	9.796	9.875	9.945	9.923	10.557	10.371	10.069	9.922	10.299	9.943	9.798	9.049	10.292	10.995	10.32	10.405	10.082	10.048	10.565	10.099	10.237	10.933	10.574
DLBCL10932	8.644	9.898	9.945	9.814	10.576	14.373	14.839	10.638	10.615	10.638	10.615	12.96	11.366	9.608	11.266	11.539	12.933	8.289	9.142	10.62	8.985	10.224	9.778	9.761	9.313	9.978	9.648	8.979	10.476	9.378	10.309	9.254	9.877	11.144	9.649	9.694	9.871	9.398	10.033	10.168	10.377	10.817	9.737	9.722	10.024	10.192	10.53	10.047	10.316
DLBCL10933	8.4	10.632	9.261	8.558	10.224	15.053	15.343	12.35	12.823	12.35	12.823	11.552	11.096	10.284	10.659	12.251	13.826	7.916	9.562	9.592	9.001	8.482	9.199	8.701	10.554	10.066	10.101	9.069	10.367	9.069	10.071	9.086	9.826	10.026	9.073	9.617	8.789	8.751	8.95	11.012	8.435	10.356	9.914	10.982	10.797	9.549	10.24	9.899	9.495
DLBCL10935	8.806	10.497	10.145	8.725	10.202	14.964	14.707	11.181	12.115	11.181	12.115	11.468	11.445	9.345	10.126	12.314	13.523	8.029	8.93	9.234	9.33	9.379	9.397	9.041	10.377	9.999	9.93	9.475	9.759	9.238	10.955	9.389	9.886	8.947	9.411	9.103	9.826	8.602	10.271	10.895	8.981	10.496	9.895	11.151	10.732	9.754	10.806	11.553	9.459
DLBCL10936	8.331	10.619	8.997	10.004	12.381	15.007	16.025	9.977	10.852	9.977	10.852	12.286	11.423	10.342	11.166	11.717	12.911	10.093	9.509	10.147	9.607	9.854	9.596	9.648	10.08	10.529	10.178	9.993	10.723	9.378	10.964	9.264	9.949	10.814	9.044	9.759	10.142	11.945	9.906	10.228	6.32	11.382	9.886	9.784	10.149	10.344	10.643	8.6	10.553
DLBCL10937	9.475	10.187	9.831	10.243	11.827	15.09	15.871	9.683	10.622	9.683	10.622	12.701	11.725	9.788	11.531	11.026	14.277	9.105	9.878	10.242	9.829	9.918	10.649	10.579	10.06	10.051	10.129	9.276	10.815	9.607	10.574	9.471	10.516	10.695	10.138	10.36	10.41	9.294	10.407	10.512	9.925	10.515	10.425	10.056	10.403	10.248	10.484	11.077	10.361
DLBCL10938	9.52	10.139	8.627	8.328	10.637	14.768	15.401	10.826	11.093	10.826	11.093	12.219	11.239	10.164	10.399	11.992	14.383	7.741	9.394	10.841	9.484	8.72	9.693	8.822	10.284	9.817	10.069	8.355	10.547	9.004	10.578	9.062	10.043	11.356	8.769	9.269	9.426	8.782	8.593	10.711	5.581	10.514	9.96	10.567	9.951	9.103	10.264	9.484	9.225
DLBCL10939	8.756	10.299	9.148	8.972	10.751	14.71	15.665	10.374	11.395	10.374	11.395	12.16	11.615	10.025	10.111	11.659	13.015	8.106	8.462	10.134	9.144	8.532	8.744	9.692	9.588	10.048	9.779	7.633	11.474	8.836	9.912	8.296	10.135	11.908	9.28	8.874	8.821	11.679	8.432	10.465	7.648	11.402	10.397	9.479	10.068	8.897	10.684	9.607	8.796
DLBCL10940	10.018	10.43	9.096	9.119	10.224	14.038	14.886	11.084	11.51	11.084	11.51	10.597	11.573	9.776	10.618	11.923	14.119	8.585	9.698	10.272	9.702	9.247	10.399	9.698	10.364	10.088	9.447	9.481	10.088	10.163	10.613	9.668	10.001	9.06	9.989	9.742	9.454	10.57	9.734	10.904	11.375	10.59	9.937	10.219	9.97	9.929	10.475	10.565	9.643
DLBCL10941	8.883	9.75	9.641	10.454	9.337	13.189	14.423	10.05	10.436	10.05	10.436	13.607	10.75	9.818	11.784	10.991	12.742	9.498	9.882	11.776	9.637	10.894	9.378	10.611	9.613	9.651	9.731	10.045	9.255	10.432	9.962	10.831	10.005	12.17	10.968	9.909	10.427	9.108	10.058	9.879	10.442	10.657	10.044	10.125	10.263	9.699	10.144	9.468	10.15
DLBCL10942	8.498	9.524	10.145	9.8	10.53	14.009	14.613	10.416	10.287	10.416	10.287	13.749	11.173	9.385	11.524	11.497	12.635	7.878	9.27	10.177	9.816	10.191	9.581	10.145	9.529	9.983	10.084	9.644	9.523	9.614	10.271	9.758	10.058	11.774	10.13	10.099	10.279	9.521	10.822	10.573	10.653	10.736	10.024	10.174	9.663	9.798	10.461	10.685	10.082
DLBCL10943	9.631	10.17	9.686	9.506	10.545	13.732	14.096	9.353	9.501	9.353	9.501	11.314	10.96	9.108	10.75	10.878	13.557	7.853	10.363	10.433	11.081	9.868	11.286	9.937	10.746	10.654	10.596	11.038	10.566	10.392	10.009	10.873	10.573	8.832	10.354	11.361	11.157	10.987	10.904	10.863	12.76	10.891	11.118	11.436	10.748	10.888	11.407	11.569	11.595
DLBCL10945	9.47	10.081	10.585	9.31	11.762	15.2	14.827	9.448	11.007	9.448	11.007	12.537	11.322	9.392	10.966	12.517	13.605	8.863	9.409	10.962	9.606	9.474	9.821	9.903	10.152	10.275	10.216	9.14	9.229	9.542	10.948	9.424	10.077	10.146	10.118	9.856	10.423	11.654	10.33	10.508	8.728	11.147	10.217	10.924	10.446	10.698	11.305	11.027	10.789
DLBCL10946	9.67	9.546	9.539	9.575	9.897	13.736	14.007	9.966	9.917	9.966	9.917	13.365	11.176	9.969	11.586	10.803	12.494	8.494	10.033	10.219	10.03	10.058	10.11	10.149	9.959	10.481	10.454	9.917	9.971	9.939	10.604	10.038	10.699	11.562	10.029	10.519	10.156	11.686	10.233	10.265	9.709	10.662	10.356	10.37	10.286	10.613	10.302	10.424	10.687
DLBCL10947	9.371	10.116	10.267	9.933	10.984	14.226	14.545	9.455	10.589	9.455	10.589	12.295	10.954	9.584	10.904	11.551	13.282	8.845	9.866	10.008	9.889	9.683	10.59	9.65	10.491	10.462	10.299	9.81	10.509	9.924	10.825	9.944	10.607	9.14	9.888	10.428	10.29	10.601	10.555	11.056	9.853	10.625	10.411	10.698	9.802	10.677	10.387	12.205	10.576
DLBCL10948	8.597	9.83	9.075	7.717	9.603	14.152	13.982	11.274	11.935	11.274	11.935	12.453	11.102	9.305	10.026	11.894	13.853	7.757	8.856	10.389	9.568	8.822	9.737	9.739	10.386	9.941	10.357	8.985	10.104	8.575	11.179	8.774	9.901	10.732	9.03	9.327	9.307	9.338	9.005	11.139	9.484	11.447	10.155	10.464	10.527	9.078	10.276	9.655	9.924
DLBCL10949	10.634	9.963	8.952	8.813	11.362	15.342	15.606	9.552	10.223	9.552	10.223	11.595	11.477	10.167	11.347	11.689	13.766	8.173	9.683	11.655	10.133	8.981	10.333	9.967	9.954	11.385	10.284	9.679	10.883	10.022	10.666	9.114	9.906	8.988	9.535	10.165	10.731	7.092	10.805	11.217	11.214	11.358	10.61	11.231	9.84	10.758	10.966	10.927	10.919
DLBCL10950	8.495	9.581	9.761	8.855	10.095	15.006	15.499	12.337	11.777	12.337	11.777	12.052	11.024	9.875	11.273	12.34	13.35	7.602	8.982	10.704	9.529	9.985	9.191	10.017	10.252	9.803	9.5	9.921	10.127	9.868	9.95	10.12	10.24	10.225	10.663	9.037	9.304	8.989	9.972	10.223	10.493	9.134	10.551	9.982	10.922	9.033	11.045	9.87	9.549
DLBCL10951	9.244	9.745	10.654	9.542	11.412	15.203	14.736	8.859	10.823	8.859	10.823	11.956	11.534	9.762	11.781	12.449	13.785	10.813	9.403	10.805	9.204	10.102	9.804	10.854	10.23	9.786	9.732	9.2	9.417	9.961	11.161	9.507	9.905	10.255	9.944	9.629	10.938	9.493	10.392	9.743	10.883	10.159	10.353	10.532	10.212	9.767	11.141	10.404	10.238
DLBCL10952	9.195	9.725	8.096	7.832	10.2	14.258	13.695	10.821	10.76	10.821	10.76	10.76	10.933	10.078	10.907	11.102	12.511	6.562	9.75	12.5	10.146	9.926	9.175	8.439	10.533	10.397	10.275	9.625	10.709	8.913	9.952	9.67	10.205	11.46	10.109	10.25	10.204	10.86	9.694	10.892	10.37	10.048	9.889	11.075	10.336	9.539	10.251	10.672	10.559
DLBCL10953	9.198	9.767	9.682	10.194	11.095	14.202	15.206	9.569	9.972	9.569	9.972	13.176	11.5	9.456	11.382	11.122	13.163	8.897	9.954	10.234	10.181	10.317	10.341	10.132	9.606	9.821	9.529	10.241	9.871	10.42	10.041	10.813	10.172	10.856	10.678	10.066	10.383	9.226	10.597	9.951	12.054	10.401	10.827	10.115	10.24	10.348	10.446	11.868	10.799
DLBCL10954	10.077	10.132	9.202	9.304	11.019	14.528	14.259	9.405	10.366	9.405	10.366	12.088	10.251	9.019	10.752	12.099	12.013	7.768	9.928	11.02	10.157	8.798	11.36	10.862	10.618	10.067	10.493	10.439	10.119	10.129	10.351	9.602	9.89	8.782	10.65	10.691	10.055	10.366	10.554	11.109	11.198	11.442	10.452	11.122	10.608	10.906	11.268	11.514	11.042
DLBCL10955	9.21	10.399	9.311	10.281	11.301	14.693	14.928	9.305	9.691	9.305	9.691	12.231	10.271	10.063	10.602	11.093	12.593	7.944	10.446	9.836	10.968	9.821	10.092	10.14	10.145	11.17	10.04	10.353	9.622	10.131	10.416	10.16	10.791	10.178	10.315	10.682	10.597	12.52	10.266	10.774	9.795	12.276	10.445	10.44	10.545	10.819	10.45	11.459	11.145
DLBCL10956	9.09	9.633	10.157	10.343	11.205	15.015	14.829	9.476	11.736	9.476	11.736	11.581	10.032	9.403	10.785	10.082	13.048	8.144	10.054	9.878	11.297	9.424	10.828	11.419	10.713	10.565	10.256	10.533	9.734	10.796	10.53	10.135	10.508	8.715	9.912	11.125	10.851	9.524	11.104	10.817	10.899	11.128	10.897	12.065	9.936	10.926	11.032	11.387	11.438
DLBCL10957	8.649	9.412	9.598	9.502	10.882	14.047	14.12	10.58	10.116	10.58	10.116	13.132	11.064	9.405	10.947	10.982	12.46	7.979	9.545	10.509	9.879	10.5	9.056	9.825	9.734	9.825	10.201	9.683	9.903	9.969	10.045	9.983	10.008	11.664	10.293	9.952	10.24	9.847	10.373	9.997	9.52	10.212	10.134	10.295	10.041	9.81	10.208	9.899	10.434
DLBCL10958	8.22	10.054	7.447	5.398	9.147	13.001	15.378	12.507	13.737	12.507	13.737	9.968	11.351	9.674	9.106	11.526	13.459	5.54	8.659	9.917	9.667	6.898	7.807	8.22	11.221	9.568	9.48	7.095	10.438	7.562	10.891	8.162	9.839	11.47	8.155	8.315	7.949	8.41	7.079	11.381	4.788	10.987	10.614	10.325	10.691	7.584	9.447	8.991	8.962
DLBCL10959	8.952	10.238	10.44	10.957	11.794	14.556	15.215	8.162	10.204	8.162	10.204	12.096	10.823	9.858	11.32	11.495	13.296	9.288	10.085	9.882	10.818	9.691	11.527	10.342	10.536	10.577	10.336	9.994	10.465	10.122	9.789	10.476	10.825	8.741	10.968	10.817	10.944	9.223	10.539	11.287	10.633	12.649	10.913	10.403	10.573	11.211	10.904	11.589	11.104
DLBCL10960	8.95	9.646	10.095	10.339	10.336	13.966	14.614	9.961	9.719	9.961	9.719	13.382	10.802	9.544	11.113	11.031	13.186	8.65	9.672	9.864	9.885	10.357	10.776	10.36	10.114	10.103	10.091	10.003	10.738	10.43	10.028	10.308	10.361	11.779	10.958	10.203	10.489	10.377	10.41	10.223	9.999	10.117	10.657	10.04	10.43	10.643	10.564	10.29	10.691
DLBCL10961	10.277	10.105	10.81	10.687	10.276	14.041	14.925	8.816	9.634	8.816	9.634	12.279	10.764	9.402	12.384	11.704	13.72	10.211	10.256	10.537	9.948	10.183	9.98	11.565	10.141	9.889	10.702	9.784	10.506	10.715	10.637	10.413	10.386	9.821	10.117	11.012	10.497	9.538	10.492	10.687	6.712	10.582	10.772	10.81	10.253	11.278	11.381	11.869	11.317
DLBCL10962	9.039	9.704	10.288	10.095	9.372	14.671	13.536	12.185	11.16	12.185	11.16	12.313	10.305	9.114	11.786	11.721	12.887	7.403	9.508	10.201	9.894	10.382	9.356	11.024	9.864	9.965	9.609	10.524	9.934	10.716	10.445	10.56	10.007	10.109	11.408	9.99	10.745	12.048	11.297	10.937	11.432	9.777	10.077	10.398	10.637	9.821	11.119	10.758	10.333
DLBCL10963	9.786	9.642	9.683	10.151	10.762	14.955	13.805	9.14	10.036	9.14	10.036	11.903	10.832	9.017	11.202	11.384	12.968	8.391	10.272	9.738	9.47	10.229	10.185	11.431	10.449	10.242	9.875	10.216	9.988	10.995	10.267	10.348	9.794	9.962	11.108	10.607	10.94	10.821	11.204	10.216	10.624	10.038	10.291	10.135	11.487	10.455	10.661	10.955	10.741
DLBCL10964	9.395	9.894	10.674	10.146	9.882	13.907	14.133	8.943	9.541	8.943	9.541	12.857	10.156	9.334	10.753	11.476	12.508	8.309	10.953	10.146	9.828	10.293	9.859	10.79	9.989	10.47	10.544	10.334	9.463	11.023	10.79	10.004	9.718	9.84	11.155	10.733	10.923	9.953	10.757	10.419	12.335	10.643	10.832	11.589	11.04	10.231	11.131	10.337	11.037
DLBCL10965	8.778	10.183	10.618	10.284	10.813	13.814	14.449	9.675	9.771	9.675	9.771	13.058	11.168	9.515	10.863	11.189	13.14	8.603	9.919	9.92	10.318	10.989	10.209	10.483	10.233	10.895	9.942	10.203	9.971	10.401	10.251	10.883	10.89	10.814	10.96	10.663	10.22	10.315	10.516	10.16	10.34	10.569	10.599	10.394	10.411	10.578	10.777	10.782	11.278
DLBCL10966	8.641	10.109	10.401	10.471	10.621	13.723	15.318	8.924	9.93	8.924	9.93	12.523	11.065	9.586	11.725	11.28	13.313	8.791	10.422	9.631	10.128	10.712	10.35	10.002	10.005	10.555	10.517	10.301	10.855	10.553	10.383	10.776	10.468	10.08	11.479	11.226	10.804	9.209	10.892	10.298	10.065	10.727	10.731	11.498	10.575	11.9	10.547	10.984	11.323
DLBCL10967	8.822	9.447	9.67	10.274	11.439	14.267	15.005	9.596	10.17	9.596	10.17	12.435	11.069	9.498	11.479	11.613	13.366	9.239	9.556	10.651	10.009	10.115	9.766	10.521	10.493	9.698	9.592	10.044	8.767	10.263	9.978	10.68	9.679	11.963	11.265	9.85	10.681	9.692	10.516	10.354	11.766	9.63	10.907	10.425	10.043	9.909	10.355	10.16	10.202
DLBCL10968	9.462	10.188	10.247	10.274	10.875	14.235	14.853	9.6	10.403	9.6	10.403	12.751	10.93	9.434	11.469	11.253	13.247	8.78	10.029	10.054	10.514	10.164	10.947	10.557	9.902	10.36	10.008	10.584	9.721	10.229	10.322	10.753	10.542	9.859	11.07	11.052	10.591	9.882	11.008	10.648	10.996	10.978	10.552	10.171	10.477	11.099	10.877	11.82	11.447
DLBCL10969	8.641	10.276	9.847	10.876	11.447	14.264	14.405	9.357	10.279	9.357	10.279	11.484	11.173	9.565	11.388	10.694	12.443	8.322	10.954	10.028	10.476	9.903	10.539	10.057	10.399	10.511	11.508	10.623	10.074	10.633	10.426	10.696	10.549	9.57	10.36	11.268	10.823	10.749	11.362	10.52	9.961	10.855	10.624	11.246	11.098	11.377	10.483	11.169	10.469
DLBCL10970	9.693	10.497	10.441	10.378	9.819	14.251	15.398	9.427	10.675	9.427	10.675	12.818	10.827	9.887	11.032	11.097	11.301	9.457	9.453	9.528	10.288	9.863	10.041	11.589	9.855	9.655	9.605	9.581	10.345	10.508	10.439	9.744	8.849	10.891	8.883	10.178	9.887	10.456	10.273	9.795	6.008	10.87	10.72	10.393	10.38	10.794	10.332	9.168	11.908
DLBCL10971	8.423	9.891	9.89	10.198	9.825	13.551	14.035	9.186	9.981	9.186	9.981	13.177	10.739	9.387	10.406	10.912	12.366	8.562	10.099	10.343	10.422	10.448	9.747	11.086	10.393	10.487	10.213	10.414	10.338	10.5	10.41	10.589	10.018	11.24	10.789	10.438	10.55	10.534	11.018	10.248	9.6	10.666	10.562	10.172	10.706	10.791	10.25	10.617	11.527
DLBCL10972	10.229	9.628	9.993	9.813	9.76	14.172	14.549	9.223	10.153	9.223	10.153	12.407	11.136	9.619	11.272	11.55	13.305	8.986	10.189	10.041	9.481	10.253	9.655	10.907	9.837	10.563	10.093	10.533	10.166	10.416	10.195	10.16	10.531	10.404	11.211	10.27	10.566	11.717	10.69	10.456	11.108	10.717	10.632	10.641	10.375	10.62	10.901	10.812	10.867
DLBCL10973	7.732	9.774	9.864	10.407	10.408	13.879	14.986	9.507	9.893	9.507	9.893	12.829	11.182	9.163	11.526	11.038	12.926	8.471	9.624	10.066	9.609	10.76	9.766	10.586	9.565	10.185	9.991	9.909	10.952	10.322	10.235	10.437	10.024	11.546	11.964	10.338	10.357	11.488	10.644	10.116	11.284	10.127	10.85	10.402	10.348	10.464	10.768	10.301	10.613
DLBCL10974	8.575	9.5	9.843	10.121	10.116	13.587	13.827	10.05	9.596	10.05	9.596	13.53	11.256	9.253	10.949	10.882	12.129	8.465	9.873	9.542	10.13	10.663	9.606	10.134	9.905	10.203	9.777	10.268	10.453	10.267	10.243	10.378	10.304	11.726	10.485	10.307	10.351	10.626	10.293	9.966	10.999	10.552	10.015	10.052	10.452	10.481	10.347	10.722	10.785
DLBCL10975	10.001	10.164	9.957	9.938	10.929	14.523	14.65	8.949	9.891	8.949	9.891	12.275	10.883	9.636	11.232	10.701	13.504	8.515	10.333	11.422	10.811	9.907	11.243	11.084	10.111	10.59	9.968	10.156	9.964	10.609	10.688	10.529	10.328	10.167	10.72	10.804	10.854	12.216	10.608	10.657	11.411	11.394	10.368	10.705	10.519	10.738	10.937	11.606	10.96
DLBCL10977	9.671	9.992	9.352	9.877	11.289	14.102	14.323	8.761	9.649	8.761	9.649	12	10.644	9.488	11.018	11.288	12.992	8.732	10.323	10.349	11.021	10.001	11.193	10.421	10.658	10.407	10.301	10.747	10.595	10.487	10.224	10.795	10.394	9.986	10.716	11.121	10.371	10.548	10.626	10.683	11.954	10.754	10.427	10.852	10.819	10.974	10.978	10.906	11.393
DLBCL10978	10.455	10.063	8.986	10.44	11.076	14.554	14.575	10.432	10.031	10.432	10.031	13.018	11.486	10.189	11.18	11.143	12.67	10.315	10.976	10.913	10.97	10.461	11.363	9.447	10.345	9.887	9.808	11.096	9.255	10.27	10.827	10.339	10.469	10.44	10.359	10.584	10.661	8.062	10.296	10.321	7.098	10.694	11.042	10.284	10.537	10.718	11.342	10.641	11.159
DLBCL10979	8.658	9.573	9.524	9.816	9.559	13.066	13.522	9.83	9.65	9.83	9.65	13.988	11.178	9.12	10.606	10.671	11.767	7.463	10.072	10.156	10.278	10.571	9.049	10.264	9.669	10.282	10.521	10.526	9.756	10.376	10.215	10.463	10.502	12.562	10.33	10.766	10.172	12.386	10.309	10.055	9.926	10.335	10.457	10.096	10.602	10.884	10.142	10.757	10.699
DLBCL10980	9.343	10.124	9.899	10.071	10.646	14.173	14.043	9.303	9.717	9.303	9.717	12.004	10.796	9.222	11.142	11.799	13.305	9.517	10.395	10.044	10.041	10.061	10.976	10.588	10.588	10.214	10.404	10.688	10.455	10.16	10.718	10.54	9.639	9.731	10.648	11.24	10.772	10.222	10.454	10.656	12.163	11.186	10.502	10.931	11.129	10.974	12.203	11.141	11.503
DLBCL10981	11.049	10.538	10.874	11.302	11.798	14.414	15.172	9.242	10.825	9.242	10.825	12.311	9.365	10.625	11.381	11.129	12.879	8.227	11.193	10.884	10.117	10.002	11.388	11.253	10.501	10.115	10.066	10.797	9.82	10.634	10.385	11.601	11.348	8.73	11.043	11.235	11.155	7.474	11.367	11.824	12.319	10.29	11.817	11.26	11.007	11.195	10.405	10.885	11.487
DLBCL10982	9.222	10.123	9.954	10.132	10.024	14.04	13.975	8.941	9.547	8.941	9.547	12.629	10.894	9.426	10.719	10.969	12.774	8.385	10.111	10.211	10.656	10.278	10.873	10.56	10.267	10.481	10.872	10.447	10.575	10.088	10.497	10.377	10.352	11.05	10.346	10.855	10.695	10.361	10.817	10.357	10.87	10.647	10.455	10.408	10.579	10.967	10.498	10.983	11.632
DLBCL10983	9.713	10.218	9.589	10.503	10.412	14.197	14.421	9.315	9.724	9.315	9.724	12.308	10.222	9.505	11.4	10.716	13.76	8.857	11.051	10.655	10.107	10.208	10.706	11.19	10.224	10.563	10.317	10.267	10.139	10.331	10.739	10.273	10.627	10.368	10.086	10.798	10.707	10.975	10.357	10.425	10.974	11.772	10.684	11.107	10.214	11.249	10.883	10.886	11.349
DLBCL10984	9.058	9.736	10.178	9.852	9.675	14.223	13.583	9.331	10.035	9.331	10.035	12.853	10.601	9.318	10.681	11.157	12.576	8.45	10.08	9.401	10.638	10.254	9.94	10.538	10.315	10.595	10.46	10.359	9.376	10.566	10.333	10.422	10.578	10.551	10.669	10.861	10.85	11.15	10.718	10.562	10.535	10.486	10.469	10.2	11.05	10.815	11.037	11.214	11.558
DLBCL10985	8.686	10.197	9.962	10.59	10.598	14.46	14.84	9.457	10.263	9.457	10.263	12.549	10.768	9.88	11.118	11.53	12.553	8.599	10.601	11.09	9.547	10.39	10.126	10.783	10.011	10.671	9.81	9.763	10.009	10.234	10.348	10.586	10.775	9.741	10.922	10.644	10.359	9.173	10.502	10.799	11.186	10.921	10.303	11.095	10.764	10.931	10.917	10.411	10.958
DLBCL10986	9.626	10.13	10.378	10.118	11.378	14.576	14.662	9.05	10.294	9.05	10.294	11.776	11.068	9.753	11.415	11.408	13.182	8.557	10.271	10.578	9.882	9.94	11.059	9.74	10.054	10.085	10.004	10.397	10.526	10.361	10.345	10.673	10.023	8.686	10.747	10.868	10.799	10.099	10.589	11.055	12.371	10.876	10.387	10.524	10.697	11.363	11.434	12.24	11.063
DLBCL10987	10.649	10.553	10.509	10.355	11.357	15.123	15.237	8.48	10.321	8.48	10.321	11.656	11.589	9.548	11.674	11.689	13.389	8.166	10.523	10.455	10.499	9.816	10.847	10.323	10.223	10.087	10.184	10.871	9.933	10.509	10.069	10.621	9.973	10.805	10.64	10.367	10.81	9.35	10.62	10.15	11.062	11.848	10.703	10.581	10.399	11.086	10.942	10.991	11.11
DLBCL10988	9.746	10.365	10.771	10.53	10.372	13.697	13.834	9.936	11.167	9.936	11.167	12.293	9.094	9.283	11.198	11.269	13.135	9.462	10.089	9.985	9.855	10.395	10.724	10.981	10.541	10.469	9.898	10.018	10.126	10.421	10.344	10.487	10.326	9.79	10.673	10.646	10.906	9.145	11.345	10.129	12.347	10.339	10.436	10.661	10.655	10.885	10.738	11.518	12.055
DLBCL10989	9.388	9.865	9.709	10.07	11.221	13.296	14.759	9.643	9.65	9.643	9.65	13.349	10.55	9.662	11.573	10.674	12.524	9.128	10.234	10.036	10.227	9.775	10.469	10.119	10.358	10.511	10.597	10.133	10.577	10.311	9.839	10.268	10.876	12.16	10.703	10.867	10.334	9.597	10.492	10.188	9.96	12.283	10.863	11.046	10.305	11.379	10.562	10.514	11.296
DLBCL10990	9.713	10.152	9.962	9.932	10.461	14.611	13.994	8.911	10.032	8.911	10.032	12.003	10.765	9.245	11.196	12.142	12.864	8.702	10.46	10.052	10.329	10.293	10.468	10.768	10.967	10.421	9.571	10.722	10.361	11.025	10.192	10.572	9.795	9.364	10.929	10.556	10.631	13.281	10.396	10.364	11.813	10.419	10.314	11.282	10.93	10.644	10.844	10.848	10.965
DLBCL10991	9.028	9.984	9.279	10.281	10.508	14.28	14.231	9.23	9.644	9.23	9.644	12.724	10.993	9.347	11.015	11.038	12.812	8.786	10.133	9.845	10.426	10.063	10.193	10.361	10.23	10.463	10.181	10.41	9.815	10.172	10.391	10.36	10.597	11.004	10.25	10.885	10.312	10.08	10.788	10.446	10.889	10.538	10.322	10.574	10.047	10.629	10.333	10.889	10.765
DLBCL10992	9.914	9.643	10.011	9.984	11.425	15.119	15.081	8.865	9.835	8.865	9.835	12.849	10.817	9.657	11.211	11.094	12.944	8.976	9.833	10.078	10.083	10.124	10.609	10.553	9.809	10.675	10.131	9.976	10.773	10.39	10.48	9.889	9.467	11.275	9.882	10.984	10.946	11.364	10.451	10.401	11.473	10.599	10.874	10.821	10.287	10.619	10.814	10.31	10.954
DLBCL10993	9.349	10.219	10.252	10.279	11.078	14.275	15.234	8.141	9.912	8.141	9.912	12.452	10.686	9.41	11.025	11.365	13.354	7.978	10.078	11.124	10.446	10.388	10.957	10.048	10.767	10.518	10.238	10.849	10.56	10.549	10.161	10.762	10.543	10.465	11.207	10.529	10.436	9.51	10.418	10.548	9.644	10.918	10.977	10.015	10.807	10.867	10.351	11.132	10.977
DLBCL10994	9.63	9.868	8.975	10.397	12.162	14.939	14.69	9.866	9.772	9.866	9.772	12.082	10.994	9.995	11.851	11.45	13.179	9.427	10.642	10.205	11.533	10.087	10.812	10.54	10.607	10.78	10.863	10.352	10.066	10.495	10.382	10.362	11.457	10.512	10.347	11.118	11.029	10.636	10.603	10.596	10.903	10.838	10.585	10.754	10.571	10.616	11.041	11.273	11.098
DLBCL10995	8.397	9.618	10.032	10.114	10.258	14.324	13.167	11.071	10.407	11.071	10.407	12.032	10.469	8.701	11.259	11.156	12.022	7.65	9.731	9.126	10.528	10.646	9.122	11.195	9.732	10.435	10.83	10.953	9.576	10.361	10.436	11.198	10.835	8.918	11.363	10.94	10.949	9.996	11.058	10.301	13.171	10.628	10.997	10.904	10.82	10.609	10.748	11.842	11.7
DLBCL10996	9.321	9.628	10.633	10.295	11.262	14.574	14.878	9.21	10.207	9.21	10.207	13.646	11.175	9.438	11.261	10.966	12.815	8.513	9.885	9.883	10.113	9.954	10.623	10.052	9.763	10.333	10.184	9.995	10.169	9.955	10.259	10.294	10.669	12.221	10.672	10.498	10.416	10.222	10.234	10.165	10.566	10.625	10.39	10.463	10.442	10.673	10.486	11.143	10.689
DLBCL10997	9.483	10.058	10.9	10.339	11.035	14.471	14.434	9.144	10.557	9.144	10.557	11.852	11.274	9.202	11.84	11.074	13.53	9.428	9.893	10.331	9.621	10.16	10.526	10.641	10.354	10.204	10.843	9.78	9.86	10.099	10.043	10.392	10.77	9.517	10.561	11.321	10.609	11.942	10.208	11.177	9.915	10.715	10.377	10.755	10.645	11.367	11.445	11.56	9.997
DLBCL10998	8.847	10.006	9.833	10.238	11.92	14.345	14.499	9.728	10.478	9.728	10.478	12.363	11.453	8.915	11.185	11.328	13.319	9.202	9.505	10.501	9.983	10.79	10.264	10.124	9.634	10.262	9.545	9.539	9.768	10.019	10.454	10.198	10.764	10.412	11.129	10.17	10.847	8.314	10.375	10.091	10.302	10.791	9.784	10.526	10.417	10.321	11.037	11.542	10.618
DLBCL10999	10.14	10.854	9.016	9.27	11.517	14.805	15.504	10.056	11.507	10.056	11.507	11.497	11.729	10.114	10.677	12.054	14.633	8.942	9.655	10.06	9.92	8.886	10.799	9.294	10.522	9.521	9.925	9.379	10.338	9.424	10.518	9.5	9.779	9.634	9.395	9.488	10.061	9.185	9.215	10.82	10.785	11.166	10.27	10.532	10.783	9.688	10.909	9.8	9.475
DLBCL11000	8.905	10.818	8.561	8.168	10.409	14.093	15.554	10.946	11.547	10.946	11.547	11.347	11.609	9.893	10.127	12.12	14.664	7.743	9.39	9.438	9.716	7.901	9.414	9.445	10.888	9.302	9.4	8.127	9.295	8.629	10.688	9.012	9.568	11.283	8.705	9.133	9.653	8.653	8.308	11.065	8.44	10.606	10.089	11.407	10.722	8.486	10.201	9.826	9.119
DLBCL11001	8.709	9.781	9.222	8.755	9.773	14.299	13.896	11.139	11.542	11.139	11.542	11.491	11.018	9.334	9.828	12.054	12.566	6.265	9.078	10.387	9.807	9.069	8.879	9.767	10.439	9.668	10.054	10.126	11.055	9.586	10.945	10.143	10.159	9.875	9.518	9.42	9.594	10.348	9.331	10.864	9.875	10.664	10.478	10.781	10.568	9.771	10.693	10.64	9.742
DLBCL11002	8.211	9.858	8.583	7.333	10.503	14.817	15.231	12.292	12.545	12.292	12.545	10.987	11.981	10.1	9.95	12.395	13.667	6.824	8.054	10.76	8.837	8.252	8.123	7.981	9.831	9.599	9.943	8.146	10.381	7.824	11.564	7.905	9.693	10.066	7.796	8.054	8.891	8.931	8.631	11.245	7.956	10.662	8.738	10.2	10.042	8.533	10.134	9.549	8.168
DLBCL11004	10.357	10.41	9.978	9.066	10.685	14.796	14.95	10.121	11.482	10.121	11.482	12.297	11.034	9.691	11.25	12.037	13.636	8.8	9.642	10.426	9.597	9.046	9.68	9.442	10.128	10.261	10.626	9.531	10.578	9.729	10.591	9.402	9.872	10.581	9.662	10.076	9.178	10.962	9.351	10.806	8.199	10.598	10.235	10.134	10.936	10.492	10.738	9.953	9.951
DLBCL11005	8.609	10.69	8.876	8.787	10.448	14.58	14.885	10.964	11.703	10.964	11.703	10.089	11.178	9.975	10.651	12.692	14.153	8.641	9.572	9.034	9.732	9.005	9.174	9.674	10.929	9.585	9.452	9.218	9.893	9.331	11.082	9.732	10.314	9.943	9.777	9.539	10.196	9.696	9.142	10.503	10.136	10.688	10.37	10.974	10.91	9.077	10.923	10.421	10.124
DLBCL11180	9.408	10.353	9.841	9.287	10.087	13.463	13.653	9.333	10.719	9.333	10.719	11.91	10.148	9.106	10.554	11.583	12.268	7.78	9.907	10.895	10.887	9.596	10.667	10.307	10.91	10.564	10.287	10.559	10.332	9.828	10.466	9.878	9.963	9.464	10.149	11.628	10.563	10.344	10.247	10.836	12.288	10.881	11.017	10.654	10.162	11.706	10.419	11.391	11.419
DLBCL11181	8.73	9.781	9.991	9.13	10.329	14.037	14.962	10.499	10.848	10.499	10.848	12.907	11.373	9.832	10.74	11.05	13.612	8.252	8.94	10.661	9.632	9.167	9.937	9.643	10.57	10.751	10.41	9.052	10.629	9.315	10.908	9.288	10.007	11.648	9.315	9.789	9.333	10.692	9.559	10.814	8.891	10.627	10.312	10.465	10.327	10.133	10.392	9.656	10.325
DLBCL11182	10.315	10.245	8.883	9.85	10.844	15.612	14.999	9.255	10.269	9.255	10.269	12.992	10.8	9.836	11.445	11.331	13.273	7.67	10.41	11.512	10.843	9.38	10.704	9.867	10.336	11.005	9.838	10.392	9.005	10.367	10.162	10.02	8.707	11.386	10.244	10.462	10.024	10.269	10.504	10.592	10.731	10.209	10.249	12.157	10.46	10.815	10.688	9.872	10.227
DLBCL11184	12.591	10.102	9.151	9.671	10.723	13.809	14.054	9.599	11.142	9.599	11.142	11.927	10.908	9.637	10.901	11.188	13.112	7.807	10.405	9.879	9.967	9.737	10.5	10.565	10.776	10.418	11.1	10.022	10.676	10.061	10.322	10.177	10.981	9.979	10.671	10.701	10.177	11.13	10.656	10.818	10.475	10.19	11.002	10.925	10.588	11.239	10.611	10.527	10.841
DLBCL11185	9.399	9.862	9.946	10.155	11.782	14.807	15.044	8.864	9.81	8.864	9.81	11.834	10.725	9.939	11.909	11.114	12.93	8.843	10.441	10.96	11.367	9.275	11.484	10.038	10.444	10.463	11.27	10.44	10.726	10.227	10.21	10.446	10.573	9.562	10.733	11.655	10.525	10.015	10.185	10.627	11.047	10.893	10.761	10.666	10.34	11.425	10.937	10.895	10.86
DLBCL11186	8.426	9.734	9.878	9.187	10.131	13.359	14.153	10.493	11.173	10.493	11.173	12.449	11.406	9.328	11.08	11.156	13.183	8.677	9.6	10.401	9.466	10.411	8.939	9.69	10.688	9.881	10.369	9.648	10.501	10.216	10.347	10.277	10.563	10.988	10.196	10.032	10.255	8.924	9.406	10.551	9.668	10.454	10.308	10.727	10.642	9.948	10.165	10.71	9.239
DLBCL11187	10.572	10.237	9.116	10.064	11.116	14.977	14.423	7.986	9.716	7.986	9.716	11.456	10.663	9.911	11.284	10.79	13.437	9.327	10.362	11.778	10.923	9.551	11.687	10.059	10.502	10.955	10.497	10.48	9.595	10.563	11.361	10.37	10.087	9.959	10.231	10.949	10.564	9.488	10.569	10.865	12.323	11.711	10.187	11.012	11.361	11.117	11.451	10.486	11.247
DLBCL11188	10.002	10.397	9.899	11.107	11.345	15.194	16.201	10.094	11.155	10.094	11.155	12.548	10.962	11.584	12.549	12.191	13.205	9.091	10.075	9.473	8.765	9.273	9.811	10.534	10.617	9.993	10.018	9.072	9.104	10.776	11.058	9.584	9.764	10.553	11.236	8.238	9.336	7.624	9.407	10.867	9.028	11.358	10.55	11.62	10.463	9.553	11.193	7.443	9.374
DLBCL11191	9.775	10.679	9.957	9.261	10.026	14.592	15.211	10.577	11.321	10.577	11.321	12.207	11.39	9.548	11.885	11.522	13.861	10.246	9.808	10.347	8.739	8.92	10.253	10.051	9.981	9.472	10.993	8.923	10.656	9.46	10.869	9.474	10.301	9.971	10.423	9.711	10.151	8.286	9.377	10.171	7.103	10.725	9.737	10.26	11.438	10.736	11.398	9.764	9.172
DLBCL11193	9.598	9.62	10.207	7.207	7.894	11.891	14.9	11.619	12.795	11.619	12.795	10.331	11.784	9.46	10.839	11.507	14.378	8.838	8.946	7.935	9.479	8.282	9.331	10.041	10.258	9.225	10.769	7.804	10.108	8.515	11.705	9	10.23	10.335	8.506	9.778	9.536	9.129	9.296	11.003	5.214	10.275	11.456	10.404	11.488	9.559	10.374	9.359	8.933
DLBCL11194	10.311	9.778	9.691	9.641	11.502	14.568	15.337	9.205	9.822	9.205	9.822	11.931	10.889	9.324	11.148	11.069	13.454	9.95	10.136	10.48	10.782	9.625	11.702	10.926	10.497	10.669	10.138	10.457	9.737	10.24	10.198	10.451	10.136	9.372	10.254	10.813	10.853	11.019	10.919	10.864	11.458	12.571	10.828	11.293	10.677	10.76	10.662	11.158	12.344
DLBCL11195	9.111	10.343	9.466	8.656	9.872	13.944	15.398	10.714	11.128	10.714	11.128	12.303	11.982	10.174	10.741	11.602	13.847	9.447	8.55	10.034	8.034	8.763	8.667	10.528	9.703	9.139	9.801	7.584	10.024	9.4	11.734	7.996	9.837	11.836	9.629	7.651	9.961	8.239	7.383	9.934	8.738	9.311	9.438	10.274	11.424	8.377	10.73	8.745	7.478
DLBCL11196	8.878	10.661	9.525	9.557	10.449	13.943	14.202	10.173	10.265	10.173	10.265	13.352	11.67	9.501	10.843	11.514	13.115	9.078	9.52	11.217	9.291	9.734	9.508	10.532	9.508	9.853	10.164	8.507	8.545	9.984	10.838	9.96	10.121	12.006	10.434	9.741	9.839	11.479	9.637	10.339	7.828	10.675	10.368	10.689	10.394	9.903	10.914	10.085	9.503
DLBCL11197	7.986	10.282	8.947	7.384	8.653	13.192	15.181	11.229	11.859	11.229	11.859	10.579	12.118	9.455	10.469	11.836	14.213	9.045	8.742	8.38	9.241	8.213	8.556	10.569	9.772	9.209	8.976	6.476	9.585	10.03	12.097	8.62	10.303	10.864	9.065	8.343	9.738	9.017	7.277	9.704	6.188	11.76	10.077	10.768	11.774	7.607	10.547	8.971	8.42
DLBCL11201	9.102	10.123	9.003	9.326	10.286	15.039	13.897	8.878	9.773	8.878	9.773	11.176	10.787	9.254	10.419	11.515	12.791	8.109	9.725	11.008	10.375	9.489	10.403	10.347	10.677	10.298	10.251	10.377	10.358	10.251	10.216	10.115	9.713	10.681	10.467	10.568	10.201	14.401	9.854	10.909	10.258	11.311	10.772	11.026	10.695	10.263	10.78	10.215	10.584
DLBCL11202	7.827	10.362	9.89	9.56	11.148	14.154	15.335	9.9	9.904	9.9	9.904	12.993	10.98	10.085	11.014	10.957	12.576	8.721	9.998	11.77	10.765	9.412	10.06	9.474	10.45	10.773	10.133	10.49	10.173	10.102	10.389	9.745	10.228	11.741	10.477	10.733	9.663	10.698	9.893	10.125	8.327	11.265	11.239	10.304	10.481	10.699	10.139	9.734	10.797
DLBCL11203	8.416	10.139	10.412	9.244	10.445	14.791	15.139	9.777	10.562	9.777	10.562	11.982	11.409	9.234	11.654	11.202	13.889	9.396	9.232	9.668	9.328	9.653	9.873	10.939	9.951	10.254	10.908	8.545	10.319	9.703	10.57	9.611	11.04	10.204	9.973	10.293	10.167	10.519	8.993	10.648	9.328	10.065	10.688	10.317	10.404	10.633	10.675	9.703	9.885
DLBCL11204	8.637	10.034	10.318	9.752	9.757	14.053	14.707	9.004	9.687	9.004	9.687	12.955	9.818	9.472	12.117	10.339	13.341	8.11	9.996	10.71	10.891	9.652	11.074	10.678	10.245	10.932	11.879	9.892	11.129	10.162	10.496	10.089	10.876	10.463	9.81	11.177	10.124	9.356	10.687	10.435	9.11	11.418	11.324	10.917	10.469	11.076	10.82	11.415	11.805
DLBCL11205	9.39	10.072	9.087	9.869	10.159	14.064	14.952	10.556	10.978	10.556	10.978	11.593	12.388	9.832	10.751	11.617	13.665	9.876	9.418	9.973	9.786	9.316	9.963	10.075	9.613	9.991	9.931	9.08	9.269	9.718	11.48	9.452	9.743	10.857	9.718	9.814	10	9.512	9.051	10.134	8.354	9.586	9.723	11.271	10.949	9.399	10.588	10.18	9.59
DLBCL11206	8.609	9.877	9.789	8.859	10.349	13.01	13.818	10.474	10.479	10.474	10.479	11.958	10.53	9.334	10.505	10.666	12.441	7.625	9.383	10.835	9.824	9.131	9.896	9.636	10.122	10.313	10.409	9.872	11.091	9.624	10.367	9.717	10.309	11.084	10.3	9.943	10.392	14.025	9.568	11.247	10.854	10.255	10.949	10.686	10.611	9.965	11.151	11.029	10.084
DLBCL11208	9.779	9.902	8.446	9.071	10.054	13.207	15.393	10.967	11.109	10.967	11.109	13.318	11.438	10.484	10.313	11.241	12.813	7.936	9.271	10.813	9.326	9.629	8.526	9.741	9.889	10.003	9.768	9.422	10.746	9.743	10.248	9.571	10.259	13.015	10.014	9.454	8.946	11.237	8.545	10.149	6.558	9.95	11.117	9.644	10.18	9.423	10.048	9.463	9.505
DLBCL11209	9.768	10.61	9.927	8.341	10.11	14.33	15.036	11.337	11.951	11.337	11.951	11.26	12.226	9.846	11.088	11.867	14.11	8.249	9.782	9.567	8.572	9.086	8.716	10.076	9.447	9.19	10.275	8.313	10.096	9.156	11.384	8.552	10.324	9.791	10.099	8.216	10.281	8.477	8.298	10.29	9.19	9.83	9.717	11.586	11.098	8.881	10.958	9.485	8.408
DLBCL11211	10.29	10.32	9.878	9.872	10.863	14.843	14.859	9.076	10.081	9.076	10.081	12.086	11.306	9.842	11.158	11.413	13.583	9.544	10.203	10.836	10.328	9.821	10.768	10.51	10.434	10.497	10.19	10.13	10.122	9.91	10.717	10.059	10.569	11.083	10.129	10.509	10.48	11.124	10.32	10.641	10.629	10.709	10.308	10.461	10.63	10.344	10.788	10.39	10.563
DLBCL11213	8.846	10.269	10.313	10.103	9.917	14.407	14.584	9.218	10.307	9.218	10.307	12.433	9.983	9.178	11.459	10.391	12.893	7.365	9.557	9.004	10.224	11.261	9.909	7.501	9.771	10.702	10.462	9.943	10.978	10.138	10.001	10.716	10.176	9.155	10.296	10.652	11.051	9.341	11.361	10.29	10.888	10.011	10.139	10.665	10.316	10.723	10.397	11.69	10.805
DLBCL11242	9.757	11.441	8.583	7.551	10.773	15.031	15.997	10.354	11.742	10.354	11.742	10.246	12.363	10.267	10.123	12.865	14.764	8.603	8.379	10.103	9.582	6.29	9.923	8.76	11.005	9.109	10.303	7.419	9.59	8.375	11.268	7.419	9.341	8.87	7.603	8.534	8.318	6.689	7.321	11.278	4.104	10.525	10.325	10.427	11.259	8.5	10.848	10.004	7.659
DLBCL11255	8.342	10.022	9.531	9.291	10.194	14.509	13.741	9.2	10.998	9.2	10.998	11.906	10.821	9.332	11.104	11.513	12.149	7.908	9.91	9.482	10.367	9.895	9.024	10.225	11.008	9.957	10.852	10.257	9.548	10.632	10.493	10.001	10.273	9.819	10.559	10.742	11.113	9.024	10.483	10.951	9.308	10.326	10.221	11.166	11.045	10	11.152	10.789	10.513
DLBCL11256	8.916	9.554	9.708	9.325	9.62	13.959	13.602	9.724	10.007	9.724	10.007	13.334	10.923	9.472	10.398	11.685	12.628	7.278	9.647	9.847	9.787	10.283	9.852	10.307	9.845	10.15	10.372	9.368	9.909	9.933	10.352	9.869	10.28	11.294	10.479	10.116	10.691	9.772	10.369	10.354	11.6	10.155	10.18	10.467	10.977	10.22	10.642	10.925	11.157
DLBCL11257	9.282	9.801	9.745	9.336	9.717	13.379	13.614	9.603	10.277	9.603	10.277	11.76	10.065	9.338	10.628	11.308	11.428	8.142	10.016	10.578	10.289	9.456	8.497	9.907	10.026	10.049	10.334	10.409	11.114	10.077	9.597	10.46	9.825	10.423	9.751	10.671	10.188	9.525	10.781	10.549	9.422	10.804	11.115	11.02	10.044	10.006	10.957	10.566	10.644
DLBCL11258	9.74	10.093	10.063	10.219	11.754	15.278	14.694	10.066	10.42	10.066	10.42	12.417	11.475	9.62	12.592	10.968	12.735	9.14	9.848	10.363	10.505	10.35	10.318	9.845	10.279	10.432	10.63	10.252	11.647	10.423	10.253	10.303	10.387	9.987	10.622	10.476	10.848	10.491	10.786	10.361	10.597	10.789	10.899	9.938	9.556	11.198	10.919	11.864	8.496
DLBCL11259	8.918	10.2	9.878	10.229	11.488	14.62	13.649	9.469	10.255	9.469	10.255	12.354	10.299	9.648	11.178	11.041	11.096	7.689	10.423	10.245	10.906	10.098	8.681	11.318	10.702	10.096	10.362	10.302	10.18	11.085	10.061	10.731	11.082	10.566	9.933	11.156	11.329	7.572	10.505	11.052	7.802	10.698	10.661	11.21	10.928	10.874	11.224	10.899	11.28
DLBCL11260	9.763	10.168	9.723	9.902	11.495	14.501	15.137	10.02	10.14	10.02	10.14	11.694	9.829	9.728	11.33	10.95	13.585	9.52	10.889	11.717	10.075	9.459	11.181	10.562	10.169	10.622	11.072	10.332	10.261	10.394	10.215	10.3	10.802	9.558	10.421	10.726	10.567	10.238	10.711	10.758	11.928	10.446	11.429	10.665	10.859	10.651	11.153	10.35	10.25
DLBCL11261	9.703	10.743	9.556	9.21	11.783	14.785	13.886	10.006	10.514	10.006	10.514	12.414	10.715	9.268	11.415	11.013	11.854	8.975	10.263	11.1	11.233	9.529	9.462	11.049	10.288	10.868	11.064	10.467	10.486	10.444	10.519	9.963	11.161	8.549	11.184	10.985	11.195	10.427	10.906	10.951	11.13	10.871	10.74	11.465	10.821	10.562	12.122	10.608	11.57
DLBCL11262	9.725	9.899	9.461	9.165	11.058	13.786	14.012	9.805	9.71	9.805	9.71	12.126	10.421	8.897	11.042	11.293	12.684	8.76	10.17	12.111	10.174	9.771	10.833	10.961	10.915	10.044	10.367	11.089	10.988	10.297	9.71	10.378	10.048	10.318	10.555	10.866	9.952	11.72	10.625	10.843	11.339	10.844	10.809	10.893	10.835	11.104	11.112	10.543	11.454
DLBCL11271	9.786	9.766	9.593	9.929	11.247	14.191	14.617	9.597	10.525	9.597	10.525	12.427	11.084	9.539	11.184	11.442	13.027	9.293	9.871	10.357	10.273	9.734	10.905	10.071	10.29	10.233	10.429	9.892	10.043	9.737	10.49	10.107	10.524	10.888	10.325	10.475	10.231	10.62	10.212	10.706	11.143	10.302	10.573	10.84	10.33	10.396	10.875	10.479	10.943
DLBCL11300	9.169	10.303	10.033	9.25	10.842	14.416	14.971	10.654	11.057	10.654	11.057	12.184	11.864	9.711	11.513	11.46	13.211	9.315	9.401	9.94	9.933	9.508	9.639	10.854	10.295	10.006	10.535	9.085	10.305	9.305	11.201	9.98	10.575	10.913	10.253	10.068	10.407	9.129	9.768	10.797	10.331	10.031	10.555	10.52	10.724	9.742	10.538	10.63	10.702
DLBCL11346	9.907	9.899	8.563	9.325	10.888	13.776	14.688	9.834	10.58	9.834	10.58	11.6	11.357	9.478	11.675	11.928	12.94	9.264	9.211	12.22	10.169	10.868	9.667	10.045	10.62	10.8	9.671	10.428	8.619	10.032	9.801	10.498	9.918	10.579	10.558	9.598	11.017	8.814	10.36	10.68	9.593	11.376	9.497	10.719	10.457	9.371	10.257	10.633	9.307
DLBCL11353	9.689	10.124	8.663	9.333	11.439	15.047	15.368	10.163	11.375	10.163	11.375	11.975	10.489	9.383	11.594	11.326	13.947	8.966	9.498	10.528	9.669	9.891	10.633	10.554	10.131	10.299	11.411	9.838	10.328	10.009	10.387	9.948	10.141	9.718	10.473	10.143	10.23	8.004	10.88	10.506	11.162	11.061	9.456	10.726	10.112	10.084	11.672	10.742	10.129
DLBCL11428	9.935	10.179	10.357	10.04	10.853	14.302	14.308	9.429	10.373	9.429	10.373	11.446	10.488	9.376	11.24	11.439	13.45	8.045	10.899	10.005	10.455	9.962	10.757	8.709	10.554	9.986	9.779	10.348	10.157	10.421	10.395	10.58	10.297	9.799	11.262	10.399	10.864	11.553	11.038	10.685	10.391	10.552	11.057	12.287	10.796	10.801	10.138	10.872	10.496
DLBCL11429	9.32	10.168	10.204	9.981	11.002	13.999	14.793	9.941	10.015	9.941	10.015	12.606	11.248	9.382	11.32	11.09	13.895	9.311	9.768	8.901	10.456	10.281	10.879	9.971	10.309	9.902	9.711	10.651	10.255	10.555	10.514	11.074	10.434	9.906	10.824	10.25	10.749	10.128	10.323	10.405	11.101	10.382	10.764	9.893	11.503	10.72	10.902	11.471	11.001
DLBCL11430	7.832	10.069	10.419	10.63	9.525	13.041	13.54	9.697	10.223	9.697	10.223	12.724	10.995	8.77	11.229	10.363	12.987	7.823	10.405	10.106	9.93	10.679	9.784	10.599	9.781	9.638	9.851	10.283	9.253	10.509	9.663	11.139	10.28	10.457	11.335	10.473	10.241	11.094	10.954	10.111	11.033	9.268	10.085	9.981	10.33	10.295	10.241	10.233	9.915
DLBCL11431	8.267	9.12	9.979	10.504	8.27	12.979	11.656	9.152	8.577	9.152	8.577	12.795	11.511	7.701	11.19	9.75	10.356	8.887	10.432	10.935	9.729	12.278	7.364	9.93	9.003	10.607	9.035	11.245	8.962	11.595	10.414	11.364	11.596	11.158	11.916	9.641	10.79	14.001	10.313	8.639	11.751	8.186	9.497	9.916	11.34	9.402	9.914	10.993	8.935
DLBCL11432	9.058	10.315	10.367	10.866	10.086	13.845	14.457	9.692	9.954	9.692	9.954	13.042	11.186	9.3	11.222	11.3	13.459	9.233	10.238	9.377	9.718	10.886	10.097	10.21	9.349	9.847	9.275	10.464	9.422	10.344	10.556	11.313	10.608	10.765	11.14	10.076	10.474	10.871	10.581	9.996	9.539	9.435	10.537	10.472	11.29	10.404	10.663	11.344	10.669
DLBCL11433	9.807	9.769	10.299	10.147	10.059	13.726	14.582	9.452	10.798	9.452	10.798	13.82	10.877	9.633	11.997	10.839	13.276	8.793	9.962	9.613	9.668	10.395	10.269	9.403	9.275	9.667	9.749	9.666	9.732	10.089	9.798	10.562	10.505	12.313	10.891	10.203	9.492	11.276	10.432	9.964	11.269	9.62	10.14	9.615	10.679	10.974	10.022	10.953	10.151
DLBCL11434	9.261	10.044	10.256	10.541	9.409	14.095	15.147	9.525	10.697	9.525	10.697	13.674	11.07	9.378	11.999	10.817	12.647	8.192	10.43	9.806	9.363	10.533	9.817	9.598	9.45	9.839	10.13	10.377	9.787	10.548	10.153	10.885	10.494	11.511	11.233	10.839	9.836	10.817	10.783	9.843	11.748	9.748	10.498	10.678	10.919	11.16	10.195	10.474	10.42
DLBCL11435	8.327	10.556	10.578	10.241	11.563	14.57	15.33	9.028	10.148	9.028	10.148	12.598	11.209	9.165	11.34	11.427	14.108	9.587	10.417	9.971	10.845	10.283	11.063	10.268	10.766	9.846	9.771	11.283	9.521	10.231	10.566	11.111	10.325	9.968	10.817	10.34	10.578	10.427	10.778	10.748	10.032	9.986	11.33	10.7	10.737	11.188	11.394	10.882	11.04
DLBCL11436	9.712	11.21	8.938	10.643	11.588	14.494	14.668	9.906	10.198	9.906	10.198	11.33	10.174	9.932	11.44	11.704	12.723	10.43	11	9.078	9.525	11.229	10.096	10.945	10.45	9.713	9.462	11.847	10.236	10.321	11.069	10.622	10.177	9.821	9.909	10.469	10.25	10.421	9.851	10.004	10.115	10.534	10.714	10.971	10.514	10.947	10.717	8.851	11.003
DLBCL11437	8.791	10.01	9.73	10.535	8.769	12.857	14.45	9.36	9.271	9.36	9.271	13.502	10.554	9.205	10.846	10.307	12.071	7.294	9.964	9.857	10.233	10.584	9.28	9.832	10.048	9.329	10.138	11.101	10.95	10.587	10.073	11.221	10.314	12.306	11.728	10.466	10.158	10.395	10.537	9.97	10.351	10.563	10.427	10.152	11.05	10.879	10.036	10.357	11.075
DLBCL11438	8.903	9.59	8.565	8.928	10.58	13.624	13.983	9.95	10.78	9.95	10.78	11.225	10.874	8.766	10.739	11.524	13.774	8.381	9.981	9.704	10.366	9.622	9.746	10.89	10.37	9.775	10.31	10.618	10.554	9.589	10.123	10.048	10.748	9.913	10.333	10.151	10.489	9.691	10.268	11.072	10.635	10.995	10.681	10.507	10.636	9.893	10.739	11.008	11.131
DLBCL11439	9.63	10.086	10.025	10.049	11.53	14.588	14.441	10.079	10.396	10.079	10.396	12.461	11.091	9.977	11.162	11.544	13.018	8.971	9.89	9.724	10.048	10.138	10.9	9.986	9.974	10.902	9.59	10.037	10.947	10.287	10.38	10.072	10.153	11.165	10.586	9.828	10.093	12.615	10.444	10.221	11.359	10.523	9.84	10.747	10.41	10.25	10.571	10.18	10.038
DLBCL11440	9.741	10.122	9.681	9.643	11.046	14.357	14.216	8.976	10.19	8.976	10.19	11.672	10.859	9.582	10.902	11.85	13.308	9.209	10.003	10.177	9.648	10.079	11.151	9.806	10.888	10.363	10.378	10.653	10.356	10.203	10.263	10.395	9.9	8.818	10.54	10.492	10.161	9.013	10.051	10.949	11.667	10.766	10.325	10.823	10.795	10.993	11.002	11.134	10.68
DLBCL11441	9.219	9.744	10.95	10.458	10.502	13.817	14.889	9.659	11.557	9.659	11.557	11.988	10.95	9.986	11.419	11.42	13.62	9.089	8.953	9.035	9.93	10.112	10.454	9.953	9.808	9.888	9.578	9.62	11.346	9.86	10.37	10.045	10.416	9.688	10.286	9.979	10.343	10.763	11.051	10.622	12.507	9.198	10.943	10.714	10.064	10.314	10.635	10.807	10.534
DLBCL11443	9.13	10.119	10.533	10.498	12.125	14.568	15.698	8.991	10.582	8.991	10.582	12.12	11.362	9.644	11.69	11.411	13.458	8.713	9.749	9.802	9.96	10.301	10.918	10.03	10.017	10.215	10.265	9.73	10.294	10.052	10.387	10.229	10.481	9.72	10.531	10.653	11.061	10.066	10.593	10.748	11.91	10.733	10.732	11.201	9.332	10.744	10.754	11.121	10.85
DLBCL11444	9.072	9.88	9.857	9.714	11.241	14.393	14.912	10.314	11.876	10.314	11.876	13.767	10.868	9.981	10.201	10.997	12.649	9.57	9.877	10.891	9.61	9.743	9.807	9.237	9.916	10.564	10.622	9.302	11.164	9.753	10.076	9.496	10.402	11.964	9.441	10.026	10.375	10.373	10.541	10.756	10.499	10.262	9.92	10.569	10.207	9.655	10.392	9.776	10.564
DLBCL11445	9.618	9.803	10.247	9.8	11.799	14.82	15.069	9.05	10.354	9.05	10.354	12.644	10.862	10.046	12.023	10.421	13.795	9.298	9.914	10.309	10.381	9.724	10.817	9.987	9.918	10.111	10.878	9.563	10.964	9.668	10.31	9.629	10.383	10.102	10.14	11.15	10.753	10.644	10.456	10.974	10.74	10.362	10.911	10.691	10.093	11.517	11.36	10.826	11.246
DLBCL11446	8.602	10.415	9.656	9.255	10.905	14.569	15.256	10.283	11.357	10.283	11.357	12.426	11.479	10.051	10.957	11.733	13.73	8.153	8.96	11.378	9.215	9.22	9.826	9.366	9.963	10.108	10.84	8.428	10.626	8.721	10.697	8.375	10.388	11.051	8.596	9.137	9.692	10.742	9.431	10.806	7.305	10.499	9.665	10.187	9.912	9.777	10.37	9.238	9.662
DLBCL11447	10.313	9.508	9.193	9.356	10.777	14.686	14.21	10.018	9.909	10.018	9.909	12.672	10.423	9.321	10.569	10.923	12.849	8.463	9.564	10.754	10.312	9.579	10.299	9.986	10.1	10.679	10.209	9.626	9.349	10.025	10.378	9.577	10.043	11.069	10.271	10.214	10.514	10.29	10.686	10.73	11.769	10.774	10.364	11.096	10.058	10.395	10.557	11.208	10.988
DLBCL11448	9.255	8.742	8.942	8.99	10.082	12.788	13.836	9.366	9.583	9.366	9.583	13.286	10.436	9.784	11.118	10.724	12.348	7.295	9.64	11.143	10.711	9.735	10.174	9.311	10.787	11.072	11.097	10.045	11.621	10.161	9.842	9.486	10.08	12.134	9.427	11.052	9.894	11.111	10.497	10.99	8.978	11.367	10.719	10.657	9.789	11.066	10.751	10.186	11.197
DLBCL11449	10.784	10.091	9.74	9.69	10.674	15.211	14.361	9.655	11.022	9.655	11.022	12.389	10.948	9.107	10.892	10.965	13.587	8.685	10.37	10.078	10.176	9.301	10.563	10.369	10.479	10.021	9.758	9.873	10.579	10.012	10.618	9.962	10.959	9.911	11.013	9.393	10.146	12.921	10.164	10.524	12.254	10.728	10.865	10.243	10.12	9.711	10.81	10.601	9.95
DLBCL11450	9.689	9.777	9.793	10.429	10.754	14.112	14.013	9.2	9.99	9.2	9.99	12.181	10.593	9.276	10.646	10.894	12.837	10.352	10.105	9.946	10.465	10.042	10.421	10.736	10.491	9.832	10.057	10.586	9.54	10.284	10.014	10.516	10.465	9.871	10.404	10.372	10.075	10.741	10.089	10.487	10.232	11.239	10.144	10.621	10.752	10.386	10.774	10.724	10.692
DLBCL11451	9.016	10.071	9.674	10.221	10.339	14.526	14.233	8.794	9.415	8.794	9.415	12.23	10.494	9.162	11.047	11.179	13.145	8.155	10.077	11.493	10.055	10.291	10.086	11.328	10.531	9.793	9.763	10.315	9.74	10.423	9.741	10.931	10.507	10.667	11.275	10.287	10.828	11.129	10.685	10.755	11.095	9.624	10.616	10.703	10.653	10.204	10.772	9.429	10.895
DLBCL11452	9.146	9.793	9.864	8.795	10.4	14.03	14.601	10.212	10.39	10.212	10.39	12.449	10.796	9.536	10.629	11.252	12.887	7.675	9.517	10.997	9.986	9.658	10.546	9.456	10.367	10.327	10.581	9.139	11.007	9.549	10.449	9.084	10.361	11.044	9.134	9.778	10.114	9.768	9.992	10.74	8.761	11.445	10.423	11.163	10.257	10.217	10.729	10.434	10.324
DLBCL11453	8.672	9.715	9.658	9.551	10.087	13.554	14.536	10.7	10.908	10.7	10.908	12.466	11.017	9.711	11.602	11.058	13.151	8.191	9.438	10.655	9.699	10.436	9.162	9.719	10.441	9.622	10.108	9.918	10.121	9.979	10.423	10.132	10.015	12.003	10.218	9.822	9.53	9.734	9.758	10.625	9.084	10.524	10.598	10.371	10.19	9.906	10.364	9.361	10.047
DLBCL11454	9.15	9.907	9.175	9.817	10.023	13.993	13.329	10.356	10.388	10.356	10.388	11.943	10.391	9.137	10.793	10.497	12.344	7.371	10.092	10.221	10.639	10.205	9.794	9.336	10.573	10.157	10.435	11.094	9.821	10.508	10.007	10.895	10.801	8.927	10.335	10.767	9.96	9.778	10.922	10.698	10.123	10.519	10.218	10.432	11.133	10.596	10.865	10.798	10.843
DLBCL11455	9.442	10.335	10.521	10.669	11.64	14.123	15.14	9.394	9.966	9.394	9.966	12.618	10.866	10.047	11.026	10.938	12.655	9.341	9.823	9.496	10.587	9.8	10.747	9.969	10.187	10.31	10.221	10.487	10.961	10.031	10.145	10.088	10.648	10.685	11.096	10.281	9.761	11.195	9.87	10.4	9.479	11.244	10.505	9.678	10.364	10.946	10.233	10.575	10.768
DLBCL11456	8.531	9.638	9.55	10.341	9.451	13.773	14.737	9.591	9.569	9.591	9.569	13.816	10.417	10.717	10.99	10.695	12.746	8.155	10.037	10.578	9.812	10.498	9.479	10.44	9.794	10.171	10.044	10.652	10.16	10.483	10.182	10.95	10.659	11.995	10.655	10.662	10.135	11.056	10.416	9.977	10.587	10.114	10.839	9.787	11.039	10.568	10.349	10.052	10.753
DLBCL11457	8.65	9.742	10.025	10.14	9.979	13.568	14.531	9.47	9.541	9.47	9.541	12.659	10.922	8.952	11.704	10.954	13.015	8.858	10.312	9.326	10.009	10.588	9.901	9.603	9.755	9.603	10.615	10.757	10.147	10.519	10.215	11.038	10.458	10.565	11.703	11.031	10.666	10.867	10.69	10.106	9.39	10.067	11.282	10.239	11.639	11.29	10.762	11.061	10.759
DLBCL11458	9.357	9.669	9.697	9.867	10.2	13.131	13.968	9.636	9.647	9.636	9.647	13.156	10.526	8.85	11.147	10.505	11.792	7.654	10.224	9.53	10.178	10.315	9.15	9.487	9.948	9.795	10.794	10.698	10.668	10.662	10.014	10.956	10.53	11.797	10.467	11.117	10.09	9.908	10.898	10.273	9.572	10.183	10.862	10.142	11.474	11.116	10.568	10.558	10.534
DLBCL11459	8.657	9.697	10.328	10.432	9.604	14.101	13.666	10.03	9.923	10.03	9.923	13.199	10.976	8.974	11.653	10.962	13.146	8.687	10.148	9.908	9.751	11.007	9.383	9.961	9.233	9.666	9.3	10.751	9.696	10.417	10.297	10.745	10.815	10.947	11.425	9.737	10.662	10.954	10.628	9.586	12.186	9.369	9.627	9.667	10.975	10.029	9.853	10.979	10.201
DLBCL11460	8.469	9.854	10.11	10.45	10.06	14.289	14.003	10.205	10.364	10.205	10.364	12.801	11.341	9.073	11.435	11.381	12.976	8.985	9.912	10.182	9.617	11.288	9.478	10.139	9.666	9.82	9.435	10.219	9.631	10.739	10.788	10.928	10.46	10.46	10.871	9.949	10.088	10.688	10.817	9.933	10.202	10.07	10.209	10.003	11.347	10.179	10.06	10.65	10.322
DLBCL11461	9.247	9.888	10.333	10.455	10.707	14.151	14.655	9.306	9.743	9.306	9.743	13.103	11.172	9.385	11.172	10.661	13.021	8.696	10.268	9.891	10.099	10.717	10.264	10.048	9.851	10.087	9.42	10.203	9.706	10.326	10.289	10.663	10.577	12.14	11.569	10.026	10.008	11.723	10.422	9.972	10.229	11.402	10.289	10.762	10.943	10.192	10.111	9.966	10.77
DLBCL11462	9.187	9.959	10.466	10.385	11.444	13.986	15.427	9.552	10.324	9.552	10.324	12.913	10.673	9.38	11.038	11.65	13.4	9.195	9.966	9.649	10.123	10.232	10.465	9.847	10.036	9.797	9.349	10.254	10.598	10.374	10.15	10.761	10.561	11.311	10.975	10.237	9.98	12.389	10.385	10.195	11.413	10.348	11.118	10.726	10.962	10.497	10.555	10.995	10.913
DLBCL11463	9.294	9.767	9.502	9.948	10.304	13.545	13.837	9.679	9.598	9.679	9.598	13.238	10.752	9.156	11.044	10.845	12.608	7.231	10.307	9.997	10.221	10.238	10.007	10.237	9.983	10.037	10.054	10.403	10.344	10.385	9.974	10.667	10.932	11.641	10.993	10.396	10.064	9.893	10.416	10.18	11.14	10.198	10.158	10.255	10.751	10.612	10.388	10.659	10.409
DLBCL11464	9.973	10.603	9.95	10.63	11.435	15.008	15.377	8.431	10.087	8.431	10.087	12.633	10.836	9.929	10.796	10.603	13.07	9.063	10.474	10.31	10.545	9.887	10.942	10.166	10.421	9.86	10.691	10.758	10.73	10.343	10.095	10.866	10.737	10.176	10.389	11.306	10.558	11.174	11.023	10.649	11.509	10.105	10.859	10.427	10.762	10.874	10.852	11.426	10.922
DLBCL11466	9.116	9.753	9.72	9.729	10.305	13.256	14.097	9.429	9.684	9.429	9.684	13.405	11.023	9.321	10.935	10.933	12.04	7.974	10.32	10.724	9.996	10.225	9.54	10.247	10.14	10.01	10.177	10.707	10.474	10.488	10.281	10.522	10.435	11.874	11.383	10.343	9.838	10.902	10.466	10.146	10.988	10.104	10.474	10.682	10.732	10.334	10.398	9.699	10.436
DLBCL11467	8.852	9.695	10.008	9.844	9.285	12.944	12.021	11.103	9.174	11.103	9.174	12.144	9.867	9.053	10.819	10.488	11.256	7.388	10.831	9.657	11.267	10.531	8.763	10.541	10.649	10.89	10.582	12.471	8.41	12.066	10.42	11.425	10.829	7.848	10.686	11.843	11.147	9.881	11.556	10.967	11.881	10.835	11.187	11.438	11.48	11.479	11.33	11.673	11.205
DLBCL11468	8.942	9.832	9.972	10.601	10.194	13.606	13.769	9.361	10.376	9.361	10.376	12.987	10.712	8.948	10.88	11.179	12.761	8.31	10.336	9.179	10.116	10.548	10.61	10.491	9.831	10.598	9.592	10.869	9.826	11.02	10.272	11.252	10.739	9.638	10.721	10.822	10.42	8.664	10.866	10.067	11.881	10.018	10.23	10.282	11.314	10.73	10.512	11.357	11.328
DLBCL11469	8.606	9.572	9.619	9.919	8.879	13.143	12.571	9.647	9.08	9.647	9.08	11.965	10.365	8.987	10.779	10.387	10.909	7.518	10.516	9.666	10.694	10.978	8.062	10.211	10.702	10.291	10.468	11.964	10.806	11.627	10.618	11.389	10.374	9.618	10.852	11.258	10.843	12.848	11.047	10.57	11.155	10.336	11.07	10.977	11.599	11.081	10.302	11.24	10.442
DLBCL11470	8.909	9.645	10.59	10.745	9.836	14.874	14.675	9.867	10.604	9.867	10.604	12.312	11.41	8.769	12.126	11.121	13.282	8.952	10.249	9.979	9.919	10.554	10.433	9.856	9.081	9.71	9.864	10.482	10.183	10.666	10.39	10.617	10.564	9.744	10.522	10.583	10.874	10.801	10.886	9.59	11.488	9.502	10.534	10.246	10.913	11.834	10.42	11.614	10.403
DLBCL11471	8.787	9.915	9.949	10.008	9.769	13.639	13.326	9.026	9.441	9.026	9.441	12.729	10.36	8.985	10.592	10.961	12.018	7.261	10.381	10.307	10.374	10.378	9.446	10.216	10.086	10.122	10.114	11.278	10.188	11.145	10.312	11.19	10.476	9.253	10.677	10.817	10.556	10.012	10.862	10.7	10.682	10.148	10.686	11.018	11.382	10.796	11.048	11.727	10.965
DLBCL11472	9.248	9.246	10.051	10.104	9.84	14.079	13.932	9.299	9.351	9.299	9.351	12.676	9.884	9.221	10.752	10.6	11.246	7.687	10.016	9.321	10.482	10.56	8.739	10.785	10.377	11.075	9.726	11.69	11.013	11.317	10.204	11.743	10.803	10.633	11.397	10.971	10.434	11.968	11.091	10.668	10.728	10.805	10.911	10.932	11.486	10.905	10.426	11.672	10.93
DLBCL11473	9.127	9.886	10.299	10.993	10.582	13.411	14.246	10.123	10.461	10.123	10.461	12.195	10.124	9.272	11.268	11.079	12.941	9.282	10.269	9.179	9.589	11.154	11.01	10.488	10.248	10.011	9.707	11.057	10.581	10.82	10.018	11.247	10.926	10.38	11.396	10.472	10.26	8.675	10.98	10.202	10.637	9.566	10.755	9.752	10.916	10.941	9.918	10.434	10.26
DLBCL11474	9.386	10.354	10.37	10.647	11.73	14.521	14.897	8.855	9.827	8.855	9.827	12.413	11.133	9.522	11.093	11.331	13.138	8.896	10.049	9.319	10.354	10.435	10.544	9.878	10.22	9.703	9.454	11.224	10.306	10.715	10.264	11.282	10.499	8.541	11.036	10.39	10.867	9.206	10.638	10.698	10.476	10.488	10.285	10.964	11.091	10.693	11.265	12.12	10.884
DLBCL11475	9.33	9.374	10.067	9.864	9.386	13.635	12.882	9.637	9.941	9.637	9.941	11.791	10.583	8.937	10.767	10.759	11.583	7.446	10.593	9.42	10.596	10.984	9.358	10.336	10.564	10.616	10.16	11.935	10.25	11.503	10.401	11.431	10.924	9.565	10.565	10.972	10.964	10.382	11.069	10.584	11.274	10.218	11.009	10.883	11.583	11.064	10.573	11.136	10.786
DLBCL11476	9.229	9.538	10.071	9.409	10.24	12.719	14.097	9.799	9.608	9.799	9.608	12.87	10.342	8.818	10.852	11.21	12.481	6.618	10.163	10.043	10.12	9.612	9.899	10.107	10.779	9.899	10.428	11.672	10.524	10.806	9.938	10.6	10.463	10.05	10.945	10.614	10.819	11.612	10.88	10.805	12.158	9.584	11.969	10.555	10.989	10.956	10.66	11.105	10.752
DLBCL11477	9.684	9.884	10.228	10.501	10.892	13.991	13.823	10.269	9.56	10.269	9.56	13.069	11.161	9.212	11.455	10.931	12.688	8.941	10.065	9.826	10.394	10.534	9.947	10.269	10.154	10.185	10.013	11.132	11.886	10.759	10.078	10.864	10.57	9.349	11.256	10.567	10.81	11.789	10.749	10.546	11.695	10.044	10.207	10.453	10.907	10.501	11.122	12.094	10.563
DLBCL11478	8.917	9.848	9.971	10.839	10.266	13.615	13.644	9.256	9.931	9.256	9.931	13.152	10.766	8.853	10.87	10.873	12.157	7.836	10.215	9.657	10.244	10.788	9.219	10.397	9.865	10.197	9.877	10.844	9.82	10.819	10.104	11.025	10.387	11.404	10.994	10.485	10.382	12.127	11.063	10.33	11.343	10.12	9.992	11.252	11.053	10.739	10.46	10.451	10.284
DLBCL11479	9.737	9.319	9.692	10.134	11.206	13.069	13.845	9.533	9.732	9.533	9.732	13.079	10.772	8.93	10.986	10.453	12.157	8.305	10.107	9.237	10.401	10.899	9.601	10.752	9.451	9.603	9.737	10.78	10.202	10.993	9.793	10.688	10.363	12.608	10.712	10.442	9.783	12.476	11.185	9.336	7.598	9.981	10.82	9.645	11.137	11.483	9.922	9.062	9.618
DLBCL11480	9.002	9.836	9.728	10.394	11.446	14.048	14.468	9.965	9.921	9.965	9.921	12.838	10.187	9.697	10.831	10.875	12.609	9.166	10.283	9.759	10.289	10.389	10.15	9.96	10.253	9.782	10.2	11.208	10.28	10.513	10.153	10.666	10.55	11.19	10.446	10.501	10.384	10.315	10.575	10.357	10.062	11.082	10.352	10.418	10.75	10.479	10.497	10.885	10.216
DLBCL11481	8.899	9.582	9.579	10.374	9.49	13.21	13.122	9.492	9.307	9.492	9.307	13.36	11.082	8.823	10.767	10.725	11.8	7.285	10.205	9.576	10.002	10.933	8.816	10.306	9.506	9.802	9.788	10.953	9.862	10.806	10.185	11.092	10.671	11.527	11.312	10.355	10.319	11.758	10.566	9.667	11.283	9.495	10.378	10.36	11.184	10.425	10.376	11.148	10.334
DLBCL11482	9.812	9.893	10.623	10.749	11.236	14.176	14.176	9.078	9.759	9.078	9.759	11.513	10.896	9.338	11.1	11.459	13.077	8.527	10.348	9.604	10.979	10.165	10.905	9.985	11.205	9.8	10.081	10.721	10.266	10.767	10.125	10.954	10.967	9.125	10.899	10.954	11.461	10.266	10.86	10.885	12.508	10.549	10.92	11.308	11.025	10.731	11.448	12.196	11.094
DLBCL11483	9.117	9.562	9.902	9.879	9.629	13.489	12.978	10.149	9.834	10.149	9.834	11.709	10.894	9.145	11.063	10.685	11.99	8.117	10.079	9.827	10.426	10.993	9.11	9.838	10.205	10.388	10.142	11.457	10.723	10.945	10.394	10.969	10.992	9.683	10.505	10.735	10.885	11.457	11.02	10.646	11.023	9.695	10.338	10.814	11.087	10.639	10.563	11.442	10.488
DLBCL11484	8.888	9.34	9.38	10.729	9.686	13.815	12.671	9.306	9.903	9.306	9.903	12.804	10.959	8.243	11.479	9.811	12.389	8.327	10.63	10.642	9.93	11.603	9.499	8.79	9.076	11.13	9.423	10.365	9.758	10.942	10.372	10.925	11.404	9.947	12.13	9.663	10.797	10.364	10.167	9.052	11.712	8.733	9.234	10.664	10.888	8.872	10.847	10.812	9.025
DLBCL11485	8.62	9.682	9.527	9.438	9.857	13.824	14.03	10.028	10.195	10.028	10.195	13.097	11.198	9.31	10.332	11.145	11.865	7.908	9.604	10.037	9.902	10.027	8.516	10.172	10.09	10.607	10.441	10.042	10.403	10.135	10.74	9.911	10.364	11.961	9.946	10.101	9.894	11.985	9.85	10.6	9.371	11.268	10.266	10.729	10.599	10.184	10.66	10.474	10.192
DLBCL11486	9.667	10.12	9.418	9.493	10.381	14.496	15.345	10.011	10.583	10.011	10.583	12.534	11.154	10.083	11.244	11.481	13.334	7.106	9.579	10.752	9.783	9.954	9.748	9.412	10.091	9.98	9.956	9.832	10.53	9.938	10.181	9.644	9.951	11.694	10.719	9.943	10.03	10.134	9.907	10.461	9.673	10.507	10.654	10.165	10.576	9.751	10.428	10.099	9.969
DLBCL11487	8.995	10.445	9.019	7.94	9.339	13.706	14.662	11.405	11.231	11.405	11.231	11.34	11.36	10.114	9.683	11.611	14.168	7.095	9.252	10.521	9.88	8.384	9.355	9.075	10.559	9.593	10.05	9.854	9.334	9.292	10.205	9.211	9.569	9.923	9.193	9.787	9.296	10.414	9.232	10.799	9.393	10.536	10.016	10.438	10.835	9.184	9.978	9.252	9.695
DLBCL11488	9.185	9.927	9.936	9.549	11.708	13.739	13.672	10.377	10.573	10.377	10.573	12.553	10.918	9.398	11.035	11.01	13.158	8.471	9.503	10.238	10.904	9.744	10.596	10.094	10.23	10.208	10.557	10.312	10.534	10.203	10.411	10.29	10.459	9.543	10.809	10.531	10.487	9.395	10.667	10.93	11.339	10.798	10.226	10.137	10.609	10.437	10.573	11.436	11.214
DLBCL11489	9.591	9.562	9.129	9.026	11.639	13.65	14.529	9.545	9.903	9.545	9.903	12.753	10.149	9.262	10.579	11.831	12.172	8.523	10.045	10.207	10.072	9.332	10.159	8.997	10.139	9.986	10.484	9.832	11.453	9.652	9.805	9.694	9.705	10.389	10.095	10.176	9.581	10.132	9.994	10.75	9.132	10.785	10.656	10.57	10.082	9.799	10.037	9.63	10.648
DLBCL11490	10.001	10.538	10.477	9.929	11.264	14.248	14.573	10.278	11.257	10.278	11.257	11.952	10.796	9.327	11.018	11.397	12.99	8.567	10.336	10.059	11.003	10.03	10.902	9.516	11.018	10.365	10.414	6.863	11.178	10.344	9.465	10.908	10.687	8.208	10.916	10.903	10.981	10.733	11.636	11.025	10.879	10.396	11.625	11.192	11.147	11.019	11.201	11.58	11.214
DLBCL11491	9.55	9.732	9.654	9.61	9.823	13.725	14.336	10.422	10.375	10.422	10.375	13.504	10.988	9.606	10.698	11.082	12.839	8.155	9.525	10.139	9.867	10.52	9.55	9.446	9.901	9.761	10.047	10.061	9.91	9.774	10.368	10.45	10.2	11.788	10.678	10.026	10.246	9.812	9.88	10.251	10.195	9.938	10.397	9.845	10.912	9.892	9.997	10.45	10.792
DLBCL11492	9.646	10.077	8.786	9.547	10.522	14.136	14.418	9.698	10.334	9.698	10.334	12.677	10.49	9.173	10.58	11.071	12.702	7.318	10.104	11.201	10.156	9.762	9.871	10.451	9.876	10.255	9.91	10.324	10.888	10.18	10.144	10.506	10.278	10.55	11.003	10.123	9.853	11.289	10.275	10.599	10.308	9.926	10.804	10.919	10.405	9.935	10.18	10.136	10.815
DLBCL11493	9.809	9.547	9.973	9.359	10.744	14.793	14.237	9.623	10.337	9.623	10.337	12.013	11.118	9.414	11.028	11.357	13.492	8.341	9.602	8.689	10.367	9.883	10.469	9.216	10.586	10.46	10.153	10.024	10.825	9.964	10.234	10.196	9.555	9.364	10.377	10.323	10.85	10.842	10.455	10.644	11.681	11.614	10.189	11.051	10.499	10.212	10.521	11.403	8.115
DLBCL11494	9.211	10.214	9.892	9.127	11.417	13.765	14.978	9.186	10.333	9.186	10.333	12.261	10.449	9.429	11.986	10.826	12.547	7.922	9.863	10.835	10.52	9.297	10.477	9.245	10.4	10.551	10.491	10.372	10.897	10.209	9.836	9.817	10.459	10.807	9.952	10.48	9.197	10.755	10.707	10.517	9.316	10.739	10.636	10.407	10.142	11.584	10.511	10.492	10.605
DLBCL11495	9.089	9.762	9.149	8.743	9.646	14.506	14.706	11.555	11.051	11.555	11.051	12.676	11.498	9.635	10.877	11.65	13.718	7.871	8.96	9.777	9.472	9.545	9.193	9.637	10.067	9.653	10.388	8.814	10.017	8.842	10.749	9.076	10.074	11.733	9.61	9.062	9.303	8.986	8.945	10.361	9.295	9.949	9.922	9.992	10.403	9.092	9.94	9.42	9.587
DLBCL11496	10.079	9.81	9.863	9.181	11.855	13.08	14.545	11.177	11.018	11.177	11.018	11.522	10.757	9.874	11.137	10.56	12.188	9.225	9.976	9.847	9.87	9.642	9.62	9.165	10.166	9.475	9.697	9.754	10.9	9.677	9.465	9.868	9.217	10.053	9.944	9.814	9.387	13.129	9.595	10.513	9.739	10.518	10.568	10.62	10.227	9.823	10.31	9.651	10.299
DLBCL11497	9.709	10.433	7.923	9.354	11.502	14.047	14.556	10.102	10.503	10.102	10.503	10.365	10.404	10.319	11.31	10.613	13.025	8.251	9.684	10.836	10.484	9.253	10.681	9.413	10.122	10.131	11.047	10.443	10.728	10.343	9.945	9.907	10.207	10.389	10.237	10.721	10.477	9.52	9.946	10.791	9.825	10.323	10.231	10.572	10.594	10.255	10.302	10.366	10.848
DLBCL11498	9.652	9.827	10.661	10.45	11.848	14.543	15.474	9.037	9.87	9.037	9.87	11.581	9.932	9.836	11.841	11.712	14.438	9.67	9.983	9.24	10.744	9.716	10.805	9.302	10.709	10.752	11.331	9.869	10.368	10.589	10.666	10.219	11.384	8.719	10.668	11.02	10.905	8.373	10.245	10.9	4.71	14.205	11.267	11.485	10.818	11.117	11.03	9.82	10.831
DLBCL11499	11.047	10.056	9.234	9.563	11.8	14.525	14.73	9.591	10.171	9.591	10.171	12.256	9.872	9.781	11.057	10.666	12.927	8.38	10.366	10.449	10.08	9.53	10.863	10.397	11.149	10.061	10.45	10.545	9.261	10.38	9.304	10.171	10.468	10.132	11.451	10.366	10.147	10.022	10.63	10.184	10.872	10.124	11.386	10.707	10.69	10.875	10.042	9.995	10.629
DLBCL11500	9.816	10.103	9.411	9.92	11.419	14.518	14.115	9.095	10.702	9.095	10.702	11.748	10.469	9.615	10.84	10.628	13.429	8.236	11.014	10.632	10.645	9.69	11.284	9.567	10.574	10.261	10.559	10.984	9.664	10.342	10.26	10.418	10.179	8.395	10.15	10.978	10.612	9.144	10.503	10.836	10.716	10.533	10.41	11.642	10.891	10.968	10.887	10.759	10.831
DLBCL11501	9.578	9.899	10.103	9.424	12.114	14.467	14.714	9.58	10.165	9.58	10.165	11.547	9.643	9.41	11.867	10.555	13.365	8.604	11.403	10.658	11.266	9.551	10.54	10.543	10.545	10.635	11.326	10.287	10.435	10.979	10.572	10.278	10.569	9.212	10.102	12.287	10.637	8.609	10.843	10.83	10.232	11.033	10.639	12.419	10.541	11.841	10.79	10.661	10.881
DLBCL11503	8.78	9.773	10.061	10.083	10.608	14.563	14.44	10.021	9.856	10.021	9.856	12.74	10.607	9.605	10.895	10.615	13.135	9.238	9.956	10.343	10.527	9.962	10.68	10.334	10.752	10.712	10.551	10.227	10.446	10.241	9.968	10.265	10.429	11.163	10.356	10.569	10.382	9.436	10.475	10.946	10.26	10.752	9.812	10.673	10.26	10.36	10.385	10.514	10.713
DLBCL11504	9.399	10.051	10.189	11.002	10.873	14.02	14.805	9.055	10.059	9.055	10.059	12.623	10.784	9.795	10.931	10.985	13.612	9.367	10.497	10.301	10.848	10.539	11.265	10.448	10.086	10.615	10.252	10.266	11.147	10.018	10.339	10.881	11.288	9.116	10.171	10.903	11.082	9.543	11.253	11.224	9.765	10.419	10.773	11.455	10.012	10.596	11.45	11.699	10.999
DLBCL11506	8.983	9.884	10.045	9.951	10.764	14.53	14.602	9.144	10.083	9.144	10.083	12.141	11.046	9.313	11.098	11.139	12.699	7.965	10.176	9.612	10.698	10.228	10.796	9.616	10.643	10.89	10.363	10.565	10.23	10.398	10.109	10.223	10.696	10.192	10.609	10.931	10.415	11.388	10.784	10.466	9.959	11.196	11.102	11.501	10.317	11.235	10.849	11.592	10.672
DLBCL11507	9.055	9.537	10.589	9.339	11.217	13.067	14.653	9.648	10.867	9.648	10.867	11.985	10.633	9.518	11.732	11.37	13.5	9.216	10.048	9.616	10.078	9.248	10.853	10.561	9.716	10.747	11.506	9.65	11.128	10.398	10.356	10.177	11.29	8.972	11.419	11.46	10.831	9.817	10.347	10.963	9.096	10.214	10.869	10.763	10.358	11.448	11.152	11.032	10.128
DLBCL11508	8.777	9.855	9.816	8.655	10.726	14.042	15.087	10.309	10.497	10.309	10.497	12.565	10.756	9.37	10.389	11.389	12.374	7.498	9.461	10.357	9.716	9.633	9.206	9.803	10.095	10.559	9.864	9.682	10.117	10.015	10.518	9.768	10.399	11.538	10.12	9.994	9.738	12.64	10.181	10.5	10.195	10.658	11.168	10.493	10.409	10.019	10.468	10.917	9.478
DLBCL11509	8.428	9.637	9.677	10.406	9.733	12.905	14.013	9.807	9.264	9.807	9.264	13.108	10.934	9.172	11.395	10.855	12.06	8.61	9.959	11.134	10.118	11.127	8.673	10.413	9.834	9.757	9.89	10.846	10.005	10.612	10.011	11.052	9.914	12.27	10.867	10.34	10.221	10.688	10.418	10.038	10.346	10.065	10.406	10.148	10.624	10.334	10.071	9.892	10.599
DLBCL11510	7.605	9.552	8.95	8.03	9.092	14.84	15.148	12.129	12.505	12.129	12.505	12.531	12.065	9.629	10.215	12.147	13.193	7.401	7.957	11.253	8.264	9.896	6.642	8.19	9.001	9.591	9.471	7.881	9.896	8.085	11.904	7.942	9.71	11.892	8.888	8.177	8.972	8.706	7.547	10.215	7.586	8.935	9.078	9.754	10.033	7.972	9.957	9.329	8.476
DLBCL11511	8.189	9.585	9.802	9.771	9.648	13.551	13.484	10.255	9.794	10.255	9.794	13.146	11.242	9.069	10.725	10.729	12.119	8.246	9.455	10.294	10.001	10.709	8.792	10.057	9.626	10.241	10.548	9.93	10.51	10.123	10.554	9.935	10.322	11.969	10.475	10.326	10.573	11.555	10.508	10.117	10.171	10.452	10.276	10.318	10.385	10.225	10.393	10.621	10.686
DLBCL11512	9.119	10.063	9.945	10.387	11.677	14.528	15.576	9.801	10.059	9.801	10.059	12.691	10.523	9.451	11.546	11.163	12.932	9.418	10.252	10.244	10.288	9.977	10.259	10.12	10.178	10.653	10.619	9.865	10.443	10.271	10.387	10.242	10.744	9.796	10.725	11.12	10.745	8.755	10.67	10.964	9.826	11.955	11.605	11.296	11.003	10.777	11.014	10.658	10.529
DLBCL11515	8.866	9.4	9.303	9.768	9.86	15.198	15.146	8.954	10.432	8.954	10.432	12.569	11.064	8.949	12.219	10.868	13.54	7.476	9.309	10.085	10.668	10.313	9.852	10.777	10.042	10.383	10.377	10.322	9.246	10.64	10.027	9.963	10.583	11.599	11.029	10.519	10.815	10.036	11.007	10.363	10.747	11.412	10.382	10.397	9.499	10.51	11.193	11.184	11.188
DLBCL11516	9.374	10.24	10.491	10.331	11.554	14.764	16.634	9.469	10.321	9.469	10.321	11.875	10.314	10.466	11.507	11.692	13.422	9.111	10.726	10.493	10.227	10.089	10.693	10.519	10.322	10.373	9.748	9.94	10.546	10.15	10.275	9.929	11.037	9.378	11.089	10.33	11.289	12.713	10.551	11.895	10.094	10.534	11.68	11.91	10.113	10.327	11.313	10.954	10.68
DLBCL11517	8.357	10.339	10.13	10.024	11.455	14.145	14.705	9.725	9.796	9.725	9.796	13.139	11.032	9.934	11.358	11.419	13.012	8.674	10.041	9.799	10.113	10.396	10.725	9.617	9.997	10.203	10.231	10.138	11.158	9.739	10.286	10.396	10.596	10.713	10.444	10.301	9.997	9.158	10.35	10.549	11.32	10.699	10.337	10.213	9.913	10.718	10.411	10.623	10.923
DLBCL11518	9.362	10.246	10.099	9.934	9.802	13.778	14.843	9.907	10.94	9.907	10.94	12.676	10.951	9.296	11.316	10.904	13.638	9.025	10.179	9.195	10.191	10.219	9.994	10.221	10.289	9.927	9.961	10.221	9.802	10.156	10.597	10.64	9.686	11.03	10.311	10.486	10.184	10.755	10.335	10.395	10.906	10.361	10.939	10.342	11.369	10.446	10.462	10.402	11.223
DLBCL11519	8.966	9.784	10.334	10.31	8.97	13.708	14.974	10.094	9.94	10.094	9.94	13.691	11.434	9.406	12.786	11.068	13.289	8.693	10.161	9.865	9.597	10.608	8.93	9.484	9.135	9.363	10.782	9.799	9.511	10.268	10.103	10.97	10.69	10.689	11.337	10.58	11.037	9.692	10.463	9.662	10.631	9.414	11.194	10.792	10.575	10.882	10.404	10.036	10.702
DLBCL11520	8.507	9.174	9.596	10.347	10.181	13.588	13.553	8.764	10.339	8.764	10.339	13.184	11.361	8.686	11.736	10.394	12.226	9.622	10.38	11.239	10.159	11.093	9.333	9.211	8.855	9.771	9.454	10.077	8.981	10.939	10.046	10.598	10.59	10.398	11.291	10.959	10.179	9.577	10.201	9.011	10.057	8.534	9.833	10.041	10.183	10.517	10.109	10.533	10.109
DLBCL11523	9.339	10.624	9.252	8.922	10.966	14.086	15.913	11.047	11.629	11.047	11.629	11.181	11.636	9.753	10.532	11.659	14.514	8.437	9.101	9.364	9.677	8.772	9.767	8.26	10.88	9.593	9.051	8.896	10.341	8.94	10.249	9.654	9.332	10.146	9.714	8.998	9.966	11.39	9.544	10.967	10.484	9.342	11.046	10.16	9.981	9.501	10.353	10.712	9.609
DLBCL11525	8.009	10.06	9.865	9.308	8.75	12.849	13.7	11.153	11.098	11.153	11.098	11.796	11.206	9.736	11.56	11.383	11.217	10.645	8.62	9.828	9.401	9.696	6.909	9.519	9.476	9.911	10.059	8.561	10.972	9.127	10.254	8.472	9.785	11.993	9.133	9.384	10.898	13.525	9.449	10.323	7.796	10.711	9.943	10.576	10.282	9.481	9.63	10.059	9.738
DLBCL11526	8.366	10.347	9.396	7.581	9.779	13.953	14.119	11.767	11.847	11.767	11.847	10.899	11.485	9.741	10.105	12.22	12.88	5.925	8.979	9.492	9.656	8.232	8.523	8.343	10.773	9.909	10.224	9.343	9.955	8.757	11.188	9.428	9.903	9.19	8.497	9.411	9.649	9.502	8.971	11.853	7.51	11.188	10.431	10.936	10.364	10.307	10.687	10.801	9.628
DLBCL11527	10.714	9.874	10.813	9.027	11.805	14.652	16.747	10.648	11.947	10.648	11.947	12.2	11.823	9.786	11.284	11.951	14.437	9.261	8.862	10.321	9.575	9.172	10.148	10.269	9.489	10.107	9.496	8.188	10.74	8.974	10.949	8.171	10.572	11.248	9.781	8.963	10.707	7.046	9.977	10.85	9.199	10.827	11.406	10.867	10.065	8.959	11.169	9.892	10.097
DLBCL11528	9.202	9.326	10.286	8.97	10.512	14.181	15.046	9.875	10.983	9.875	10.983	12.514	11.367	10.108	11.123	12.017	13.289	9.118	9.308	10.282	10.105	9.692	9.751	9.054	9.902	10.803	10.092	9.089	11.872	9.964	10.212	9.134	10.95	9.475	10.728	10.336	11.064	11.041	11.09	10.758	11.578	10.851	11.605	11.52	10.468	10.613	11.679	11.863	11.441
DLBCL11530	9.782	9.37	10.932	10.288	12.109	14.409	16.591	9.968	11.667	9.968	11.667	11.676	10.732	10.993	12.61	11.691	14.164	10.203	10.438	11.038	9.87	10.302	10.89	10.489	10.234	9.982	9.637	9.814	10.038	9.993	10.493	10.661	10.678	9.574	10.468	10.36	11.115	8.453	10.481	10.787	11.077	9.908	10.902	11.411	10.142	9.675	10.742	10.165	9.406
DLBCL11531	10.341	10.083	9.823	8.967	10.005	13.482	13.559	10.423	11.932	10.423	11.932	12.964	10.924	10.371	10.836	11.503	12.199	6.669	10.83	9.838	9.616	10.207	9.575	9.39	10.316	9.361	10.149	10.361	10.637	10.58	10.024	10.452	10.462	7.952	9.472	10.602	10.504	11.391	11.534	12.043	9.84	9.624	11.961	12.042	11.143	10.506	10.575	10.363	10.426
DLBCL11532	9.367	9.708	10.376	9.978	10.476	14.094	13.965	9.844	9.299	9.844	9.299	12.558	10.406	9.075	11.68	10.833	11.92	7.429	10.715	10.302	10.525	10.83	9.316	10.445	9.934	10.484	10.314	10.587	9.963	11.043	9.554	11.606	10.474	10.327	11.37	11.377	10.97	10.888	11.017	10.116	12.266	9.956	11.344	10.499	10.726	11.296	10.119	10.624	10.708
DLBCL11533	9.735	9.897	10.121	9.004	11.503	14.778	15.864	9.268	11.66	9.268	11.66	11.984	11.015	9.536	11.536	11.532	14.197	9.387	8.958	10.105	9.627	9.215	11.231	9.804	9.947	10.339	10.202	9.394	10.721	9.387	10.506	9.422	10.38	9.289	9.571	9.719	10.68	9.595	10.433	11.032	11.434	10.207	10.473	9.722	10.575	11.875	10.448	10.912	10.268
DLBCL11534	9.274	9.726	9.641	9.473	10.189	12.568	14.231	10.09	10.057	10.09	10.057	12.105	10.907	9.661	10.961	10.972	11.849	10.3	9.614	9.786	9.633	9.824	8.608	9.82	9.575	9.976	10.09	9.876	10.207	9.927	10.096	9.654	9.62	10.011	9.543	9.95	9.79	12.917	10.144	10.273	9.138	10.719	10.647	10.54	10.453	10.162	10.109	10.428	9.937
DLBCL11535	8.7	9.535	9.993	9.949	9.608	13.144	14.654	9.23	9.856	9.23	9.856	13.036	10.604	9.598	10.455	10.615	11.717	7.259	9.854	10.643	10.605	10.342	9.165	10.483	10.452	10.497	10.503	10.418	10.791	9.876	10.503	10.404	9.955	11.746	10.481	10.812	10.003	10.984	10.586	10.572	9.956	11.932	11.289	10.569	10.355	11.155	10.283	11.139	12.098
DLBCL11536	9.054	9.766	10.075	9.204	9.917	14.031	14.279	10.718	11.046	10.718	11.046	13.113	10.972	9.152	10.913	11.2	12.986	7.561	9.851	9.869	9.917	10.479	9.68	9.713	9.771	10.177	9.915	10.397	11.278	10.51	10.175	10.659	10.307	10.762	10.023	10.152	10.298	12.033	10.555	10.525	10.96	10.287	10.534	10.303	10.369	10.392	10.301	10.687	10.412
DLBCL11537	8.801	9.908	9.903	9.673	10.658	13.947	13.774	9.314	9.935	9.314	9.935	12.855	10.701	9.115	10.455	11.06	12.019	7.476	9.866	10.997	10.401	9.947	9.725	9.884	10.207	10.805	10.486	10.426	10.532	10.204	10.558	10.354	10.76	10.176	10.396	10.877	10.885	10.809	10.718	10.835	10.218	11.117	10.567	11.046	10.494	10.888	11.268	11.594	11.192
DLBCL11538	8.654	9.355	9.584	9.181	9.883	13.212	12.767	9.816	9.665	9.816	9.665	12.623	10.744	8.874	10.261	10.845	11.068	7.159	9.651	10.166	10.557	10.225	7.946	10.212	10.153	10.668	10.457	10.224	10.591	10.153	10.502	10.114	10.367	9.918	9.959	10.784	10.773	11.43	10.838	10.8	10.262	11.009	10.527	10.881	10.544	10.451	10.885	11.239	10.914
DLBCL11539	9.59	9.495	9.577	9.749	11.432	13.658	15.078	9.245	9.803	9.245	9.803	13.366	10.708	9.44	10.727	10.924	12.636	7.73	9.976	10.559	10.526	9.718	10.485	10.085	10.007	10.691	9.913	10.38	10.68	10.279	9.877	10.169	10.422	12.137	10.132	10.26	10.25	12.233	10.362	10.455	10.185	11.189	10.533	10.431	10.273	10.407	10.586	10.318	11.033
DLBCL11540	9.811	10.003	9.618	9.728	11.239	14.268	13.724	8.952	10.532	8.952	10.532	12.101	10.016	9.812	10.703	11.709	12.025	6.659	10.62	10.504	11.575	9.724	10.574	9.684	12.011	10.758	10.459	11.063	9.963	10.552	9.812	10.383	10.345	8.165	9.731	11.266	10.84	11.155	11.328	11.388	11.603	9.864	11.72	12.529	10.589	11.298	11.78	11.765	12.093
DLBCL11541	8.216	10.271	9.464	9.576	8.797	13.589	13.503	10.149	11.111	10.149	11.111	10.407	10.644	9.324	10.116	11.783	12.643	6.727	9.963	9.706	10.492	10.14	8.422	9.52	10.609	9.909	10.359	11.488	9.919	10.865	10.893	10.829	10.363	9.171	9.979	10.62	10.186	8.576	10.418	10.878	9.439	10.71	10.643	10.811	11.445	10.433	10.615	10.819	10.125
DLBCL11542	8.548	9.65	9.662	8.302	10.027	13.918	14.486	10.995	11.747	10.995	11.747	12.196	11.414	9.637	11.175	12.026	14.077	8.509	9.179	9.759	9.427	9.216	9.052	9.921	10.727	10.104	9.717	8.364	10.553	8.436	11.281	9.551	10.235	10.618	9.064	9.213	9.779	10.174	9.553	11.43	9.269	10.73	10.988	10.194	10.52	9.693	10.459	9.979	10.662
DLBCL11558	10.258	10.162	9.978	8.745	11.905	14.524	16.188	9.797	10.729	9.797	10.729	11.229	11.512	9.885	11.012	11.877	13.802	8.543	9.162	9.547	9.175	9.288	9.774	9.553	10.089	9.839	10.135	8.654	11.524	9.427	10.595	9.348	10.334	10.13	9.474	9.733	10.348	10.035	10.089	10.96	10.609	10.427	11.53	10.694	9.891	9.179	10.558	10.282	10.011
DLBCL11559	9.187	9.741	9.499	8.429	10.309	13.483	14.392	10.575	11.315	10.575	11.315	12.745	10.64	9.593	10.98	10.778	12.975	7.698	9.593	9.984	9.63	9.383	9.88	9.894	10.114	10.545	10.577	9.196	10.954	9.812	9.921	9.934	10.178	12.051	9.429	10.716	9.65	13.695	10.095	10.975	8.885	11.018	11.173	11.145	10.019	10.326	10.102	9.981	10.651
DLBCL11560	9.615	9.821	9.649	8.861	10.843	13.854	14.884	10.164	11.241	10.164	11.241	12.49	10.659	10.249	11.547	11.384	13.626	8.129	9.641	10.271	9.718	9.746	10.274	9.298	10.385	10.068	11.164	9.111	11.18	9.221	10.563	9.068	10.276	10.655	8.972	10.643	10.046	9.011	10.011	11.428	10.475	10.684	10.95	11.363	10.049	10.574	10.456	10.068	10.257
DLBCL11561	8.733	9.538	9.991	8.893	9.931	13.801	14.974	10.557	10.702	10.557	10.702	13.297	11.258	9.839	10.688	11.338	12.581	7.185	8.899	10.689	9.38	9.708	8.169	9.975	9.635	10.092	10.534	9.042	10.821	9.398	10.722	9.07	9.815	12.225	9.474	9.5	9.552	9.514	9.632	10.383	9.098	10.852	10.148	10.144	10.106	9.948	10.213	10.17	10.751
DLBCL11562	9.648	9.429	10.819	9.953	10.643	13.968	14.934	9.414	10.829	9.414	10.829	12.77	10.912	9.345	11.949	10.902	12.992	8.984	10.052	10.278	10.139	10.529	10.099	9.804	9.48	9.778	10.529	10.183	10.174	10.833	9.101	10.819	10.002	11.173	10.804	10.74	10.708	10.796	10.691	10.063	9.705	9.977	10.929	10.422	10.574	10.724	9.865	10.31	9.967
DLBCL11563	9.852	10.241	9.383	8.28	10.41	14.795	14.969	10.469	11.562	10.469	11.562	12.049	11.556	9.6	11.118	12.048	14.313	7.881	8.734	10.567	9.627	9.033	9.631	9.295	10.496	10.494	10.307	8.445	10.944	8.669	10.933	8.913	10.589	9.758	8.974	10.414	9.597	11.481	9.36	12.17	10.414	10.933	11.312	11.692	10.072	10.033	10.234	10.631	9.959
DLBCL11564	9.502	10.413	9.802	8.289	11.617	15.102	16.828	11.696	13.213	11.696	13.213	11.813	12.254	10.103	10.741	12.695	14.298	9.166	8.294	10.514	8.269	8.521	8.727	8.908	10.067	9.57	9.382	7.128	9.814	8.279	10.65	8.224	9.788	10.923	8.483	8.638	9.38	10.865	8.542	11.807	7.193	10.322	10.247	10.511	9.81	8.866	10.822	9.316	9.066
DLBCL11565	9.937	9.835	10.436	7.853	10.902	14.322	15.792	10.788	12.982	10.788	12.982	11.601	11.506	10.031	11.378	11.89	14.549	8.088	8.907	9.295	8.652	8.765	9.543	9.438	10.236	9.948	9.907	7.53	10.782	8.801	10.485	8.93	10.223	10.122	9.234	9.734	9.51	12.116	9.219	11.309	8.605	10.112	11.83	10.571	10.06	9.697	10.187	9.224	9.586
DLBCL11566	8.929	9.874	11.109	9.838	10.389	14.304	14.082	9.611	12.031	9.611	12.031	11.625	10.352	9.089	12.284	11.825	13.158	9.03	10.23	9.628	9.864	10.774	10.943	9.501	9.756	10.093	9.762	10.18	10.687	10.35	11.317	10.34	10.552	8.863	10.296	10.504	11.106	9.841	11.241	11.209	10.834	9.954	10.899	10.954	10.946	11.743	10.756	12.146	10.663
DLBCL11568	9.323	9.526	9.679	8.734	10.229	13.772	14.179	10.173	10.313	10.173	10.313	12.846	11.107	9.096	10.544	11.34	12.216	7.058	9.171	9.963	9.886	10.092	8.918	9.811	9.574	10.556	10.004	9.565	10.861	9.712	10.579	9.13	10.421	10.892	9.698	10.173	10.668	10.542	10.1	10.515	9.513	10.601	10.651	10.356	10.283	9.904	10.547	11.173	10.412
DLBCL11569	9.47	9.68	9.713	9.489	11.857	14.42	14.85	9.344	10.734	9.344	10.734	12.063	10.575	9.414	11.783	11.074	12.22	8.716	9.593	10.598	9.527	9.811	9.851	10.478	9.394	10.092	9.851	9.755	11.335	10.338	9.845	9.568	10.398	11.709	9.652	10.456	10.4	12.537	9.713	10.079	8.94	10.52	10.069	10.254	10.425	10.478	10.595	10.234	9.406
DLBCL11570	9.699	10	9.675	8.482	10.031	13.748	15.515	11.633	12.561	11.633	12.561	12.331	11.636	10.307	10.809	11.618	13.702	7.487	8.602	10.322	9.165	8.697	9.031	8.919	9.879	10.047	10.87	8.034	10.605	8.448	10.96	8.091	10.377	11.016	8.652	9.06	10.218	9.814	9.022	10.988	8.348	10.183	11.395	10.531	10.306	9.406	10.56	9.435	9.598
DLBCL11571	10.283	9.665	9.293	8.177	9.226	13.46	14.209	10.475	10.217	10.475	10.217	13.089	10.369	9.701	11.34	10.85	13.272	6.865	9.507	10.475	10.964	9.68	9.84	9.084	10.347	10.802	11.72	9.908	11.797	9.932	10.013	10.499	10.162	11.613	9.884	11.25	9.755	10.03	10.325	10.878	10.785	10.811	12.955	10.973	9.853	11.224	10.651	10.749	10.789
DLBCL11572	9.482	10.838	9.792	8.646	11.728	14.436	16.166	11.008	12.259	11.008	12.259	11.572	10.774	10.555	10.891	12.483	15.306	7.101	9.174	9.635	9.976	9.131	9.917	9.459	11.052	9.572	10.189	8.604	11.097	9.101	10.38	9.16	9.726	10.131	9.666	10.745	10.33	10.032	9.984	11.473	9.055	11.414	11.414	11.298	9.374	10.917	11.067	10.182	10.522
DLBCL11573	9.287	9.828	9.845	9.378	10.97	15.715	14.33	9.702	10.056	9.702	10.056	13.182	10.749	9.409	11.126	11.24	13.145	8.733	9.548	9.905	10.221	9.63	10.57	10.529	10.261	10.719	10.496	9.624	10.935	9.817	10.48	10.182	10.263	12.097	9.78	10.887	9.964	11.688	10.318	11.13	11.245	10.821	10.803	10.961	9.946	10.365	10.193	10.808	11.375
DLBCL11574	8.961	9.619	9.731	9.502	9.82	13.764	13.417	9.43	9.964	9.43	9.964	11.732	10.544	9.171	10.504	11.006	12.152	7.814	10.296	10.112	10.853	10.383	10.001	10.296	10.713	10.891	10.548	11.417	10.232	10.655	10.434	10.846	10.606	9.616	10.169	11.119	10.72	10.453	10.699	11.11	11.076	10.885	10.974	11.405	10.549	10.831	10.853	11.594	11.377
DLBCL11575	9.303	10.283	9.938	7.613	11.042	15.279	15.728	10.142	12.004	10.142	12.004	10.819	11.545	9.348	11.861	12.155	12.966	7.753	8.241	9.52	9.165	8.768	9.154	8.06	10.607	10.222	10.866	8.401	11.825	8.537	10.803	8.084	10.267	9.507	8.868	10.542	10.665	9.861	10.187	11.398	10.303	10.288	11.1	11.45	9.977	10.923	10.917	10.448	9.739
DLBCL11576	9.242	9.693	10.569	10.325	10.956	14.398	15.162	9.761	11.246	9.761	11.246	12.977	10.264	9.77	11.481	11.302	13.27	9.786	9.501	9.875	10.189	10.101	10.5	10.46	9.719	9.954	9.567	10.287	10.147	10.026	10.623	10.918	10.28	11.076	10.72	10.135	10.798	9.961	10.766	10.458	10.979	12.02	10.59	10.906	10.198	10.724	10.804	11.326	11.087
DLBCL11577	11.419	9.702	9.623	9.158	10.919	13.18	14.794	10.193	12.032	10.193	12.032	12.926	10.713	11.462	11.208	11.489	13.309	7.788	9.744	10.066	9.668	9.726	10.592	10.044	10.204	10.027	10.694	9.466	11.081	10.385	9.184	9.498	9.759	11.016	9.62	10.424	10.276	13.324	11.29	11.287	4.729	10.86	12.96	11.643	9.875	10.507	10.702	10.087	10.461
DLBCL11578	9.098	9.733	9.332	10.041	10.369	13.752	15.227	9.041	10.007	9.041	10.007	12.168	10.786	9.632	10.616	11.299	12.747	7.971	9.772	10.339	10.511	10.161	10.457	9.724	10.47	10.33	10.746	10.47	11.316	10.414	9.891	10.567	10.682	11.083	10.649	10.833	10.704	10.611	10.639	10.97	11.579	10.537	11.822	11.232	10.414	10.639	10.925	11.156	10.774
DLBCL11579	8.867	10.295	9.014	9.289	11.244	14.232	14.949	11.376	11.801	11.376	11.801	11.781	11.001	10.135	10.788	11.808	13.526	8.448	10.001	10.268	10.356	9.803	10.02	9.214	11.051	10.118	10.724	9.853	10.315	9.64	11.036	10.064	10.916	10.939	8.895	10.192	9.902	9.599	9.039	11.297	9.681	10.628	10.123	11.302	10.02	9.818	10.466	9.607	9.681
DLBCL11581	9.167	9.749	9.162	9.312	10.462	13.783	14.255	10.03	10.91	10.03	10.91	12.021	10.575	9.199	10.783	11.159	12.066	7.899	9.45	9.931	10.24	9.886	9.537	9.415	10.396	10.084	10.676	10.113	10.475	9.908	10.49	9.979	9.709	10.741	9.784	10.772	10.514	10.585	9.938	10.623	10.08	10.949	10.732	11.359	10.55	10.861	10.807	10.643	10.7
DLBCL11584	8.95	10.361	9.811	9.386	11.28	13.86	13.333	9.47	10.12	9.47	10.12	10.452	10.877	8.947	11.013	11.381	11.923	7.336	10.381	9.539	11.444	9.704	9.176	9.437	10.578	10.421	10.513	10.664	9.272	11.04	11.05	10.286	10.905	8.078	10.359	11.215	11.437	8.086	10.566	11.194	10.283	11.628	10.843	11.844	11.026	10.938	10.454	11.503	10.581
DLBCL11585	8.985	9.776	10.188	9.68	11.545	15.277	15.064	9.826	10.843	9.826	10.843	11.094	11.347	8.286	11.292	11.531	13.325	9.26	9.871	10.461	10.792	10.955	10.758	10.412	10.005	10.865	9.796	10.363	9.635	9.743	10.317	10.759	10.848	8.738	10.419	10.3	10.534	8.219	10.703	10.77	9.325	10.121	10.97	11.202	10.211	10.477	11.297	10.988	10.885
DLBCL11586	10.034	9.726	9.709	9.986	12.599	15.851	15.476	9.38	10.439	9.38	10.439	11.809	11.094	9.808	11.694	11.464	13.283	8.879	10.43	9.98	11.092	9.947	11.06	11.433	10.072	10.877	10.58	10.328	9.642	10.229	10.67	10.198	10.832	9.092	9.593	10.869	11.41	8.16	11.042	10.497	7.591	10.41	10.548	11.199	10.626	10.412	11.147	11.852	10.918
DLBCL11587	9.17	9.754	9.642	9.644	9.906	13.575	13.669	9.788	9.939	9.788	9.939	12.196	10.541	8.911	10.864	10.893	12.411	7.176	9.898	9.535	10.757	10.172	9.707	9.905	10.125	10.451	10.48	10.878	10.45	10.684	10.268	10.866	10.638	9.515	10.26	11.169	10.621	9.994	10.707	10.775	10.419	10.472	11.097	10.741	10.507	11.088	10.63	11.157	11.243
DLBCL11589	9.38	9.827	9.533	10.401	11.477	13.94	14.681	9.615	9.971	9.615	9.971	11.455	10.708	9.396	12.056	11.044	12.655	9.144	10.775	9.745	11.279	9.742	10.577	10.029	10.349	10.283	11.069	10.624	10.922	10.652	10.48	10.68	10.873	9.267	9.756	11.604	10.766	9.515	10.757	10.689	10.278	10.836	10.588	11.671	10.649	11.474	10.447	10.893	11.545
DLBCL11590	9.911	10.049	9.92	10.096	10.964	13.741	14.893	9.322	10.491	9.322	10.491	12.157	11.242	9.322	11.041	10.928	13.241	9.745	9.919	9.227	9.986	9.73	10.662	10.177	9.812	10.169	9.723	9.869	10.964	9.898	10.178	10.056	10.138	9.886	10.829	10.098	9.749	12.248	10.744	10.197	11.019	10.034	10.636	9.934	10.485	10.033	9.955	10.992	10.988
DLBCL11591	9.088	9.724	10.249	9.655	10.405	13.449	14.549	9.55	10.811	9.55	10.811	12.853	10.579	8.719	10.941	10.714	13.17	9.205	9.746	9.46	10.068	9.763	10.237	10.16	9.912	10.2	10.335	10.353	10.882	9.907	10.745	10.289	10.369	11.299	9.966	10.697	10.527	10.399	10.846	10.223	10.748	10.562	11.171	10.302	10.796	10.907	10.797	10.953	11.208
DLBCL11595	9.091	10.005	10.367	8.656	10.441	13.855	14.871	10.256	10.883	10.256	10.883	11.646	12.165	9.738	11.215	11.83	13.888	10.118	8.875	9.203	8.425	8.923	9.481	10.798	10.209	9.571	10.431	8.127	10.428	9.358	11.166	8.825	9.984	10.854	9.98	9.061	10.036	9.503	8.245	10.333	9.686	10.132	9.972	10.294	10.982	9.937	10.321	9.657	10.38
DLBCL11596	8.475	10.178	9.721	9.126	9.306	13.179	14.392	10.724	10.833	10.724	10.833	13.009	12.076	9.946	10.394	11.614	12.848	8.463	8.843	11.033	8.669	9.499	8.302	10.347	9.519	9.731	10.186	8.582	10.494	9.259	11.458	9.118	10.296	12.163	10.303	8.577	9.593	10.394	8.244	10.169	7.924	10.109	9.851	9.977	11.034	8.924	10.35	9.634	8.687
DLBCL11646	8.918	10.23	9.342	9.875	11.7	13.386	13.282	10.504	10.016	10.504	10.016	12.036	10.783	9.265	10.63	10.956	12.737	8.469	10.069	9.71	10.171	10.235	9.781	10.428	10.03	10.114	10.203	10.774	10.454	10.559	10.148	10.646	10.14	10.635	10.899	10.496	10.453	11.926	9.879	10.186	11.395	10.242	10.37	10.43	10.504	10.461	10.43	10.627	11.567
DLBCL11648	9.1	9.796	9.951	9.744	10.217	13.473	14.199	9.582	9.435	9.582	9.435	13.088	10.741	10.477	11.011	10.972	13.151	7.977	9.511	11.052	10.111	10.137	10.296	10.3	9.629	10.838	9.879	10.139	9.819	10.753	10.23	10.121	10.126	11.633	11.54	10.202	9.971	10.227	10.325	10.03	11.046	10.877	10.537	9.691	10.073	10.534	10.1	9.291	10.76
DLBCL11649	10.377	10.81	9.801	9.377	11.291	14.35	14.365	10.536	10.605	10.536	10.605	10.957	10.401	9.699	10.964	11.347	14.155	8.667	10.014	10.673	11.064	8.631	10.857	10.229	10.69	10.593	10.47	11.101	10.111	10.587	10.19	10.555	11.043	8.573	10.065	11.087	11.321	11.288	10.975	10.169	12.302	10.858	11.279	11.214	11.328	10.603	11.201	11.268	10.974
DLBCL11651	8.764	9.992	9.4	10.034	8.757	12.504	12.06	9.935	9.721	9.935	9.721	11.669	10.438	8.967	10.715	10.939	10.85	6.613	10.605	10.159	10.634	11.25	7.891	10.199	10.83	10.011	9.806	12.549	9.593	12.116	10.192	11.811	10.605	10.276	10.914	11.011	10.893	12.008	10.848	10.61	11.21	10.125	11.113	10.932	11.533	11.022	10.37	11.469	10.942
DLBCL11652	8.57	9.592	9.482	10.229	10.896	14.02	14.77	10.042	10.154	10.042	10.154	12.007	10.684	9.326	11.331	11.331	13.559	8.913	9.333	10.29	10.413	10.512	10.44	10.481	10.647	10.128	10.17	10.348	9.833	10.266	10.36	10.606	10.76	10.841	10.829	10.435	10.721	10.454	10.448	10.422	10.709	10.594	10.863	9.897	10.645	10.454	10.428	10.911	10.79
DLBCL11655	9.065	9.753	10.203	9.808	10.259	14.183	15.225	9.785	10.619	9.785	10.619	12.515	10.903	9.29	11.126	10.72	12.662	8.864	9.077	9.828	9.931	9.825	10.253	9.9	9.629	10.034	10.097	9.919	10.551	9.984	10.063	10.237	10.09	10.641	10.437	10.592	9.774	10.644	10.45	9.877	10.271	10.527	10.683	9.4	10.422	10.896	10.065	10.67	10.82
DLBCL11656	9.409	9.214	10.376	9.136	11.365	14.721	14.146	9.724	11.246	9.724	11.246	12.218	10.699	8.923	11.069	10.867	12.375	8.583	10.024	9.702	10.71	9.729	10.196	10.316	10.002	10.475	9.885	10.369	10.451	10.303	10.077	9.956	10.011	10.553	9.762	10.565	10.795	10.959	10.487	10.352	9.565	10.643	10.352	11.062	10.639	10.415	10.14	11.252	10.737
DLBCL11657	8.965	9.814	10.18	9.79	10.535	13.594	14.51	9.859	10.03	9.859	10.03	12.821	11.18	9.508	11.466	10.707	12.533	7.433	10	10.257	10.095	10.05	10.407	9.489	10.115	9.966	10.951	9.968	10.204	10.448	10.057	10.252	10.495	11.258	10.111	10.997	10.219	10.428	10.22	10.581	9.278	10.159	10.596	10.482	10.371	11.091	10.407	10.651	10.641
DLBCL11658	8.705	9.567	9.375	10.177	9.04	13.621	12.79	8.757	9.234	8.757	9.234	13.802	11.81	7.757	11.395	9.657	11.591	9.586	10.199	10.525	9.153	11.704	9.046	9.818	8.456	9.886	9.473	9.924	8.273	10.58	9.947	10.844	11.279	11.029	12.509	9.055	10.041	10.958	10.899	8.079	10.553	8.933	9.051	9.341	10.447	8.864	9.618	9.995	8.838
DLBCL11659	8.744	9.771	10.452	10.146	10.49	15.111	14.315	8.806	10.171	8.806	10.171	13.582	11.151	9.387	12.085	11.325	13.361	8.887	9.837	8.85	9.82	10.245	9.637	10.109	9.054	9.627	10.414	10.352	10.3	10.332	10.487	10.519	10.574	11.597	11.52	10.491	10.28	10.205	10.229	9.65	8.524	10.038	10.431	9.596	10.589	10.92	10.221	10.27	9.723
DLBCL11660	9.222	9.979	9.785	9.103	10.948	14.086	15.323	10.938	11.53	10.938	11.53	12.678	11.781	9.658	11.169	11.504	13.544	9.392	9.348	10.172	9.504	9.5	9.463	9.789	9.728	9.902	10.375	8.912	10.553	9.066	10.983	8.77	10.126	11.503	9.338	9.959	10.079	10.602	9.693	10.574	8.843	10.484	10.789	10.484	10.34	10.566	10.82	10.273	10.699
DLBCL11661	10.804	10.426	9.587	10.274	11.066	15.61	15.589	9.608	10.942	9.608	10.942	11.614	11.555	14.702	10.941	11.577	12.188	10.613	10.68	9.841	10.365	9.796	10.29	10.159	9.855	10.312	10.19	9.444	10.529	10.217	10.827	9.485	10.76	9.95	9.486	10.953	10.16	11.199	10.748	9.723	6.784	10.901	10.948	11.72	10.293	10.89	10.644	8.762	11.215
DLBCL11662	8.755	10.154	9.617	9.951	9.98	14.042	14.458	11.179	10.935	11.179	10.935	12.343	10.863	9.594	11.28	11.8	12.802	6.849	10.022	9.794	9.621	10.14	9.448	9.936	9.76	9.751	10.559	11.034	10.292	10.165	10.172	10.444	9.911	10.483	10.376	10.231	9.892	8.924	9.845	10.182	10.039	12.294	10.465	10.171	10.591	10.96	9.957	9.991	10.6
DLBCL11663	8.46	9.485	9.626	9.618	9.378	13.215	14.426	10.685	10.294	10.685	10.294	13.97	11.709	9.685	10.784	10.977	12.391	8.399	9.259	11.42	9.709	10.526	8.222	9.607	9.68	9.867	9.751	9.584	9.918	9.621	10.304	10.004	9.855	13.32	10.22	9.528	9.901	10.178	9.652	9.893	9.583	10.199	9.531	9.518	10.038	9.506	9.444	9.918	9.774
DLBCL11664	9.812	9.443	11.251	8.214	10.933	14.922	15.85	11.42	12.969	11.42	12.969	12.08	11.839	10.272	11.427	12.081	13.923	8.688	8.771	9.888	8.623	8.363	8.902	9.445	9.09	9.698	10.48	7.238	10.711	8.483	10.477	8.128	10.22	8.332	8.377	9.114	9.871	9.449	9.281	10.502	10.967	10.04	10.211	11.253	10.42	9.483	10.983	10.253	9.052
DLBCL11665	9.301	9.76	10.063	10.232	10.077	13.964	14.944	10.23	11.216	10.23	11.216	11.92	11.466	9.612	10.966	11.187	13.434	8.619	9.58	10.569	9.929	10.289	10.466	9.921	9.905	10.014	9.775	9.665	10.521	9.807	10.294	10.091	10.186	9.561	10.429	10.283	10.858	10.567	10.439	10.765	10.119	10.32	10.828	10.323	10.124	10.367	10.518	11.331	11.116
DLBCL11666	8.876	9.842	10.246	8.131	10.759	14.106	14.845	11.228	11.322	11.228	11.322	12.337	11.657	9.539	10.525	11.762	12.954	7.795	8.385	9.829	9.002	9.157	8.394	9.353	9.826	9.835	9.609	7.824	10.441	8.967	11.282	8.51	10.073	10.498	8.94	9.237	10.002	10.956	9.085	10.85	10.382	10.424	9.753	9.819	10.601	9.338	10.468	10.661	9.279
DLBCL11667	9.547	10.167	8.629	9.031	11.162	14.704	15.025	10.378	11.7	10.378	11.7	10.932	11.324	9.5	10.616	11.866	14.038	8.237	9.739	10.793	10.18	9.338	9.7	9.041	10.532	10.463	8.911	9.302	10.306	9.985	9.298	9.972	9.977	10.454	10.005	9.225	10.821	11.703	10.171	10.995	8.967	11.492	11.552	10.977	10.298	9.314	10.537	11.225	9.739
DLBCL11668	9.09	9.97	9.43	10.239	11.037	13.776	14.922	9.449	9.654	9.449	9.654	13.456	11.235	9.469	10.993	10.341	12.467	8.445	9.688	10.305	9.815	10.329	10.223	10.136	9.657	10.182	9.927	10.1	10.789	10.593	9.935	10.183	10.568	12.382	10.467	10.262	10.427	11.841	10.066	10.087	9.578	10.75	10.65	10.284	10.542	10.042	10.258	9.753	10.307
DLBCL11669	9.526	9.865	10.343	10.687	10.92	13.957	15.404	9.687	10.674	9.687	10.674	13.64	10.825	9.704	11.728	10.941	12.985	9.195	10.287	9.555	9.943	10.172	9.903	10.297	9.975	9.776	10.346	9.667	10.626	10.104	10.164	10.432	10.349	11.946	10.189	10.614	10.258	11.08	10.574	10.065	9.895	10.268	10.528	10.93	10.505	11.878	10.173	10.344	11.097
DLBCL11670	9.343	9.94	11.121	9.759	10.979	14.252	14.475	9.043	10.748	9.043	10.748	11.845	11.134	8.69	11.788	11.321	13.33	9.149	9.918	8.755	10.512	10.37	10.076	10.967	9.736	10.231	9.398	10.115	10.005	10.928	10.606	10.947	10.968	9.758	9.677	10.74	11.095	10.662	10.862	10.947	11.018	11.006	10.787	10.77	10.293	10.575	9.91	11.544	11.181
DLBCL11671	9.42	9.741	10.294	10.039	11.858	14.164	15.173	10.063	10.543	10.063	10.543	12.823	11.276	9.883	12.113	11.243	13.411	8.541	9.712	10.081	10.065	10.042	10.453	9.854	9.758	9.898	10.206	9.638	10.19	10.027	10.094	10.244	10.372	11.051	10.437	10.569	10.313	10.283	10.187	10.437	10.71	11.319	10.906	10.79	10.053	10.949	10.827	10.327	10.753
DLBCL11672	9.488	9.675	10.343	10.08	10.777	13.621	15.714	9.37	9.794	9.37	9.794	12.644	10.968	10.199	10.95	11.429	13.686	8.29	10.839	9.762	10.333	10.476	10.554	10.453	9.872	10.468	9.71	9.968	10.755	10.433	9.918	10.89	10.72	11.175	10.803	10.469	11.533	11.039	10.826	10.407	12.176	10.318	11.761	11.664	10.482	10.338	10.472	10.601	11.609
DLBCL11673	9.481	9.507	10.107	9.618	11.858	13.75	15.079	9.851	11.338	9.851	11.338	12.962	10.546	9.726	10.694	11.101	12.417	8.582	9.419	10.328	10.557	9.636	10.424	10.032	10.007	10.262	9.949	10.085	10.775	9.8	10.342	9.768	10.367	10.605	9.639	10.492	11.006	11.476	10.958	10.413	12.085	11.387	11.537	10.406	10.456	10.823	10.99	11.333	11.853
DLBCL11674	8.348	9.643	9.638	10.008	9.239	13.308	13.944	9.94	9.493	9.94	9.493	13.923	11.269	9.188	10.785	10.868	11.881	7.41	9.971	10.069	10.22	10.678	8.317	10.424	9.865	10.415	10.382	10.365	9.532	10.293	10.545	10.429	10.345	11.722	10.316	10.491	10.522	11.634	10.455	9.879	9.835	10.096	10.556	10.308	10.284	10.561	10.363	10.753	10.835
DLBCL11675	8.963	10.332	9.941	9.456	10.898	13.854	14.6	8.999	9.526	8.999	9.526	11.965	10.849	8.968	10.481	11.109	12.079	7.252	9.699	10.859	10.66	10.04	9.663	8.57	10.016	10.524	9.57	10.502	11.202	10.797	10.21	10.404	10.593	10.694	11.229	10.455	10.915	12.827	10.764	10.672	12.196	10.38	11.163	11.188	10.733	10.651	10.453	11.184	11.032
DLBCL11676	9.16	9.542	9.906	9.28	9.577	14.23	14.427	10.261	9.562	10.261	9.562	13.434	10.723	9.605	11.802	10.805	12.882	7.744	9.543	10.155	10.322	10.006	10.11	9.906	9.703	10.442	10.671	10.037	10.557	10.184	9.962	10.596	10.439	11.596	10.484	11.317	10.628	9.678	10.45	10.948	11.28	10.363	10.679	10.523	10.133	11.119	10.607	10.356	11.201
DLBCL11677	9.164	9.479	9.908	9.797	10.542	13.534	14.518	9.171	10.153	9.171	10.153	13.154	10.671	9.356	11.184	10.681	12.58	8.334	10.315	10.39	10.369	10.14	10.349	9.972	9.933	10.18	10.871	10.587	11.058	10.398	10.313	10.486	10.226	11.404	10.393	11.087	10.291	11.551	10.457	10.199	10.05	10.746	10.927	10.375	10.796	11.48	10.396	10.553	11.224
DLBCL11678	9.161	9.801	10.181	10.161	10.722	14.657	15.221	9.532	11.492	9.532	11.492	12.529	11.138	9.404	11.987	11.206	12.78	9.196	10.071	9.64	9.57	9.807	10.296	10.082	9.643	10.012	10.339	9.395	10.864	9.813	10.506	9.909	10.381	11.047	9.41	10.762	10.515	12.297	10.681	10.447	9.91	10.661	10.722	10.562	10.241	10.776	10.393	11.203	10.583
DLBCL11679	9.515	9.572	10.485	10.624	10.272	13.759	14.229	9.635	9.95	9.635	9.95	13.133	10.819	9.48	11.643	10.657	12.83	8.572	10.496	10.026	10.015	10.419	10.199	10.291	9.519	10.484	10.935	10.477	10.257	10.795	10.315	10.72	10.513	10.107	10.656	11.691	11.1	9.332	10.547	10.314	10.89	10.233	10.975	11.388	11.006	11.295	10.572	10.48	11.111
DLBCL11680	9.205	10.508	10.792	7.33	10.739	15.321	15.584	11.164	12.793	11.164	12.793	11.032	11.954	9.246	10.827	12.58	13.713	7.812	7.509	9.531	8.386	8.345	7.796	8.044	9.424	9.857	9.559	7.053	9.831	8.357	11.482	7.186	10.075	9.074	8.451	8.379	9.704	8.839	9.023	10.84	10.284	9.586	8.663	9.081	10.712	9.078	10.678	9.936	7.918
DLBCL11681	8.86	9.662	9.861	9.508	10.404	13.596	13.861	9.714	10.152	9.714	10.152	12.449	10.713	9.107	10.65	10.889	12.188	8.131	9.837	9.73	10.268	9.976	9.557	10.314	9.905	10.608	10.074	10.673	10.431	10.506	10.491	10.333	10.291	10.381	9.963	10.703	10.516	13.05	10.467	10.575	11.196	10.875	10.413	10.561	10.616	10.533	10.509	11.617	11.017
DLBCL11682	9.006	9.741	9.53	10.005	9.587	13.465	13.845	9.609	9.745	9.609	9.745	13.075	10.956	9.35	10.848	10.715	11.768	7.416	10.221	10.229	10.535	10.656	8.727	10.667	10.374	10.369	10.543	10.798	10.045	10.424	10.642	10.758	10.41	11.025	10.454	11.047	10.589	11.111	10.823	10.413	9.255	10.674	10.972	10.613	10.825	10.929	10.816	10.79	11.005
DLBCL11683	9.644	9.663	10.737	9.858	10.91	13.975	14.457	9.512	11.609	9.512	11.609	12.757	10.938	9.724	11.002	11.532	13.14	8.444	10.194	9.712	10.273	10.105	11.292	10.44	9.186	10.404	9.508	9.852	9.913	10.365	10.038	10.326	10.626	10.582	10.194	10.232	11.06	12.788	11.216	10.346	8.508	10.293	11.478	10.965	10.29	10.817	10.809	11.592	10.778
DLBCL11684	9.422	10.157	8.747	10.577	11.514	13.72	15.716	11.665	12.068	11.665	12.068	11.501	11.139	10.105	12.117	11.57	14.359	9.34	10.23	10.818	10.188	10.583	10.714	9.346	10.233	9.721	9.184	9.967	9.509	10.34	10.419	10.222	10.128	10.801	9.942	9.126	11.053	9.11	9.473	10.55	10.6	10.012	10.638	11.221	9.162	9.978	10.558	9.727	9.448
DLBCL11685	8.855	10.401	10.497	8.112	11.337	14.813	15.576	11.208	12.884	11.208	12.884	10.627	11.093	9.194	10.327	12.476	12.986	6.543	8.819	9.781	9.931	8.891	8.324	8.977	10.128	10.379	10.34	9.537	9.828	9.042	11.501	8.722	9.931	9.363	8.375	9.35	9.707	9.952	9.449	11.286	8.864	10.281	10.641	11.233	10.619	9.625	10.385	10.864	9.805
[truncated: 76 more columns]

## Sheet: Cell lines
	7.71234	7.76674	8.93347	7.69058	8.1266	6.60221	12.1176	12.8547	10.084	10.0951	8.17356	8.10717	8.48456	9.85001	11.2114	7.81991	6.57148	6.60258	6.63679	6.64606	6.65405	6.65635	6.65927	6.67861	6.70907	6.80415	6.82048	6.85005	6.86074	6.87801	6.89547	6.91951	6.92154	6.92901	6.98736	7.00948	7.01271	7.019	7.03818	7.0484	7.0734	7.09483	7.09732	7.15832	7.19238	7.22056	7.25691	7.26017	7.30237
	Asp/Glu carrier	Asp/Glu carrier	Citrate Carrier	Dicarboxylate carrier	Glu Carrier	Lactate carrier	LDH	LDH	Mit Pyr carrier	Mit Pyr carrier	NMDA	OxoG carrier	PDH	PDH	PDH	Prolifertion	Regulator	Regulator	Regulator	Regulator	Regulator	Regulator	Regulator	Regulator	Regulator	Regulator	Regulator	Regulator	Regulator	Regulator	Regulator	Regulator	Regulator	Regulator	Regulator	Regulator	Regulator	Regulator	Regulator	Regulator	Regulator	Regulator	Regulator	Regulator	Regulator	Regulator	Regulator	Regulator	Regulator
	SLC25A12	SLC25A13	SLC25A1	SLC25A10	SLC25A22	SLC16A1	LDHB	LDHA	MPC1	MPC2	GRINA	SLC25A11	PDHX	PDHA1	PDHB	PCNA	KDM5A	CBFA2T3	MBD2	KLF10	PHF8	PML	MLLT1	PATZ1	FOXK2	BCOR	CREB1	ZGPAT	TAF1	ZNF335	MAZ	CHD2	ZBTB11	TFE3	IRF2	ZNF24	NBN	NFRKB	RBPJ	ZEB2	MAX	MGA	SP3	SIN3B	ERF	ZBTB40	MBD1	TRIM22	GABPA
Jurkat-Ctrl-1	7.42393	7.23024	8.73546	8.15163	8.62909	6.64086	12.2554	13.3443	9.8571	9.72218	7.8015	8.34495	8.26904	9.39906	11.5612	7.2163	6.59627	6.5955	6.71305	6.70838	6.62067	6.72853	6.63845	6.75938	6.72853	6.73832	6.80258	7.02938	6.91565	6.63388	6.81231	6.84046	6.69915	6.90176	6.68645	6.97237	6.78	6.96159	6.83467	6.57216	7.19165	7.1574	6.8692	6.91169	7.27025	7.92624	7.45075	6.40053	7.05547
Jurkat-Ctrl-3	7.31892	7.04235	9.02036	8.36535	8.8015	6.68396	11.9484	13.2282	9.68449	9.85729	7.88049	8.10251	8.25931	9.42518	11.3417	7.37793	6.53979	6.54466	6.63176	6.72721	6.66789	6.75997	6.65243	6.6422	6.76975	6.82089	6.80778	7.03678	6.87431	6.71679	6.74906	6.83359	6.92912	6.88042	6.68611	7.10426	6.71679	7.07309	6.89414	6.56343	7.17511	7.07889	6.76128	7.13538	7.33489	7.80425	7.46277	6.48817	7.02164
Jurkat-Ctrl-2	7.20367	7.18689	8.90137	8.22284	8.78899	6.5805	12.2109	13.2655	9.67721	9.8731	7.89605	8.19913	8.21126	9.40554	11.2617	7.32793	6.62655	6.65736	6.62064	6.66986	6.59057	6.67415	6.66776	6.69833	6.69018	6.82876	6.84014	6.98276	6.83997	6.69302	6.80654	6.76429	6.84014	6.8511	6.70116	7.07432	6.84014	7.00354	6.80654	6.57743	7.14824	7.0076	6.91687	6.98048	7.26296	7.89504	7.45487	6.54764	7.05049
Jurkat_Control_1	7.70685	6.84823	9.24366	7.37922	6.90914	6.60068	12.5967	13.0971	10.7497	10.2988	7.55246	8.04308	8.83348	9.29087	11.482	7.63003	6.58724	6.55828	6.60769	6.70869	6.64241	6.67028	6.61444	6.7462	6.65641	6.87824	6.79884	6.90702	7.05965	6.7578	7.2154	7.03189	7.22454	6.67028	7.07404	6.96065	6.7335	6.98179	6.81919	6.62784	6.96065	7.43302	7.30616	7.00167	7.29394	7.13955	7.32285	6.70869	7.53682
Jurkat_Control_2	7.57014	6.86716	8.68689	7.70018	7.50603	6.6864	12.6413	13.0427	10.732	10.1776	7.27938	8.08441	8.90288	9.53607	11.3866	7.48262	6.65731	6.56549	6.57494	6.61083	6.71124	6.67159	6.65731	6.69915	6.64215	6.85757	6.72555	6.81894	6.95732	6.67159	6.90377	7.00286	7.43895	6.82127	6.84423	6.92477	6.80109	6.82127	6.77034	6.72555	7.03408	7.37098	7.46923	6.89464	7.15838	7.17696	7.14264	6.67159	7.58815
HH_Control_1	7.72211	7.2437	8.61239	6.89778	7.66006	6.58435	11.7621	12.6211	10.3888	10.3236	8.29177	7.46216	9.01603	9.5876	11.1528	7.71412	6.54157	6.54157	6.58481	6.72504	6.63521	6.61294	6.59892	6.67148	6.68619	7.0617	6.84244	6.83284	6.97501	6.83303	6.80334	6.98912	6.9959	6.92912	7.16181	6.90914	7.33556	6.8527	8.07998	8.19822	6.92912	7.08589	7.27481	7.04334	7.11316	7.28574	7.00637	7.08731	7.83323
SUDHL2_Control_2	8.04642	8.15332	10.1668	7.0452	7.63192	6.53375	12.6294	13.2624	10.0543	9.64366	9.19266	7.83967	9.36316	10.6213	11.2121	7.67478	6.66986	6.55941	6.62476	6.59991	6.72158	6.72408	6.65588	6.6422	6.89163	6.92173	6.97567	6.78814	7.20492	6.82867	7.12355	7.45228	6.97567	6.96442	7.74522	7.12355	6.93146	7.10309	6.74844	7.85314	7.31925	7.22322	7.25917	7.11316	7.37117	7.00488	7.47002	8.34742	7.41584
Jurkat_Control_3	7.536	6.85425	9.44264	7.57435	6.92036	6.61493	12.5831	13.2603	10.7967	10.1755	7.52806	7.98553	8.81544	9.18368	11.504	7.57435	6.52988	6.58741	6.60192	6.65718	6.63636	6.60112	6.69648	6.80511	6.74431	6.78582	6.75504	6.99841	6.97526	6.75504	7.23167	7.08806	7.09686	6.69648	7.00581	7.02247	6.76598	6.92912	6.82485	6.62892	7.04239	7.385	7.12938	7.03236	7.38658	7.12508	7.37882	6.65718	7.53174
SUDHL2_Control_3	8.04318	8.16798	9.72653	7.08731	7.55615	6.64551	12.5438	13.1703	10.0072	9.71856	8.90424	7.84804	9.3107	10.5415	11.1045	7.70326	6.53288	6.51868	6.58251	6.632	6.70524	6.632	6.68692	6.60387	6.73641	6.94733	6.8993	6.83376	6.89528	6.83092	7.16955	7.45975	6.89104	6.9854	7.23704	7.09569	6.8511	7.25249	6.79148	7.99864	7.28163	7.16194	7.22791	7.2437	7.16137	7.07019	7.51803	8.37036	7.31312
HH_Control_2	7.64999	7.26505	9.02309	7.01495	7.24652	6.50391	11.88	12.4952	10.3591	10.2747	8.7453	7.23858	8.88524	9.51468	11.0334	7.72211	6.61449	6.60068	6.66954	6.64265	6.69372	6.65731	6.70981	6.75849	6.65731	6.96903	6.7476	7.12194	6.81819	6.9606	6.922	6.94936	7.0682	6.99678	7.39097	6.86657	7.30378	7.0054	7.8406	8.42269	6.87652	7.09319	7.33693	6.99678	6.99678	7.16658	6.98183	6.9606	7.80741
SUDHL2_Control_1	8.1174	8.0605	9.35159	7.41065	8.75575	6.63882	12.0982	13.2069	10.0953	9.67765	8.55331	7.79826	9.15622	10.8777	11.2632	7.88615	6.53887	6.53887	6.67182	6.62482	6.62487	6.63882	6.65275	6.59644	6.72868	6.9459	6.96215	6.78029	6.86922	6.95454	6.92973	7.60584	6.81064	7.22953	7.1361	7.29377	6.91169	7.06573	6.85607	7.69013	7.19311	7.08666	6.94289	6.9459	7.08811	7.18506	7.32676	8.3582	7.43529
L540-Ctrl-02	8.24916	7.87947	8.54289	7.23911	9.44724	6.65525	12.2451	12.7555	9.16721	10.1131	8.40561	8.25791	7.81829	9.21297	11.219	7.75192	6.42903	6.65525	6.60382	6.70874	6.61855	6.62487	6.71917	6.57855	6.63979	6.58585	6.91657	6.87961	6.72563	7.04022	6.79819	6.82476	6.9865	7.06282	7.11285	7.07432	6.71144	7.14881	6.66776	7.27233	7.23911	6.77041	7.00073	7.63797	6.90073	6.72226	7.18818	7.08687	6.83663
SUDHL4_Control_1	7.93336	7.74807	9.78515	7.12776	6.92973	6.54071	12.5177	12.5848	9.48242	11.011	8.56288	7.785	8.59874	9.67573	11.4624	7.6017	6.54449	6.65578	6.67201	6.70485	6.62441	6.62259	6.77722	6.73616	6.71978	6.80444	6.85498	6.80447	7.17759	6.76327	7.31725	6.93446	6.85498	6.63925	6.88576	7.15894	7.13841	6.98746	6.89572	6.86877	7.11471	7.36235	7.5248	7.01243	7.44754	7.08404	7.31154	8.3344	7.84814
Hut78-Ctrl-02	6.9982	8.40104	7.66112	7.74222	7.88264	6.64642	10.7404	12.3733	10.633	9.66125	7.19558	8.8441	7.97707	9.83509	10.544	8.47288	6.47723	6.59991	6.73099	6.59578	6.63499	6.61083	6.70654	6.64642	6.68318	6.67075	6.64642	6.66194	6.6415	7.20167	6.80339	6.81164	6.80339	6.89464	6.80918	6.70654	7.22704	6.89464	7.68299	6.62406	6.93825	7.07757	6.92406	7.25564	6.73024	7.40088	7.17085	6.55964	6.99975
SUDHL4_Control_3	7.99121	7.77625	9.50985	7.19658	6.92036	6.60919	12.3995	12.6484	9.49354	11.1694	8.49297	7.76254	8.4538	9.64519	11.5334	7.6253	6.54775	6.64038	6.68746	6.65578	6.68107	6.60919	6.68655	6.6708	6.73606	6.7647	6.7647	6.75704	6.92144	6.73606	6.90769	6.92041	6.83897	6.70213	6.88287	7.00488	7.01611	7.02844	6.82485	6.87988	7.14749	7.30207	7.34221	7.02844	7.2842	7.01611	7.32493	8.21558	7.78566
Hut78-Ctrl-03	7.11123	8.6128	7.88762	7.86556	7.4611	6.57989	10.8368	12.6348	10.9396	9.53937	7.22015	8.75612	8.2854	9.80123	10.5765	8.43308	6.54986	6.55271	6.66757	6.62108	6.66902	6.67138	6.71821	6.64113	6.6698	6.79985	6.74983	6.80821	6.74847	7.2163	6.72069	6.85982	7.01052	6.97715	6.91353	6.76912	7.42378	7.05198	7.4611	6.46398	6.97715	7.04397	6.89378	7.09491	6.91992	7.27922	7.29198	6.61111	7.05283
SUDHL4_Control_2	7.79056	7.73972	9.10173	7.49763	7.59909	6.6152	12.3995	12.3344	9.33382	10.8688	8.00698	7.63636	8.54647	10.1168	11.4681	7.78548	6.5391	6.67363	6.62354	6.61787	6.63062	6.6152	6.78466	6.65922	6.67284	6.79985	6.86542	6.70882	6.79037	6.81174	6.9735	6.90352	6.73877	6.86542	6.71549	6.96065	7.33473	6.92477	6.90073	6.79985	7.25564	7.19512	7.2938	6.9854	7.13424	7.11355	7.20602	8.11365	7.75767
L540-Ctrl-03	8.16472	7.67125	8.674	7.38274	9.0447	6.62487	12.197	12.807	9.4494	10.0419	8.36746	8.38226	7.87082	9.08825	11.1905	7.73396	6.62919	6.56275	6.65539	6.65281	6.67114	6.70767	6.69158	6.62487	6.61993	6.65344	6.95407	6.85221	6.72724	7.1565	6.67321	6.7231	6.89569	7.03081	7.09013	6.99586	6.89569	6.88183	6.68151	7.27509	7.07796	6.74852	6.9995	7.46216	6.94014	6.77352	7.03476	7.13386	6.8084
L540-Ctrl-01	8.24406	7.89785	8.74371	7.1439	8.82861	6.5888	12.163	13.1241	9.45673	10.3617	8.51818	8.19967	7.94327	9.05969	11.2511	7.59107	6.52048	6.59859	6.58735	6.5676	6.61083	6.73436	6.65604	6.64749	6.68712	6.65731	6.88323	6.95964	6.73839	6.96442	6.6729	6.86005	6.88323	6.98662	7.29547	7.10465	6.71917	7.01379	6.74983	7.46881	7.0953	6.72674	7.09297	7.623	6.96442	6.79148	7.15604	7.17548	6.96041
SUDHL6-Ctrl-03	7.89841	9.18212	8.87583	8.46034	9.21899	6.60777	12.1758	12.8527	9.07953	9.72274	8.48229	8.25249	7.99979	10.2105	11.0234	7.92833	6.526	6.61988	6.56877	6.56879	6.66549	6.69802	6.526	6.68609	6.6454	6.70126	6.81007	6.70321	6.76391	6.84009	6.98456	6.65073	6.8216	6.85545	6.90087	6.99007	7.18799	7.1595	6.82763	6.72605	7.14749	7.03786	6.92788	7.27836	7.20149	7.51365	7.36405	7.7581	7.25023
Hut78-Ctrl-01	7.06365	8.37036	7.85314	7.9529	7.79177	6.53294	10.8349	12.2308	10.7305	9.80204	7.30547	8.94403	8.15163	9.84659	10.5031	8.42035	6.54638	6.62547	6.70692	6.56253	6.58407	6.62903	6.63829	6.67708	6.70654	6.77995	6.83832	6.81668	6.70524	7.22364	6.70654	6.76436	6.9459	6.92036	6.80848	6.67708	7.3112	7.00982	7.44815	6.55834	7.04281	7.01497	6.87249	7.19967	6.83832	7.25913	7.25913	6.64043	6.92877
HH_Control_3	7.72489	7.36519	8.66389	7.32159	8.0625	6.558	11.8666	12.4491	10.4474	10.2546	8.18037	7.48202	8.98874	10.0314	11.1704	7.61893	6.67258	6.61204	6.70731	6.65752	6.79499	6.67258	6.52408	6.70003	6.68676	6.86382	6.8215	6.83813	6.72626	6.91851	6.87246	6.99862	7.22704	7.15388	6.98189	6.85327	7.44693	6.86382	7.81295	8.08126	6.84093	7.11172	7.47109	6.9359	7.06326	7.13443	6.91453	7.07226	7.67328
RAJI-Ctrl-01	7.66085	7.25704	8.87379	8.41033	8.47243	6.61045	12.3087	12.9963	11.2195	10.2578	8.22078	8.35666	8.50191	10.4581	11.5932	8.52574	6.58766	6.61662	6.59517	6.62617	6.61705	6.58441	6.65525	6.59578	6.8021	6.77995	6.75849	6.89847	6.82341	6.75849	6.88712	6.72658	6.83462	6.9936	6.95856	7.25704	6.99142	7.10193	7.05416	6.643	6.90176	7.01971	6.97473	7.34084	7.62368	7.30581	7.22391	7.14918	7.02923
RAJI-Ctrl-02	7.7732	7.26783	8.98489	8.18322	8.26999	6.5834	12.5438	12.8188	11.224	10.263	8.35073	8.28942	8.52175	10.3764	11.5826	8.26609	6.52785	6.58435	6.59787	6.66802	6.63173	6.596	6.58585	6.62471	6.62919	6.79321	6.7675	6.8219	6.8527	6.7675	6.77352	6.73884	6.91409	7.01611	6.95282	7.16584	6.98156	7.09131	7.12316	6.61264	6.83953	7.04532	6.99764	7.19275	7.47633	7.01611	7.12257	7.04973	7.03232
SUDHL6-Ctrl-01	7.66217	9.11533	9.10202	8.56873	9.28068	6.62346	12.1559	12.7928	9.01671	9.88773	8.70365	8.26418	7.93336	10.3608	10.954	7.76745	6.66802	6.76921	6.66552	6.66001	6.60272	6.66986	6.58902	6.84503	6.70874	6.81867	6.69596	6.8343	6.9435	7.05291	6.84116	6.67624	6.75325	6.96715	6.90136	7.07717	6.84814	7.22239	6.78136	6.62346	7.11201	7.00469	6.75444	7.35168	7.35168	7.31171	7.3885	7.66217	7.21698
SUDHL6-Ctrl-02	7.81556	9.23721	8.95312	8.39232	9.30623	6.6279	12.1831	12.8114	9.07444	9.67746	8.69052	8.39232	7.88807	10.3429	10.8665	7.94414	6.63469	6.68992	6.60588	6.58646	6.72439	6.72605	6.63823	6.72085	6.73661	6.71455	6.84758	6.68273	6.84673	6.93118	6.97237	6.62649	6.70715	6.99095	6.86959	6.91071	7.02532	7.00891	6.72605	6.71603	7.11586	7.00273	6.91559	7.22275	7.39581	7.35331	7.31858	7.59218	7.23271
RAJI-Ctrl-03	7.81331	7.26088	9.08027	8.3112	8.49652	6.54174	12.459	12.8683	11.1179	10.1933	8.35739	8.34224	8.5812	10.5055	11.4672	8.36146	6.59495	6.54524	6.63423	6.68307	6.64844	6.57855	6.67248	6.6454	6.86945	6.76921	6.82127	6.79366	6.72287	6.6879	6.60629	6.78968	6.69576	7.10037	6.91098	7.20221	7.11316	7.07388	7.12661	6.83518	6.98401	7.01295	7.14798	7.35364	7.48471	7.10037	7.14541	7.27233	7.16179
[truncated: 72 more columns]
