# Supplementary material for: Deciphering the Metabolic Basis and Molecular Circuitry of the Warburg Paradox in Lymphoma
Source: Cancers (Basel). 2024 Oct 25;16(21):3606. doi: 10.3390/cancers16213606 (PMC11545614; doi:10.3390/cancers16213606)
Supplement: Supplementary file 1 [file cancers-16-03606-s001.zip › Table S1 Metabolic profiling Raw Datasets.xlsx]

## Sheet: GEO accession list
Platform:	GPL10558Illumina HumanHT-12 V4.0 expression beadchip
GEO accession	Sample ID	Sample description	Treatment
GSE102760	GSM2746147	SUDHL10 Replicate 1	Control (Untreated)
GSE102760	GSM2746148	SUDHL10 Replicate 2	Control (Untreated)
GSE102760	GSM2746149	SUDHL10 Replicate 3	Control (Untreated)
GSE102760	GSM2746153	Raji Replicate 1	Control (Untreated)
GSE102760	GSM2746154	Raji Replicate 2	Control (Untreated)
GSE102760	GSM2746155	Raji Replicate 3	Control (Untreated)
GSE102764	GSM2746173	SUDHL4 Replicate 1	Control (Untreated)
GSE102764	GSM2746174	SUDHL4 Replicate 2	Control (Untreated)
GSE102764	GSM2746175	SUDHL4 Replicate 3	Control (Untreated)
GSE66417	GSM1622170	Jurkat Replicate 1	Control (Untreated)
GSE66417	GSM1622189	Jurkat Replicate 2	Control (Untreated)
GSE66417	GSM1622191	Jurkat Replicate 3	Control (Untreated)
GSE66417	GSM1622200	L540 Replicate 1	Control (Untreated)
GSE66417	GSM1622202	L540 Replicate 2	Control (Untreated)
GSE66417	GSM1622204	L540 Replicate 3	Control (Untreated)
GSE66415	GSM1622124	L428 Replicate 1	Control (Untreated)
GSE66415	GSM1622125	L428 Replicate 2	Control (Untreated)
GSE66415	GSM1622126	L428 Replicate 3	Control (Untreated)

## Sheet: Cell cycle CA46 pools
compound	G1_CA46_1	G1_CA46_2	G1_CA46_3	G2_CA46_1	G2_CA46_2	G2_CA46_3	S_CA46_1	S_CA46_2	S_CA46_3	Sorted_CA46_1	Sorted_CA46_2	Sorted_CA46_3
2-Hydroxyglutarate	192617	213045	196111	284590	264830	227628	285067	365881	307665	200323	200426	218647
3-Phenylbutyric acid	168598	195162	215283	128866	133719	125039	132392	154241	139190	172826	165689	158189
5- Methylthioadenosine	0	2654.26	3460	2879.94	0	3163.3	5479.5	3165.89	6524.52	0	0	3347.16
5-Hydroxytryptophan	44209.1	33530.2	38096.9	28606.7	32755.2	29206.4	33775.1	34623.1	30198.1	60176.9	38225.8	52309.7
a-ketoglutarate	72055.1	77287.4	75257.8	120695	123258	102009	149763	144547	129790	107245	93854	106636
Acetyl-Methionine	3358.31	0	0	6466.87	6630.46	3143.73	2959.09	8334.48	5894.17	0	0	2557.81
Alanine	129780	111042	106008	148609	152982	131772	154127	173065	161450	173855	165062	156577
AMP	18111.5	13439	19534.8	16794	18158.4	16873.7	19519.7	18113.2	18667.2	19048.7	16366.9	19117.1
Arginine	9993199	10100000	10300000	8926937	9327376	8289028	10000000	10700000	10100000	15700000	14900000	15700000
Asparagine	5675614	5787166	5675602	5308546	5036716	4639440	5967588	6134384	5700348	9512302	8366048	9456739
Aspartate	2041249	2016005	2057677	2084596	2134191	1840734	2159509	2479488	2183652	3059970	2809143	3220800
ATP	51472	42333.7	41890.8	69096.9	69758	65379.2	55233.5	59710.7	64998.4	42952.9	41765.3	44276.2
Biotin	57065.4	54471.2	56602.3	46821.9	51836.1	38298.9	60494.6	65924.4	66315.8	95459	80048.7	97545.2
cADP-Ribose	0	0	0	0	1633.92	1277.79	0	1887.69	0	0	0	0
Carbamoyl phosphate	35203.7	35064.5	35623.2	23119.4	39533.6	24142.2	36326.1	41835.2	33978.5	34837.3	59300.8	46558.9
CDP-choline	0	1438.33	0	0	0	0	0	2297.34	0	0	0	0
Cholesteryl sulfate	35900	31240.8	5951.74	28087.9	30361.8	46762	145276	90493.4	56145.9	16902.9	81737.6	11968.8
Citrate	74887.4	66784.1	69926	69737.6	65465.4	65034.5	34805.7	78599.9	66313.5	76673.4	69350.2	47620.1
Citrulline	0	2249.05	0	6222.57	9320.14	14076.8	0	0	0	51250.4	51125.6	44933.4
CMP	11489.6	7214.75	8182.84	14647.1	9741.89	9806.9	11718.1	15317.9	12878.1	16389.6	15493.8	12682.3
Creatine Phosphate	6758.71	8752.33	9684.63	17569.8	18600.1	14348.5	16140.1	16086.8	18392.7	10299.8	6340.29	7307.98
Creatinine	22452.7	21133.9	31316.5	33855.8	40256.3	34393.1	28700.5	42557.3	45229.8	41571.8	49759.2	38519.8
CTP	5258.84	5844.84	4769.69	11097.8	3820.06	6969.78	7664.2	9002.03	1843.06	4678.7	3690.92	8816.71
Cystathionine	0	1182.8	1637.77	8203.22	2475.16	2083.66	6715.08	4519.94	6166.28	1500.36	1181.13	1356.83
Deoxycholylglycine	33796.4	33544	24245	29981.2	28323.7	26759.8	30297.4	45613.5	39341.9	50270.6	48238.9	56821.3
Dihydroxyacetone phosphate	47166.3	46654.1	49948.6	61671	59440.4	55902.1	67541.1	76753.8	66117.8	52416.3	56523.9	56991.6
DL-a-Glycerophosphate	77479.1	72478.1	84253.9	88670.3	99705.6	80491.7	116037	128167	120731	66671.1	77931.6	69464.9
Folate	107140	101516	111383	101221	109299	93142	113052	124625	125509	177308	169969	191989
Fructose	51014.2	46584.4	51352.8	52659.2	55269.7	50004.8	74346.2	57690.7	71599.8	66957.4	56406.3	67234
Glutamate	7614884	7344298	7593568	9955387	9593193	8715155	10200000	11000000	10500000	9892607	9139272	9708309
Glutamine	27100000	26900000	25900000	23600000	25500000	22500000	27500000	28500000	27700000	43300000	40800000	45800000
Glutathione	645582	719316	695566	1212369	1288594	1059300	1222402	1356200	1279752	700024	630699	693228
Glutathione disulfide	0	0	1403.3	0	1682.38	1320.35	0	1702.37	3564.03	0	0	0
Glycine	173458	185138	184908	176124	177030	158305	220370	197879	175916	282678	243529	271669
GMP	31442	24222.2	25298.5	31236.3	34047.5	28410.5	48109.8	51125.4	51092	41974.2	42758.6	41151.7
GTP	2854.93	2280.38	3325.7	1392.99	1760.75	2543.99	2245.36	1841.15	2307.1	2636.31	1415.58	2241.43
Guanine	0	0	4595.84	7141.22	7833.81	3274.87	3712.33	4087.54	3595.97	23214.4	19128.6	14263.8
Hippuric acid	18496.3	16065.3	18906.1	18558.9	19910.4	23190.7	18357.5	22724.8	23204.7	34450.3	36660.4	38624.5
Hydroxyproline	1874765	1925504	1832852	1714317	1841408	1573886	1900054	2029323	2012575	2904530	2750477	2738349
Hypoxanthine	100129	121705	102094	130925	137433	126415	142133	147137	140854	197559	227205	228977
IMP	12837.8	6228.05	5426.31	15203.9	14269.5	12197.5	9887.6	14123.2	12563.7	14040.1	11654.7	11438.3
Indolelactic acid	47424.3	50025.6	49371.6	45689.5	52896.6	43811.1	49575.5	47368.1	58830.1	54308	64439.3	62181.6
Indoxyl sulfate	5489.37	15540	16057.6	8524.89	11552	12208.8	6505.97	17585.6	13260.6	6175.07	26474.8	25281.2
Inositol	1984445	1986338	2036232	1916782	1939520	1887015	2116338	2244401	2219633	3047793	2824340	3036028
Isoleucine	12400000	12100000	12200000	10300000	10800000	10300000	11800000	12600000	11400000	18100000	18500000	18600000
Isovalerylglycine	3857.25	5011.06	7239.58	13797.8	4738.07	2691.34	5289.95	9377.99	7436.45	11715.3	9161.59	11400.1
Kynurenic acid	8053.3	11499.9	8728.03	9358.11	7119.49	10212	4426.23	9018.36	3681.59	10405.5	12629.9	9524.52
Kynurenine	8081.04	5339.56	8314.92	4828.49	4090.54	5314.66	5308.69	9045.38	4273.36	3781.15	9580.41	12542.9
L-arginino-succinate	0	1316.81	0	3402.13	2576.84	1541.85	5145.77	5191.47	2210.12	1548.46	1997.18	0
Lactate	16100000	16700000	17300000	22000000	24100000	20600000	25600000	31100000	26100000	31500000	30800000	32700000
Leucine	8989756	8924144	8571617	7775106	7940338	7640800	9257607	9229035	8899579	14500000	14300000	14100000
Lysine	1433458	1447928	1453402	1332638	1312347	1196459	1446327	1500022	1523236	2363256	2169892	2246685
Malate	1509108	1504216	1508230	2915552	2578337	2294188	3510767	4045789	3648626	2050341	1690510	1860403
Methionine	2006205	1979066	1908125	1741324	1814036	1634730	1935901	2054633	1876916	2856957	2760179	2775412
Methionine sulfoxide	258779	240070	254406	233470	246630	215869	254895	249573	237765	369266	361946	378599
Methylmalonic acid	1197057	1131207	1309818	1311881	1365458	1163276	1328230	1557932	1558423	1546568	1581104	1562476
Methyloxovaleric acid (Ketoleucine)	2899164	2495026	2772000	4116979	4099157	4053443	4730162	4929794	5151325	4016920	3878893	3826519
Methylphenyllactate	32858.2	32550.7	35875	24051.9	28845.3	24902.3	18166.4	29929.9	34698.3	51832	48483.8	42529.2
N-acetyl-glutamate	10856.4	10275.7	13634.9	18636.6	17373.3	7898.15	15022.4	22906.6	26344.2	11694.4	8744.63	9488.42
N-Acetylaspartate	2491.23	2496.12	2459.76	5123.56	2677.61	2716.76	3538.27	5157.23	2875.62	2332.27	2881.97	5332.21
N-carbomoyl-L-aspartate	28547.4	20873.6	31101.3	24670.9	29213.8	24390	29347.8	27308	26613.2	24735.7	28999.9	25193
NAD+	7240.41	3896.52	4159.48	17360.6	19418.8	14571.9	9781.38	6934.68	4803.19	2323.47	2936.65	5072.35
Ornithine	1882272	1855739	1834471	1654123	1759069	1605446	1850901	1968140	1956044	3230268	3043001	3233462
Oxaloacetate	3375.02	3835.77	3363.86	1924.21	2868.64	4318.12	3758.91	3450.57	5292.96	10115.9	4090.5	7053.12
Pantothenate	82378.8	79996.6	60451.3	94634.3	84206.9	92225.1	90899.4	88290.7	88130.1	131305	133510	145680
Phenylacetylglycine	10155.9	3756.38	11765	8403.43	10563.8	7561.46	8944.26	8606.74	12895	17570.4	16665.9	20082.9
Phenylalanine	3975790	4315666	4396826	3910624	4034827	3718792	4357084	4513474	4438120	6211364	6032322	6086302
Phosphocholine	2530.39	4259.28	11071.4	13235	8701.21	8750.02	13938.1	8839.49	11068	6871.38	3502.28	2093.11
Proline	1612200	1696425	1528364	1621073	1644674	1512046	1750752	1914406	1712669	2278952	2345800	2388023
Pyridoxic acid	205744	195538	168066	162378	153269	131636	159462	182722	181576	200590	221670	196679
Pyridoxine	6525698	6584090	7281462	7274274	7202246	7010532	7290142	7992266	8159538	6797812	6624570	8396628
Pyruvate	197312	183001	199032	251589	261211	219259	268057	261726	286556	264470	246536	267027
Ribitol	23985.6	15281.1	8703.74	54100.3	275238	42315.8	23831.1	52085	51801	13087.9	29640	42717.8
Ribose phosphate	10229.4	9819.47	5325.41	7968.49	5199.56	4368.99	9510.5	14644.1	10160.7	6792.99	7524.85	8971.82
Serine	3209572	3130828	3121315	2732109	2858356	2539072	3189903	3267909	3101780	5017808	4639264	5112198
Sorbitol	0	0	0	278784	4964.72	0	0	391954	0	0	4596.83	9266.95
Sucrose	0	0	0	32206.5	22932.4	0	3214.8	2003.15	4800.86	0	0	0
Thiamine	108696	102188	102341	94569.6	88801.5	71936.4	98777.2	103318	96251.1	139655	163167	163462
Threonic acid	80068.2	84697.7	75807	161298	134244	131188	133744	168029	158093	100823	141086	98258.8
Threonine	1261229	1254412	1230925	1128608	1099444	1044132	1248602	1333060	1300221	1993152	1894574	1973658
Thymidine	42124.1	44496.7	71123.8	136485	117957	106386	148237	140046	147968	73573.9	67838.1	78961.8
Tridecanoic acid	83174.2	80750	61845.9	60969	63752.5	59818.3	80190.4	6464.43	72657.4	14880	9085.31	82319.5
Tryptophan	912597	899383	950194	810461	795245	768709	896093	940173	927004	1252443	1312022	1376211
Tyrosine	3179820	3302996	3248801	2832353	2874362	2568456	3089861	3437760	3256933	4766362	4456342	4876558
UDP-D-Glucose	0	0	0	0	0	0	0	0	0	0	0	0
UDP-N-acetyl-glucosamine	36223.4	33049.6	42719.4	59777	59861.4	57831.5	53541	58800.6	45241.3	45901	36249.7	45257.2
UMP	4197.91	1971.29	1767.4	5269.96	8354.35	2460.62	8855.1	8957.76	5222.39	5079.17	5468.98	2995.76
Unknown_C15H24N2O17P2	4361.01	9231.18	8638.61	13592.7	7922.6	10707.6	17799.7	13269.2	13947.1	10285.9	2663.3	7181.74
Unknown_C15H24N2O17P2	15241.1	18352.4	17892.5	36895.6	39992.8	31156.1	31814.5	31568.5	31590.2	16001.9	16849.3	10549.4
Unknown_C15H24N2O17P2	3489.5	2988.83	4162.06	4338.49	8474.68	9203.63	5494.18	11579.5	6741.75	2026.32	1929.91	4396.49
Unknown_C15H24N2O17P2	4132.08	2086.6	1930.68	11941.8	3978.61	5323.23	8323.09	9809.3	9855.92	2418.05	1454.02	2314.09
Unknown_C15H24N2O17P2	2030.79	0	0	2192.03	1898.94	0	1471.04	1771.71	1290.69	0	0	0
Unknown_C15H24N2O17P2	0	0	0	1981.87	0	1424.92	0	2002.98	0	0	1576.12	0
Unknown_C15H24N2O17P2	0	0	0	0	0	0	0	0	2135.75	0	0	0
Unknown_C17H27N3O17P2	0	2667.7	4229.26	0	4288.89	3922.97	3339.28	4702.69	2282.14	2553.01	2514.93	4216.77
Unknown_C17H27N3O17P2	0	0	0	3512.29	2310.58	2794.36	3932.36	4701.23	2884.81	3416.97	4459.46	3950.02
Unknown_C17H27N3O17P2	41782	29288.3	31821.4	64607.6	78001.2	72084.4	74632.3	82927.7	69851.3	37164.8	44645.2	72609
Unknown_C17H27N3O17P2	0	0	0	0	0	0	2525.31	0	0	0	0	2687.18
Unknown_C17H27N3O17P2	783095	797190	805254	1071286	1164592	1021532	1281158	1456293	1251179	1341041	1389663	1479850
Unknown_C17H27N3O17P2	11900000	11700000	13000000	16800000	17900000	15600000	21200000	24100000	21700000	17900000	16200000	17900000
Unknown_C17H27N3O17P2	227311	219032	239681	315948	349225	267979	374453	477737	392099	328678	287326	355778
Unknown_C17H27N3O17P2	7373.58	11408.6	15719.7	19481.8	13527.8	7348.2	3428.92	17797.5	12838.8	3778.21	3966.68	11619
Unknown_C17H27N3O17P2	0	0	0	0	0	0	0	0	0	0	0	0
Unknown_C17H27N3O17P2	19360.4	30303.3	11911.6	10791.2	3198.98	4314.22	4777.52	15392.6	11078.3	13113	8020.75	8741.32
Unknown_C17H27N3O17P2	3183.78	2718.22	0	3348.92	2932.81	2608.47	2794.76	6113.35	3582.74	2594.8	0	3220.25
Unknown_C17H27N3O17P2	1332.47	1895.87	3186.57	4135.46	0	1443.31	2370.23	2042.94	0	0	1822.13	1447.51
Unknown_C17H27N3O17P2	0	1270.32	0	0	1466.45	0	0	1566.28	1790.99	0	1282.8	1336.73
Unknown_C17H27N3O17P2	0	0	0	0	0	1295.66	1234.1	0	0	0	0	0
Unknown_C17H27N3O17P2	0	0	1429.6	0	1517.92	0	2036.23	1622.26	1435.89	1430.1	0	0
Unknown_C17H27N3O17P2	637069	643194	665380	589780	581890	558011	655521	698070	672554	1032228	981671	1025598
Unknown_C17H27N3O17P2	7461.48	5419.77	5508.7	3735.57	4481.49	4874.2	6080.49	7659.69	7965.07	14916.3	6288.94	10256.8
Unknown_C17H27N3O17P2	238712	261767	259379	220084	207745	218271	261640	264672	255126	415694	389322	438127
Unknown_C17H27N3O17P2	0	2360.88	2488.91	0	0	0	0	2682.9	2026.75	6247.57	2408.73	3077.56
Unknown_C17H27N3O17P2	79422.2	88743.6	103195	107498	84443	95716.5	107649	104310	121066	145713	116839	136562
Unknown_C17H27N3O17P2	22988	16671	8213.67	27456	26075	26197.9	17644.1	28265.8	13877.2	14710.5	13585.9	15166.3
Unknown_C17H27N3O17P2	0	0	0	0	0	0	0	0	0	0	0	0
Unknown_C17H27N3O17P2	12109.7	19255.3	15427.1	31021.3	22653.5	22544.9	33378.4	26941.4	29602.2	16621.2	6940.94	9897.86
Unknown_C17H27N3O17P2	8483.63	14192.5	14801.9	21373.7	18504.1	17057.1	23445.1	26402.6	22855.4	9802.16	4725.32	14413
Unknown_C17H27N3O17P2	6541.91	8642.95	2159.31	10066.5	11445.5	9058.15	12220.2	14026.2	15791.3	1671.99	2361.3	2359.4
Unknown_C17H27N3O17P2	7593.27	5706.5	8221.62	13537.6	18187.6	14320.3	21468.1	20131.8	19165.5	9453.31	6824.46	6590.78
Unknown_C17H27N3O17P2	0	0	0	1281.17	0	0	0	1839.64	0	0	0	0
Unknown_C17H27N3O17P2	7067.02	11907.1	0	7312.48	2710.03	6941.01	48591.9	25397.2	12811.1	0	14845.5	0
Unknown_C17H27N3O17P2	3826.47	0	0	6855.76	0	0	0	0	0	0	0	0
Unknown_C17H27N3O17P2	0	0	0	0	0	1276.48	0	0	0	1158.74	1382.11	0
Unknown_C17H27N3O17P2	37741	40172.6	45654.1	49245.4	54741.3	41146.8	58694.5	68491.9	62515.8	47796.8	45976	54655.8
Unknown_C17H27N3O17P2	2056.18	1822.43	1677.24	3465.78	0	2189.51	1971.33	1822.06	1846.39	0	1872.58	0
Unknown_C17H27N3O17P2	60079.7	58826.8	58333.6	69501.6	76255.7	66382.4	89377.8	94689.6	97771.7	56905.4	52254.3	46532.1
Unknown_C17H27N3O17P2	19984.7	18939.7	26908.6	22085.9	20693.3	20542.3	23918	27831.7	25226.6	45878.8	30292.1	39543.7
Unknown_C17H27N3O17P2	1333.25	1569.54	0	1231.2	1219.96	1142.26	0	1954	0	2167.77	1354.38	2059.22
Unknown_C17H27N3O17P2	3713.38	11681.3	8535.13	18743.1	20583.2	13126	25863.9	24794.5	16569.2	27395.2	24180.3	3672.57
Unknown_C17H27N3O17P2	415503	449971	471515	595523	584681	542192	600539	665572	619978	570239	530642	570943
Unknown_C17H27N3O17P2	146377	147795	143951	224171	233226	239808	221325	251729	212120	156438	136382	145807
Unknown_C17H27N3O17P2	3658.72	13861	5385.53	14940.3	17318	17586.3	16578.1	16800	8154.19	6134.94	3501.86	0
Unknown_C17H27N3O17P2	2736.87	0	3017.91	3964.22	3759.32	6672.27	6065.37	3487.38	3935.67	0	0	2999.78
Unknown_C17H27N3O17P2	1446720	1489597	1514989	1358153	1443464	1280122	1495456	1587991	1536975	2499080	2315330	2615566
Unknown_C17H27N3O17P2	20408.3	28694.6	22238.6	24680	17341.5	12208.7	24603.6	27641.8	25566	44642.1	37840.8	43605.9
Unknown_C17H27N3O17P2	2285.68	3366.9	0	2129.49	3671.03	2536.8	2536.99	2153.49	6161.42	3729.75	1950.69	4074.31
Unknown_C17H27N3O17P2	0	3969.91	3467.39	7015.6	4770.41	6065.53	4388.96	5009.21	6430.51	9279.04	4742.64	4678.39
Unknown_C17H27N3O17P2	111471	99289.1	106530	100844	102521	90866.7	110208	120587	121395	156511	157073	156806
Unknown_C17H27N3O17P2	0	0	0	0	0	0	0	0	0	4289.8	4389.41	4149.66
Unknown_C17H27N3O17P2	3371.3	0	3742.34	4892.02	0	0	4482.39	4115.79	3933.01	4578.54	4629.3	8235.68
Unknown_C17H27N3O17P2	1856.91	1578.17	1657.51	1617.75	3449.98	1710.72	1824.76	2334.7	2195.38	1481.36	3030.13	1757.89
Unknown_C17H27N3O17P2	4997.99	12916.1	9747.59	19444	14146.5	17609.1	19433.6	24354.6	17459	11039.7	12984.5	14339
Unknown_C17H27N3O17P2	1926.23	1618.67	0	1486.89	1656.77	1911.66	1792.58	1844.01	1982.64	1549.44	1602.48	1934.87
Unknown_C17H27N3O17P2	1775.48	0	1914.65	1628.62	4405.23	1929.18	5872.76	2382.68	3620.11	1999.4	2095.88	2372.7
Unknown_C17H27N3O17P2	23502.9	20601	23914	16397.3	19243.7	10652.2	20544.6	21465.9	25706.4	35438.5	38791.4	35369.1
Unknown_C17H27N3O17P2	16079.9	17663	16195.7	16751.5	15191.1	14248.8	13577.5	15403.1	18431.6	25720.1	23467.2	23616.1
Unknown_C17H27N3O17P2	2032.87	1691.86	1794.19	0	1744.55	0	0	1993.54	1488.02	3689.92	3928.72	2253.52
Unknown_C17H27N3O17P2	73298.8	73149.8	69933.2	140330	127043	110607	165670	187326	185587	95861	82846.5	76422.1
Unknown_C17H27N3O17P2	21848.4	28871.7	25146.5	52245.6	57476.1	54625.8	64960.7	77390.4	63095.5	38175.1	27615	29828.4
Unknown_C17H27N3O17P2	0	0	0	0	3723.2	2779.74	3214.76	3350.7	2642.53	0	0	0
Unknown_C17H27N3O17P2	10984.3	11673.9	6233.9	5714.38	6436.2	3165.78	7311.95	4417.24	6934.8	19016.1	14516.2	14320.8
Unknown_C17H27N3O17P2	99853.3	97671.1	106477	108358	96786	86276.3	94167.8	110126	103142	159327	135386	167256
Unknown_C17H27N3O17P2	19211	19770.1	61012.5	16553.7	12610	16514.6	8428.97	24395	16020.9	26683.9	10054.6	22627.4
Unknown_C17H27N3O17P2	11044.4	11177.5	12387.9	18629.5	24958.7	22044.9	26540.5	25366.2	37656.6	13275.9	8287.74	7138.51
Unknown_C17H27N3O17P2	0	0	0	0	0	1882.9	0	4329.53	4627.52	0	0	0
Unknown_C17H27N3O17P2	197872	167985	183118	269145	279393	289386	315949	313402	313772	258900	236126	250911
Unknown_C17H27N3O17P2	0	0	0	0	4849.4	4818.72	2363.66	3305.28	0	4711.17	0	0
Unknown_C17H27N3O17P2	0	0	0	0	0	0	0	0	0	0	0	0
Unknown_C17H27N3O17P2	0	0	0	0	0	0	0	0	0	0	0	0
Unknown_C17H27N3O17P2	0	1715.54	1520.65	4643.76	3964.05	4109.35	2985.47	2621.49	2113.58	0	1737.44	3242.01
Unknown_C17H27N3O17P2	3475.5	2743.97	2121.82	9558.87	6900.36	2134.05	9664.87	8107.59	6823.01	1624.39	1823.38	1939.25
Unknown_C17H27N3O17P2	1776.62	0	0	1736.22	2492.87	0	4433.53	5615.74	1732.42	0	0	0
Unknown_C17H27N3O17P2	0	0	0	0	1538.59	0	0	2024.94	0	0	0	0
Unknown_C17H27N3O17P2	0	0	0	2067.57	0	0	1481.35	0	0	0	0	0
Unknown_C17H27N3O17P2	93869.1	96137.9	104429	89296.5	89191.1	85057.3	99332.2	110486	95044.8	187948	151330	172541
Unknown_C17H27N3O17P2	3029.17	6438.03	2538.93	3243.15	2984.64	7034.83	3232.78	3392.16	3379.81	3703.03	4751.77	5170.57
Unknown_C17H27N3O17P2	102773	91966.4	74133.4	91602.9	90209.7	85255.6	106702	97577.5	112123	131709	108960	122405
Unknown_C17H27N3O17P2	0	0	0	0	0	4183.36	4843.89	0	0	0	0	0
Unknown_C17H27N3O17P2	9675.45	2942.91	4540.75	10993.8	8145.98	4438.23	2984.51	11766.4	4118.67	14377.5	9984.92	8964.77
Unknown_C17H27N3O17P2	8046.06	7251.56	2916.63	6872.7	9711.04	7768.04	10628.5	11966.2	15901.1	10072.2	7001.57	8884.25
Unknown_C17H27N3O17P2	145406	156715	163979	199812	208878	190251	231647	228491	244835	212198	202047	226736
Unknown_C17H27N3O17P2	0	2110.63	2191.47	2279.88	0	2659.83	2868.2	2449.04	2301.57	1743.35	2135.47	3218.2
Unknown_C17H27N3O17P2	0	0	0	2766.07	14557.5	0	0	0	0	0	0	0
Unknown_C17H27N3O17P2	0	0	0	3076.16	0	0	2705.01	0	0	0	0	0
Unknown_C17H27N3O17P2	0	0	0	0	0	0	0	0	0	0	0	0
Unknown_C17H27N3O17P2	0	0	0	2917.86	0	0	0	0	0	0	0	0
Unknown_C17H27N3O17P2	1557.4	0	0	0	0	0	0	0	0	0	0	1678.08
Unknown_C17H27N3O17P2	100566	114254	123583	106400	98958.1	101128	119911	129180	100950	181260	181146	187566
Unknown_C17H27N3O17P2	5722.45	6035.04	3245.41	7823.09	9797.49	4218.28	4942.92	7250.58	10025.4	5157.81	3311.74	4730.3
Unknown_C17H27N3O17P2	20036.8	64616.8	17791.1	60689.8	61108.6	36828.4	68146.2	29119.1	65937.3	48190	49304.7	24196.4
Unknown_C17H27N3O17P2	368244	350323	374313	463629	515799	478627	705084	695190	660384	323812	307539	291788
Unknown_C17H27N3O17P2	5146.52	17587.2	6200.87	12951	7581.12	11671.4	32927.1	23594.2	14378.3	7557.17	5807.11	0
Unknown_C17H27N3O17P2	0	0	0	0	0	0	0	0	7322.11	0	0	0
Unknown_C17H27N3O17P2	3170.32	0	0	3353.18	0	0	3186.97	0	0	0	0	0
Unknown_C17H27N3O17P2	0	0	0	0	0	0	0	0	0	0	0	0
Unknown_C17H27N3O17P2	47091.9	61927.8	60155	46491	46110.4	50534.6	53722.1	44907.8	61187.3	89306.7	66522.8	77439.5
Unknown_C17H27N3O17P2	0	0	0	4142.71	4646.15	4441.45	14251	9961.35	9396.12	0	0	3231.62
Unknown_C17H27N3O17P2	0	1262.73	0	2223.18	3559.95	1424.3	0	1395.49	1530.81	1279.74	1897	0
Unknown_C17H27N3O17P2	0	1723.35	1619.71	0	1294.36	0	0	1567.96	0	0	0	0
Unknown_C17H27N3O17P2	0	0	0	0	0	0	0	0	0	0	0	0
Unknown_C17H27N3O17P2	0	0	0	2740.69	0	1958.12	0	0	0	4877.18	5692.67	3683.61
Unknown_C17H27N3O17P2	8619.64	6892	4805.58	5004.64	12927	17020.8	4196.93	14841.4	22982.2	7783.27	7729.62	8670.07
Unknown_C17H27N3O17P2	113022	113438	117309	112903	126073	114790	111090	122408	132800	181303	157576	163147
Unknown_C17H27N3O17P2	1472.71	2277.53	0	1635.5	1715.22	0	0	0	0	4065.05	3841.74	4683.64
Unknown_C17H27N3O17P2	4361.01	9231.18	8638.61	13592.7	7922.6	10707.6	17799.7	13269.2	13947.1	10285.9	2663.3	7181.74
Unknown_C17H27N3O17P2	15241.1	18352.4	17892.5	36895.6	39992.8	31156.1	31814.5	31568.5	31590.2	16001.9	16849.3	10549.4
Unknown_C17H27N3O17P2	3489.5	2988.83	4162.06	4338.49	8474.68	9203.63	5494.18	11579.5	6741.75	2026.32	1929.91	4396.49
Unknown_C17H27N3O17P2	4132.08	2086.6	1930.68	11941.8	3978.61	5323.23	8323.09	9809.3	9855.92	2418.05	1454.02	2314.09
Unknown_C17H27N3O17P2	2030.79	0	0	2192.03	1898.94	0	1471.04	1771.71	1290.69	0	0	0
Unknown_C17H27N3O17P2	0	0	0	1981.87	0	1424.92	0	2002.98	0	0	1576.12	0
Unknown_C17H27N3O17P2	0	0	0	0	0	0	0	0	2135.75	0	0	0
Uracil	35952.3	38044.7	42107.5	93481.7	93866.4	89683.1	42815.5	52868.6	46372.1	264235	243919	296812
Uridine	121841	120322	126475	149968	132182	115423	193712	185985	209656	129891	128722	152125
UTP	14976.9	15711.6	18298.8	22042.9	25947.8	22581	23237.1	26560.3	27040	15756.4	13713.7	16909.1
Valine	1931892	2076799	2143802	1996296	1992601	1854494	2122579	2263342	2273203	3067913	2955476	3046142
Xanthine	50771	41489.2	57346.2	58459.1	63606.6	53950.4	54793.9	77191.5	67566.6	112357	92283.7	127193

## Sheet: Cell cycle 13C Glucosefractions
Compound	Label	Blank1	Blank2	Blank3	Blank4	Compound	13C2-Glu_G1_1	13C2-Glu_G1_2	13C2-Glu_G1_3	13C2-Glu_G2_1	13C2-Glu_G2_2	13C2-Glu_G2_3	13C2-Glu_S_1	13C2-Glu_S_2	13C2-Glu_S_3
Lactate	0	0.941228	0.960343	0.952058	0	Lactate	0.574278	0.58224	0.588456	0.585801	0.587322	0.59711	0.584306	0.588224	0.593208
Lactate	1	0.0154308	0.00385184	0.00755308	0.516487	Lactate	0.00301464	0.00228111	0.00199806	0.00281755	0.00257668	0.00261823	0.00243206	0.00213399	0.00255959
Lactate	2	0.0114672	0.00546073	0.00570862	0.0439579	Lactate	0.419471	0.412142	0.406125	0.407369	0.406458	0.396945	0.409923	0.406545	0.401207
Lactate	3	0.0318741	0.030344	0.0346804	0.439555	Lactate	0.00323647	0.00333648	0.00342095	0.00401266	0.00364365	0.00332642	0.00333888	0.00309765	0.00302509
Pyruvate	0	0	0	0.873171	0	Pyruvate	0.542402	0.535307	0.524551	0.535051	0.529166	0.536338	0.535857	0.534636	0.531704
Pyruvate	1	1	1	0.0145657	1	Pyruvate	0.00457821	0.00424529	0.00243443	0.00362288	0.00363088	0.00392128	0	0.00139919	0.0035349
Pyruvate	2	0	0	0.0590278	0	Pyruvate	0.44861	0.455155	0.467672	0.45698	0.462615	0.455345	0.458627	0.460133	0.458748
Pyruvate	3	0	0	0.0532358	0	Pyruvate	0.00440991	0.00529317	0.00534288	0.00434578	0.0045887	0.00439567	0.00551629	0.00383258	0.00601381
Oxaloacetate	0					Oxaloacetate	1	1	1	1	1	1	1	1	1
Oxaloacetate	1					Oxaloacetate	0	0	0	0	0	0	0	0	0
Oxaloacetate	2					Oxaloacetate	0	0	0	0	0	0	0	0	0
Oxaloacetate	3					Oxaloacetate	0	0	0	0	0	0	0	0	0
Oxaloacetate	4					Oxaloacetate	0	0	0	0	0	0	0	0	0
a-ketoglutarate	0	1	1	1	1	a-ketoglutarate	1	0.951297	0.988528	0.986901	1	0.981203	1	1	1
a-ketoglutarate	1	0	0	0	0	a-ketoglutarate	0	0.0487028	0.0114724	0.0130989	0	0.018797	0	0	0
a-ketoglutarate	2	0	0	0	0	a-ketoglutarate	0	0	0	0	0	0	0	0	0
a-ketoglutarate	3	0	0	0	0	a-ketoglutarate	0	0	0	0	0	0	0	0	0
a-ketoglutarate	4	0	0	0	0	a-ketoglutarate	0	0	0	0	0	0	0	0	0
a-ketoglutarate	5	0	0	0	0	a-ketoglutarate	0	0	0	0	0	0	0	0	0
Glutamate	0	1	1	1	1	Glutamate	0.97073	0.974258	0.969677	0.954097	0.950795	0.953022	0.970129	0.965877	0.965811
Glutamate	1	0	0	0	0	Glutamate	0.00686984	0.00291576	0.00397169	0.00592845	0.00766072	0.00607836	0.00258207	0.00692126	0.00544153
Glutamate	2	0	0	0	0	Glutamate	0.0190026	0.0198684	0.022821	0.0335845	0.0356412	0.0354373	0.022896	0.0232984	0.0248518
Glutamate	3	0	0	0	0	Glutamate	0.001637	0.00158741	0.00194316	0.00354903	0.00344914	0.00304252	0.00251463	0.00215658	0.00182323
Glutamate	4	0	0	0	0	Glutamate	0.00176098	0.00137071	0.00158663	0.00284131	0.00245398	0.00241954	0.00187809	0.00174646	0.00207266
Glutamate	5	0	0	0	0	Glutamate	0	0	0	0	0	0	0	0	0
Glutamine	0					Glutamine	1	0.998382	0.999455	0.999844	1	0.999529	0.999541	1	1
Glutamine	1					Glutamine	0	0.00161772	0.00054515	0.000155678	0	0.000471394	0.000458633	0	0
Glutamine	2					Glutamine	0	0	0	0	0	0	0	0	0
Glutamine	3					Glutamine	0	0	0	0	0	0	0	0	0
Glutamine	4					Glutamine	0	0	0	0	0	0	0	0	0
Glutamine	5					Glutamine	0	0	0	0	0	0	0	0	0
Alanine	0	1	1	0.951182		Alanine	0.628479	0.699876	0.622063	0.6386	0.6249	0.666562	0.70614	0.612218	0.697708
Alanine	1	0	0	0		Alanine	0	0	0	0	0	0	0	0	0
Alanine	2	0	0	0.0488176		Alanine	0.371521	0.300124	0.377937	0.3614	0.3751	0.333438	0.29386	0.387782	0.302292
Alanine	3	0	0	0		Alanine	0	0	0	0	0	0	0	0	0
Aspartate	0	1	0.623796	0.476086	1	Aspartate	0.997743	0.997487	0.995161	0.98691	0.989986	0.987288	0.993676	0.996695	0.992582
Aspartate	1	0	0	0	0	Aspartate	0	0	0.00127912	0.0045742	0.0060657	0.00146613	0.00429395	0.000163716	0.00294385
Aspartate	2	0	0.376204	0.523914	0	Aspartate	0.00214194	0.00225839	0.00345928	0.00818248	0.00372385	0.00978093	0.00185815	0.00303914	0.0028289
Aspartate	3	0	0	0	0	Aspartate	0.0001146	0.000254367	0.000100247	0.000332976	0.000224471	0.00146508	0.000171802	0.000102083	0.00164526
Aspartate	4	0	0	0	0	Aspartate	0	0	0	0	0	0	0	0	0
Glucose	0	1	0.494673	0.792503	1	Glucose	0.0302285	0.0294512	0.0307207	0.0325944	0.0336876	0.033927	0.0332679	0.0348995	0.0341395
Glucose	1	0	0	0	0	Glucose	0	0	0	0	0	0	0	0	0
Glucose	2	0	0.505327	0.207497	0	Glucose	0.969772	0.970471	0.969279	0.967406	0.966312	0.966073	0.966732	0.9651	0.96586
Glucose	3	0	0	0	0	Glucose	0	7.82146e-05	0	0	0	0	0	0	0
Glucose	4	0	0	0	0	Glucose	0	0	0	0	0	0	0	0	0
Glucose	5	0	0	0	0	Glucose	0	0	0	0	0	0	0	0	0
Glucose	6	0	0	0	0	Glucose	0	0	0	0	0	0	0	0	0
Glucose-6-phosphate	0					Glucose-6-phosphate	0.0835659	0.0501751	0.0304242	0.0297739	0.0270113	0	0.0725405	0.0419401	0.0430763
Glucose-6-phosphate	1					Glucose-6-phosphate	0	0	0	0	0	0	0	0	0
Glucose-6-phosphate	2					Glucose-6-phosphate	0.819947	0.883559	0.863704	0.891751	0.828126	0.876317	0.793926	0.855366	0.821442
Glucose-6-phosphate	3					Glucose-6-phosphate	0	0	0	0	0	0	0	0	0
Glucose-6-phosphate	4					Glucose-6-phosphate	0.0964873	0.0662663	0.105872	0.0784749	0.144863	0.123683	0.133534	0.102694	0.135482
Glucose-6-phosphate	5					Glucose-6-phosphate	0	0	0	0	0	0	0	0	0
Glucose-6-phosphate	6					Glucose-6-phosphate	0	0	0	0	0	0	0	0	0
UDP-D-Glucose	0				0	UDP-D-Glucose	0.04047	0.0583898	0.0222261	0.0516192	0.0216007	0.0215316	0.0227058	0.0531842	0.0308353
UDP-D-Glucose	1				0	UDP-D-Glucose	0	0	0	0	0	0	0	0	0
UDP-D-Glucose	2				0	UDP-D-Glucose	0.273688	0.309699	0.309662	0.31698	0.33455	0.288468	0.306384	0.311216	0.383257
UDP-D-Glucose	3				1	UDP-D-Glucose	0.201583	0.0972006	0.120722	0.194848	0.169296	0.177379	0.193834	0.169305	0.139894
UDP-D-Glucose	4				0	UDP-D-Glucose	0.195841	0.238537	0.257512	0.2044	0.186031	0.222708	0.22997	0.206307	0.177882
UDP-D-Glucose	5				0	UDP-D-Glucose	0.0894742	0.129842	0.10046	0.0846379	0.0938853	0.14312	0.104325	0.0805008	0.115531
UDP-D-Glucose	6				0	UDP-D-Glucose	0.198944	0.161852	0.16508	0.147514	0.147795	0.146793	0.142781	0.179487	0.151004
UDP-D-Glucose	7				0	UDP-D-Glucose	0	0.00447951	0.024337	0	0.046843	0	0	0	0.00159638
UDP-D-Glucose	8				0	UDP-D-Glucose	0	0	0	0	0	0	0	0	0
UDP-D-Glucose	9				0	UDP-D-Glucose	0	0	0	0	0	0	0	0	0
UDP-D-Glucose	10				0	UDP-D-Glucose	0	0	0	0	0	0	0	0	0
UDP-D-Glucose	11				0	UDP-D-Glucose	0	0	0	0	0	0	0	0	0
UDP-D-Glucose	12				0	UDP-D-Glucose	0	0	0	0	0	0	0	0	0
UDP-D-Glucose	13				0	UDP-D-Glucose	0	0	0	0	0	0	0	0	0
UDP-D-Glucose	14				0	UDP-D-Glucose	0	0	0	0	0	0	0	0	0
UDP-D-Glucose	15				0	UDP-D-Glucose	0	0	0	0	0	0	0	0	0
NAD+	0					NAD+	0.677627	0.649499	0.618006	0.616415	0.596857	0.640089	0.570998	0.651175	0.645279
NAD+	1					NAD+	0.0309233	0.0358085	0.0672812	0.0789784	0.0641824	0.0474757	0.0923807	0.00599911	0.0409787
NAD+	2					NAD+	0.05855	0.0865317	0.0850289	0.0727497	0.0983393	0.0758216	0.100668	0.10289	0.0933894
NAD+	3					NAD+	0.0761545	0.0633062	0.0464016	0.0843947	0.0494421	0.0748801	0.0367146	0.0655666	0.0455947
NAD+	4					NAD+	0.100271	0.0776744	0.106174	0.0727759	0.103431	0.0701957	0.098365	0.0855264	0.118987
NAD+	5					NAD+	0.0355204	0.0253559	0.0547209	0.0464048	0.0336002	0.0458017	0.0576567	0.0680174	0.039258
NAD+	6					NAD+	0.00983725	0.0486228	0.0223873	0.0282817	0.0387194	0.0351932	0.0432175	0.00889256	0.0165138
NAD+	7					NAD+	0.0111165	0.0132015	0	0	0.0154285	0.0105432	0	0.0119324	0
NAD+	8					NAD+	0	0	0	0	0	0	0	0	0
NAD+	9					NAD+	0	0	0	0	0	0	0	0	0
NAD+	10					NAD+	0	0	0	0	0	0	0	0	0
NAD+	11					NAD+	0	0	0	0	0	0	0	0	0
NAD+	12					NAD+	0	0	0	0	0	0	0	0	0
NAD+	13					NAD+	0	0	0	0	0	0	0	0	0
NAD+	14					NAD+	0	0	0	0	0	0	0	0	0
NAD+	15					NAD+	0	0	0	0	0	0	0	0	0
NAD+	16					NAD+	0	0	0	0	0	0	0	0	0
NAD+	17					NAD+	0	0	0	0	0	0	0	0	0
NAD+	18					NAD+	0	0	0	0	0	0	0	0	0
NAD+	19					NAD+	0	0	0	0	0	0	0	0	0
NAD+	20					NAD+	0	0	0	0	0	0	0	0	0
NAD+	21					NAD+	0	0	0	0	0	0	0	0	0
Fructose-6-phosphate	0					Fructose-6-phosphate	0.0613923	0.0754506	0.0813992	0.12487	0.065713	0.106521	0.0866299	0.13627	0.154335
Fructose-6-phosphate	1					Fructose-6-phosphate	0	0	0	0	0	0	0	0	0
Fructose-6-phosphate	2					Fructose-6-phosphate	0.870039	0.850918	0.84757	0.817462	0.865158	0.720282	0.881565	0.710208	0.78041
Fructose-6-phosphate	3					Fructose-6-phosphate	0	0	0	0	0	0	0	0	0
Fructose-6-phosphate	4					Fructose-6-phosphate	0.0685684	0.0736312	0.0710303	0.0576681	0.0691294	0.173197	0.0318051	0.153521	0.0652553
Fructose-6-phosphate	5					Fructose-6-phosphate	0	0	0	0	0	0	0	0	0
Fructose-6-phosphate	6					Fructose-6-phosphate	0	0	0	0	0	0	0	0	0
Glycerol-3-phosphate	0			0		Glycerol-3-phosphate	0.637333	0.714517	0.643377	0.676378	0.66918	0.664683	0.637991	0.649901	0.680688
Glycerol-3-phosphate	1			0		Glycerol-3-phosphate	0	0	0	0	0	0	0	0	0
Glycerol-3-phosphate	2			1		Glycerol-3-phosphate	0.362667	0.285483	0.356623	0.323622	0.33082	0.335317	0.362009	0.350099	0.319312
Glycerol-3-phosphate	3			0		Glycerol-3-phosphate	0	0	0	0	0	0	0	0	0
D-Glyceraldehyde-3-phosphate	0					D-Glyceraldehyde-3-phosphate	0.782251	0.630454	0.603236	0.791299	0.491957	0.637979	0.453797	0.496025	0.517705
D-Glyceraldehyde-3-phosphate	1					D-Glyceraldehyde-3-phosphate	0	0	0	0	0	0	0	0	0
D-Glyceraldehyde-3-phosphate	2					D-Glyceraldehyde-3-phosphate	0.217749	0.369546	0.396764	0.208701	0.508042	0.362021	0.546203	0.503975	0.482295
D-Glyceraldehyde-3-phosphate	3					D-Glyceraldehyde-3-phosphate	0	0	0	0	0	0	0	0	0
Dihydroxyacetone phosphate	0					Dihydroxyacetone phosphate	0.527187	0.484504	0.520433	0.524929	0.539758	0.570659	0.53652	0.518046	0.631409
Dihydroxyacetone phosphate	1					Dihydroxyacetone phosphate	0	0	0	0	0	0	0	0	0
Dihydroxyacetone phosphate	2					Dihydroxyacetone phosphate	0.472813	0.515496	0.479567	0.475071	0.460242	0.429341	0.46348	0.481954	0.368591
Dihydroxyacetone phosphate	3					Dihydroxyacetone phosphate	0	0	0	0	0	0	0	0	0
Malate	0	0	0	0	0.798772	Malate	0.941401	0.960566	0.977298	0.943986	0.934801	0.942376	0.952323	0.939673	0.94725
Malate	1	0	0	0	0.0604959	Malate	0.0174413	0	0.00498357	0.0136686	0.0114944	0.0143092	0.00809783	0.0171149	0.0124001
Malate	2	1	1	1	0.140732	Malate	0.0411573	0.0394345	0.0177186	0.0423449	0.0537049	0.0433143	0.0395792	0.0432117	0.0403503
Malate	3	0	0	0	0	Malate	0	0	0	0	0	0	0	0	0
Malate	4	0	0	0	0	Malate	0	0	0	0	0	0	0	0	0
Fumarate	0	0	0.994905	0	0	Fumarate	0.958757	0.944508	0.959479	0.962393	0.976609	0.948846	0.977369	0.962621	0.963904
Fumarate	1	1	0.00509463	1	1	Fumarate	0	0.00506952	0	0	0.000566438	0.0137607	0.00991994	0.00917063	0.00270184
Fumarate	2	0	0	0	0	Fumarate	0.0412426	0.0504229	0.0405206	0.037607	0.0228243	0.037393	0.0127114	0.0282085	0.0333937
Fumarate	3	0	0	0	0	Fumarate	0	0	0	0	0	0	0	0	0
Fumarate	4	0	0	0	0	Fumarate	0	0	0	0	0	0	0	0	0
Aconitate	0	1	1	1	1	Aconitate	1	1	1	1	1	1	1	1	1
Aconitate	1	0	0	0	0	Aconitate	0	0	0	0	0	0	0	0	0
Aconitate	2	0	0	0	0	Aconitate	0	0	0	0	0	0	0	0	0
Aconitate	3	0	0	0	0	Aconitate	0	0	0	0	0	0	0	0	0
Aconitate	4	0	0	0	0	Aconitate	0	0	0	0	0	0	0	0	0
Aconitate	5	0	0	0	0	Aconitate	0	0	0	0	0	0	0	0	0
Aconitate	6	0	0	0	0	Aconitate	0	0	0	0	0	0	0	0	0
Isoleucine	0	1	1	0	0	Isoleucine	0.999276	0.999812	0.998336	0.999644	1	0.998064	0.999302	0.997776	0.998674
Isoleucine	1	0	0	1	1	Isoleucine	0.000724142	0.000188196	0.00166405	0.0003557	0	0.00193595	0.000698202	0.00222426	0.00132588
Isoleucine	2	0	0	0	0	Isoleucine	0	0	0	0	0	0	0	0	0
Isoleucine	3	0	0	0	0	Isoleucine	0	0	0	0	0	0	0	0	0
Isoleucine	4	0	0	0	0	Isoleucine	0	0	0	0	0	0	0	0	0
Isoleucine	5	0	0	0	0	Isoleucine	0	0	0	0	0	0	0	0	0
Isoleucine	6	0	0	0	0	Isoleucine	0	0	0	0	0	0	0	0	0
Leucine	0	1	1	0.96322	0	Leucine	0.99524	0.997813	0.998677	0.997112	0.997036	0.998687	0.998323	0.998927	0.997857
Leucine	1	0	0	0.0367804	1	Leucine	0.00476003	0.00218718	0.00132328	0.00288784	0.00296448	0.00131275	0.00167706	0.00107314	0.00214283
Leucine	2	0	0	0	0	Leucine	0	0	0	0	0	0	0	0	0
Leucine	3	0	0	0	0	Leucine	0	0	0	0	0	0	0	0	0
Leucine	4	0	0	0	0	Leucine	0	0	0	0	0	0	0	0	0
Leucine	5	0	0	0	0	Leucine	0	0	0	0	0	0	0	0	0
Leucine	6	0	0	0	0	Leucine	0	0	0	0	0	0	0	0	0
Lysine	0			1	1	Lysine	1	1	1	1	1	1	1	1	1
Lysine	1			0	0	Lysine	0	0	0	0	0	0	0	0	0
Lysine	2			0	0	Lysine	0	0	0	0	0	0	0	0	0
Lysine	3			0	0	Lysine	0	0	0	0	0	0	0	0	0
Lysine	4			0	0	Lysine	0	0	0	0	0	0	0	0	0
Lysine	5			0	0	Lysine	0	0	0	0	0	0	0	0	0
Lysine	6			0	0	Lysine	0	0	0	0	0	0	0	0	0
Arginine	0			1	1	Arginine	1	1	1	1	1	1	1	1	1
Arginine	1			0	0	Arginine	0	0	0	0	0	0	0	0	0
Arginine	2			0	0	Arginine	0	0	0	0	0	0	0	0	0
Arginine	3			0	0	Arginine	0	0	0	0	0	0	0	0	0
Arginine	4			0	0	Arginine	0	0	0	0	0	0	0	0	0
Arginine	5			0	0	Arginine	0	0	0	0	0	0	0	0	0
Arginine	6			0	0	Arginine	0	0	0	0	0	0	0	0	0
Ornithine	0			1	1	Ornithine	1	1	1	1	0.999647	1	1	1	0.998506
Ornithine	1			0	0	Ornithine	0	0	0	0	0.000352524	0	0	0	0.00149442
Ornithine	2			0	0	Ornithine	0	0	0	0	0	0	0	0	0
Ornithine	3			0	0	Ornithine	0	0	0	0	0	0	0	0	0
Ornithine	4			0	0	Ornithine	0	0	0	0	0	0	0	0	0
Ornithine	5			0	0	Ornithine	0	0	0	0	0	0	0	0	0
NADP+ (SIM)	0					NADP+ (SIM)	1	0.951787	0.947772	0.127976	0.932472	0.858817	0.945604	0.95333	0.932327
NADP+ (SIM)	1					NADP+ (SIM)	0	0.0482127	0.0491352	0.872024	0.067528	0.0525813	0.0262375	0.0391069	0.0442637
NADP+ (SIM)	2					NADP+ (SIM)	0	0	0.00309288	0	0	0.0886019	0.0281588	0.00756327	0.0234098
NADP+ (SIM)	3					NADP+ (SIM)	0	0	0	0	0	0	0	0	0
NADP+ (SIM)	4					NADP+ (SIM)	0	0	0	0	0	0	0	0	0
NADP+ (SIM)	5					NADP+ (SIM)	0	0	0	0	0	0	0	0	0
NADP+ (SIM)	6					NADP+ (SIM)	0	0	0	0	0	0	0	0	0
NADP+ (SIM)	7					NADP+ (SIM)	0	0	0	0	0	0	0	0	0
NADP+ (SIM)	8					NADP+ (SIM)	0	0	0	0	0	0	0	0	0
NADP+ (SIM)	9					NADP+ (SIM)	0	0	0	0	0	0	0	0	0
NADP+ (SIM)	10					NADP+ (SIM)	0	0	0	0	0	0	0	0	0
NADP+ (SIM)	11					NADP+ (SIM)	0	0	0	0	0	0	0	0	0
NADP+ (SIM)	12					NADP+ (SIM)	0	0	0	0	0	0	0	0	0
NADP+ (SIM)	13					NADP+ (SIM)	0	0	0	0	0	0	0	0	0
NADP+ (SIM)	14					NADP+ (SIM)	0	0	0	0	0	0	0	0	0
NADP+ (SIM)	15					NADP+ (SIM)	0	0	0	0	0	0	0	0	0
NADP+ (SIM)	16					NADP+ (SIM)	0	0	0	0	0	0	0	0	0
NADP+ (SIM)	17					NADP+ (SIM)	0	0	0	0	0	0	0	0	0
NADP+ (SIM)	18					NADP+ (SIM)	0	0	0	0	0	0	0	0	0
NADP+ (SIM)	19					NADP+ (SIM)	0	0	0	0	0	0	0	0	0
NADP+ (SIM)	20					NADP+ (SIM)	0	0	0	0	0	0	0	0	0
NADP+ (SIM)	21					NADP+ (SIM)	0	0	0	0	0	0	0	0	0
NAD+ (SIM)	0	0.477549	0	0.471884	0.833692	NAD+ (SIM)	0.585015	0.596399	0.593432	0.609139	0.598317	0.605573	0.573248	0.564066	0.569807
NAD+ (SIM)	1	0	0	0	0.166308	NAD+ (SIM)	0.0667789	0.0646655	0.0598821	0.0557963	0.0618616	0.0595076	0.0670886	0.0744712	0.066182
NAD+ (SIM)	2	0	0	0	0	NAD+ (SIM)	0.0797087	0.0681604	0.079846	0.0824745	0.0813327	0.0808026	0.0855437	0.0816253	0.0851002
NAD+ (SIM)	3	0	0	0	0	NAD+ (SIM)	0.0649271	0.0687172	0.0657862	0.060597	0.0662128	0.0642758	0.066019	0.0689737	0.0675618
NAD+ (SIM)	4	0	0	0	0	NAD+ (SIM)	0.0893574	0.0833592	0.0840865	0.0865712	0.0845327	0.0870397	0.0894294	0.092857	0.0904808
NAD+ (SIM)	5	0	0	0	0	NAD+ (SIM)	0.0510553	0.0526831	0.0481813	0.0467244	0.0452257	0.0401533	0.0501087	0.047293	0.0504621
NAD+ (SIM)	6	0	0	0	0	NAD+ (SIM)	0.0371611	0.0375	0.041309	0.0360132	0.0374788	0.0367906	0.0404373	0.0417616	0.0404457
NAD+ (SIM)	7	0.522451	1	0.528116	0	NAD+ (SIM)	0.0134873	0.015737	0.0161828	0.0110722	0.0138648	0.0132033	0.0137861	0.0145929	0.0155302
NAD+ (SIM)	8	0	0	0	0	NAD+ (SIM)	0.0122149	0.0127786	0.0112835	0.0116125	0.0111743	0.0126539	0.0143391	0.0143596	0.0144306
NAD+ (SIM)	9	0	0	0	0	NAD+ (SIM)	0.000294598	0	1.0559e-05	0	0	0	0	0	0
NAD+ (SIM)	10	0	0	0	0	NAD+ (SIM)	0	0	0	0	0	0	0	0	0
NAD+ (SIM)	11	0	0	0	0	NAD+ (SIM)	0	0	0	0	0	0	0	0	0
NAD+ (SIM)	12	0	0	0	0	NAD+ (SIM)	0	0	0	0	0	0	0	0	0
NAD+ (SIM)	13	0	0	0	0	NAD+ (SIM)	0	0	0	0	0	0	0	0	0
NAD+ (SIM)	14	0	0	0	0	NAD+ (SIM)	0	0	0	0	0	0	0	0	0
NAD+ (SIM)	15	0	0	0	0	NAD+ (SIM)	0	0	0	0	0	0	0	0	0
NAD+ (SIM)	16	0	0	0	0	NAD+ (SIM)	0	0	0	0	0	0	0	0	0
NAD+ (SIM)	17	0	0	0	0	NAD+ (SIM)	0	0	0	0	0	0	0	0	0
NAD+ (SIM)	18	0	0	0	0	NAD+ (SIM)	0	0	0	0	0	0	0	0	0
NAD+ (SIM)	19	0	0	0	0	NAD+ (SIM)	0	0	0	0	0	0	0	0	0
NAD+ (SIM)	20	0	0	0	0	NAD+ (SIM)	0	0	0	0	0	0	0	0	0
NAD+ (SIM)	21	0	0	0	0	NAD+ (SIM)	0	0	0	0	0	0	0	0	0
NADPH (SIM)	0	1	0			NADPH (SIM)	0.967703	0.774676	0.909145	0.962322	0.955594	1	0.964077	1	0.929761
NADPH (SIM)	1	0	1			NADPH (SIM)	0.0322969	0.225324	0.0908551	0.037678	0.0444063	0	0.035923	0	0.0702392
NADPH (SIM)	2	0	0			NADPH (SIM)	0	0	0	0	0	0	0	0	0
NADPH (SIM)	3	0	0			NADPH (SIM)	0	0	0	0	0	0	0	0	0
NADPH (SIM)	4	0	0			NADPH (SIM)	0	0	0	0	0	0	0	0	0
NADPH (SIM)	5	0	0			NADPH (SIM)	0	0	0	0	0	0	0	0	0
NADPH (SIM)	6	0	0			NADPH (SIM)	0	0	0	0	0	0	0	0	0
NADPH (SIM)	7	0	0			NADPH (SIM)	0	0	0	0	0	0	0	0	0
NADPH (SIM)	8	0	0			NADPH (SIM)	0	0	0	0	0	0	0	0	0
NADPH (SIM)	9	0	0			NADPH (SIM)	0	0	0	0	0	0	0	0	0
NADPH (SIM)	10	0	0			NADPH (SIM)	0	0	0	0	0	0	0	0	0
NADPH (SIM)	11	0	0			NADPH (SIM)	0	0	0	0	0	0	0	0	0
NADPH (SIM)	12	0	0			NADPH (SIM)	0	0	0	0	0	0	0	0	0
NADPH (SIM)	13	0	0			NADPH (SIM)	0	0	0	0	0	0	0	0	0
NADPH (SIM)	14	0	0			NADPH (SIM)	0	0	0	0	0	0	0	0	0
NADPH (SIM)	15	0	0			NADPH (SIM)	0	0	0	0	0	0	0	0	0
NADPH (SIM)	16	0	0			NADPH (SIM)	0	0	0	0	0	0	0	0	0
NADPH (SIM)	17	0	0			NADPH (SIM)	0	0	0	0	0	0	0	0	0
NADPH (SIM)	18	0	0			NADPH (SIM)	0	0	0	0	0	0	0	0	0
NADPH (SIM)	19	0	0			NADPH (SIM)	0	0	0	0	0	0	0	0	0
NADPH (SIM)	20	0	0			NADPH (SIM)	0	0	0	0	0	0	0	0	0
NADPH (SIM)	21	0	0			NADPH (SIM)	0	0	0	0	0	0	0	0	0
Citrulline	0					Citrulline	1	1	1	1	1	1	0.9968	1	1
Citrulline	1					Citrulline	0	0	0	0	0	0	0.00319975	0	0
Citrulline	2					Citrulline	0	0	0	0	0	0	0	0	0
Citrulline	3					Citrulline	0	0	0	0	0	0	0	0	0
Citrulline	4					Citrulline	0	0	0	0	0	0	0	0	0
Citrulline	5					Citrulline	0	0	0	0	0	0	0	0	0
Citrulline	6					Citrulline	0	0	0	0	0	0	0	0	0
N-carbomoyl-L-aspartate	0					N-carbomoyl-L-aspartate	1	1	1	1	1	1	1	1	1
N-carbomoyl-L-aspartate	1					N-carbomoyl-L-aspartate	0	0	0	0	0	0	0	0	0
N-carbomoyl-L-aspartate	2					N-carbomoyl-L-aspartate	0	0	0	0	0	0	0	0	0
N-carbomoyl-L-aspartate	3					N-carbomoyl-L-aspartate	0	0	0	0	0	0	0	0	0
N-carbomoyl-L-aspartate	4					N-carbomoyl-L-aspartate	0	0	0	0	0	0	0	0	0
N-carbomoyl-L-aspartate	5					N-carbomoyl-L-aspartate	0	0	0	0	0	0	0	0	0
Carbamoyl phosphate	0					Carbamoyl phosphate	1	1	1	1	1	1	1	1	1
Carbamoyl phosphate	1					Carbamoyl phosphate	0	0	0	0	0	0	0	0	0

## Sheet: Cell cycle 13C Gln_fractions
Compound	C13	N15	Blank1	Blank2	Blank3	Blank4	Compound	13C5-N2-Glut_G1_1	13C5-N2-Glut_G1_2	13C5-N2-Glut_G1_3	13C5-N2-Glut_G2_1	13C5-N2-Glut_G2_2	13C5-N2-Glut_G2_3	13C5-N2-Glut_S_1	13C5-N2-Glut_S_2	13C5-N2-Glut_S_3
Lactate	0	0	0.915243	0.93108	0.942574	0.94296	Lactate	0.987543	0.987401	0.986979	0.981545	0.982665	0.980343	0.984949	0.984267	0.98468
Lactate	1	0	0.0150502	0	0	0	Lactate	0.0006461	0.00107083	0.00094303	0.00200024	0.00218412	0.00200577	0.000896186	0.00136114	0.000564706
Lactate	2	0	0.0187733	0.0193472	0.00949418	0.0131013	Lactate	0.00212968	0.00167318	0.00177261	0.00238358	0.00210768	0.00259019	0.00203694	0.00232167	0.00214408
Lactate	3	0	0.0509333	0.0495725	0.0479315	0.0439391	Lactate	0.00968158	0.0098552	0.0103052	0.014071	0.0130433	0.0150607	0.012118	0.0120506	0.012611
Pyruvate	0	0	0.929625	0.899009	0.849072	1	Pyruvate	0.977863	0.984396	0.983129	0.976582	0.975347	0.977583	0.981034	0.979951	0.976069
Pyruvate	1	0	0.0703747	0.100991	0.0531637	0	Pyruvate	0	0	0	0.00173925	0	0.00087267	0	0	0.00406512
Pyruvate	2	0	0	0	0	0	Pyruvate	0.00644225	0.00141633	0.00174758	0.00422309	0.00591682	0.00240725	0.00348399	0.00104893	0.0025042
Pyruvate	3	0	0	0	0.0977638	0	Pyruvate	0.0156944	0.014188	0.0151231	0.0174561	0.0187364	0.0191371	0.0154822	0.0190001	0.0173616
Oxaloacetate	0	0					Oxaloacetate	1	1	1	1	1	1	1	1	1
a-ketoglutarate	0	0	1	0.560146	0.573525	0.580984	a-ketoglutarate	0.214531	0.260975	0.254766	0.180926	0.223123	0.200569	0.255731	0.250089	0.190617
a-ketoglutarate	1	0	0	0	0	0	a-ketoglutarate	0	0	0	0.00526796	0	0.00919316	0.00394196	0	0.010058
a-ketoglutarate	3	0	0	0	0	0	a-ketoglutarate	0	0	0.0323192	0.0700631	0.0939348	0.079853	0.03057	0.0339918	0.0381785
a-ketoglutarate	4	0	0	0	0	0	a-ketoglutarate	0	0	0	0	0	0.00353363	0	0	0
a-ketoglutarate	5	0	0	0.439854	0.426475	0.419016	a-ketoglutarate	0.785469	0.739025	0.712914	0.743743	0.682943	0.706851	0.709757	0.71592	0.761147
Glutamate	0	0	1	1	1	1	Glutamate	0.433285	0.430831	0.433053	0.303717	0.308255	0.305555	0.359927	0.368078	0.36425
Glutamate	1	0	0	0	0	0	Glutamate	0.00281995	0.0052654	0.0034706	0.0099023	0.0089599	0.00847517	0.00751331	0.00598085	0.00839452
Glutamate	2	0	0	0	0	0	Glutamate	0.00274141	0.00265755	0.00294283	0.00894276	0.00722366	0.00907078	0.00651016	0.00757133	0.00665035
Glutamate	3	0	0	0	0	0	Glutamate	0.0258922	0.0245807	0.0249793	0.0404915	0.0407493	0.0411283	0.0355636	0.0338423	0.0351071
Glutamate	4	0	0	0	0	0	Glutamate	0	0	0	0	0	0	0	0	0
Glutamate	5	0	0	0	0	0	Glutamate	0.315926	0.315585	0.315519	0.366376	0.368423	0.364569	0.335067	0.341742	0.335483
Glutamate	0	1	0	0	0	0	Glutamate	0.0250672	0.0270206	0.0267322	0.0329571	0.030687	0.0334477	0.0306418	0.0310578	0.0312432
Glutamate	1	1	0	0	0	0	Glutamate	0.00180182	0.00175493	0.00184001	0.00365508	0.00385887	0.00329015	0.00305003	0.00214434	0.00336278
Glutamate	2	1	0	0	0	0	Glutamate	0.00272404	0.00334862	0.00375027	0.0050658	0.0054028	0.00544548	0.00504038	0.00483104	0.00477422
Glutamate	3	1	0	0	0	0	Glutamate	0.0136559	0.0117159	0.0121038	0.0214361	0.0211399	0.0210193	0.0187166	0.0182319	0.018337
Glutamate	4	1	0	0	0	0	Glutamate	0	0	0	0	0	0	0	0	0
Glutamate	5	1	0	0	0	0	Glutamate	0.176086	0.17724	0.175609	0.207456	0.205301	0.208	0.197971	0.186521	0.192398
Glutamine	0	0	0	0	0	0	Glutamine	0.0091466	0.00933676	0.00944016	0.0132134	0.0128251	0.0127887	0.0130426	0.0133006	0.0126215
Glutamine	1	0	0	0	0	0	Glutamine	1.39117e-05	0	0	0	0	2.95067e-06	0	0	0
Glutamine	4	1	0	0	0	0	Glutamine	0	0	0	0	0	0	0	0	0
Glutamine	5	1	0	0	0	0	Glutamine	0	0	0	0	0	0	0	0	0
Glutamine	0	2	0	0	0	0	Glutamine	0.000125601	6.85906e-05	0.000162968	0.000130811	0.000155135	7.79123e-05	8.31808e-05	0.000114454	6.98237e-05
Glutamine	1	2	0	0	0	0	Glutamine	7.71915e-05	0.000184769	0.000108935	5.27268e-05	0.000119357	0.00012556	0.000125248	0.000139963	0.000174831
Glutamine	2	2	0.540415	0	0	0	Glutamine	0	1.09948e-05	0	0	0	0	0	0	1.57256e-05
Glutamine	3	2	0	0	0.405744	0	Glutamine	0.000406852	0.000302771	0.000329367	0.000385464	0.000303407	0.000462098	0.000513282	0.000263479	0.000441518
Glutamine	4	2	0	0	0	0	Glutamine	0	0	0	0	0	0	0	0	0
Glutamine	5	2	0.459585	1	0.594256	1	Glutamine	0.99023	0.990096	0.989959	0.986218	0.986597	0.986543	0.986236	0.986182	0.986677
Alanine	0	0	0.834777	0.843495	0.776224	0.8594	Alanine	0.662344	0.622485	0.675693	0.581625	0.651791	0.601597	0.646334	0.613888	0.624328
Alanine	3	0	0	0	0	0	Alanine	0.0341876	0.0338599	0.0279176	0.0227546	0.0194473	0.0217574	0.0207615	0.0276889	0.0237828
Alanine	0	1	0.165223	0.156505	0.223776	0.1406	Alanine	0.277172	0.336204	0.296389	0.36041	0.304352	0.359124	0.327573	0.338791	0.338791
Alanine	3	1	0	0	0	0	Alanine	0.026297	0.00745119	0	0.0352105	0.0244104	0.0175215	0.00533166	0.0196322	0.0130982
Aspartate	0	0	1	0.623796	1	1	Aspartate	0.714897	0.709186	0.717792	0.595667	0.591998	0.591576	0.653905	0.645244	0.656217
Aspartate	1	0	0	0	0	0	Aspartate	0.00147902	0.0030159	0.0017807	0.00552421	0.00759174	0.00658983	0.0051833	0.00531169	0.00527326
Aspartate	2	0	0	0.376204	0	0	Aspartate	0.00837183	0.0085491	0.00705953	0.0217664	0.0207289	0.0227506	0.0151156	0.0164074	0.0135154
Aspartate	3	0	0	0	0	0	Aspartate	0.0433405	0.0418398	0.0452995	0.0512308	0.0527008	0.0506709	0.0426565	0.0473986	0.0451529
Aspartate	4	0	0	0	0	0	Aspartate	0.108485	0.111103	0.105086	0.148564	0.153239	0.151056	0.132091	0.131204	0.131782
Aspartate	0	1	0	0	0	0	Aspartate	0.0302022	0.0288762	0.0298453	0.0378026	0.0362975	0.0387581	0.0326942	0.0340968	0.0340919
Aspartate	1	1	0	0	0	0	Aspartate	0.000558142	0.00246299	0.00223563	0.0044701	0.0040904	0.00427655	0.0029998	0.00239419	0.0023179
Aspartate	2	1	0	0	0	0	Aspartate	0.00837703	0.0084628	0.007553	0.014713	0.0149351	0.0145196	0.0104782	0.01247	0.0110723
Aspartate	3	1	0	0	0	0	Aspartate	0.022447	0.0234428	0.0219111	0.0310018	0.0293975	0.0298603	0.0255648	0.024213	0.0254872
Aspartate	4	1	0	0	0	0	Aspartate	0.0618425	0.0630617	0.0614369	0.0892602	0.0890209	0.0899419	0.0793116	0.0812598	0.07509
Glucose	0	0	1	1	1	1	Glucose	1	1	0.997766	1	1	1	1	1	0.999181
Glucose	1	0	0	0	0	0	Glucose	0	0	0.00223419	0	0	0	0	0	0.000819262
Glucose-6-phosphate	0	0					Glucose-6-phosphate	1	1	1	1	1	1	1	1	1
Glucose-6-phosphate	1	0					Glucose-6-phosphate	0	0	0	0	0	0	0	0	0
UDP-D-Glucose	0	0					UDP-D-Glucose	0.265906	0.260629	0.262436	0.280418	0.272986	0.272878	0.254868	0.254376	0.289668
UDP-D-Glucose	1	0					UDP-D-Glucose	0.0275474	0.0950595	0.0949029	0.10975	0.0736566	0.0970251	0.0426694	0.0508852	0.0721112
UDP-D-Glucose	0	1					UDP-D-Glucose	0.155197	0.135484	0.137122	0.154526	0.155412	0.139999	0.124125	0.137446	0.117183
UDP-D-Glucose	1	1					UDP-D-Glucose	0.0463185	0.0629411	0.0131704	0.031753	0.048038	0.0429383	0.0531614	0.02045	0.0490405
UDP-D-Glucose	2	1					UDP-D-Glucose	0.0342622	0.00564288	0	0.0117163	0.036304	0.0235028	0.0218677	0.0146698	0.0352584
UDP-D-Glucose	3	1					UDP-D-Glucose	0.163333	0.145519	0.160575	0.171766	0.179249	0.163966	0.164919	0.175445	0.189865
UDP-D-Glucose	4	1					UDP-D-Glucose	0.0568312	0.044543	0.022524	0.0397247	0.0301477	0.044123	0.0542176	0.0473792	0.00736816
UDP-D-Glucose	5	1					UDP-D-Glucose	0	0	0	7.18191e-06	0	0	0	0	0
UDP-D-Glucose	0	2					UDP-D-Glucose	0.0731088	0.088053	0.0377964	0.0576539	0.0774177	0.0687552	0.0762896	0.0934377	0.0705406
UDP-D-Glucose	1	2					UDP-D-Glucose	0	0.00837355	0.0199683	0	0.0394691	0.0114129	0.013466	0.0124504	0
UDP-D-Glucose	2	2					UDP-D-Glucose	0.0573772	0.0500022	0.119567	0.0475787	0.000542191	0.0394459	0.0805448	0.10937	0.085718
UDP-D-Glucose	3	2					UDP-D-Glucose	0.120119	0.103753	0.131938	0.0951053	0.0867771	0.0959536	0.113872	0.0840907	0.0832485
UDP-D-Glucose	4	2					UDP-D-Glucose	0	0	0	0	0	0	0	0	0
NAD+	0	0					NAD+	0.469307	0.490783	0.522278	0.504298	0.51922	0.51726	0.443914	0.493352	0.462299
NAD+	1	0					NAD+	0.12609	0.112515	0.116637	0.137975	0.137801	0.131424	0.17409	0.144367	0.151589
NAD+	2	0					NAD+	0	0	0	0	0.0075083	0.0245981	0	0.00179741	0
NAD+	0	1					NAD+	0.226863	0.221947	0.232768	0.25072	0.244994	0.241373	0.270391	0.249269	0.251969
NAD+	1	1					NAD+	0.0112217	0.00785725	0	0	0	0.00551095	0	0.0053053	0.00448364
NAD+	0	2					NAD+	0.0633623	0.0585575	0.0237828	0.0257011	0.0228274	0.00319216	0.038017	0	0.0589733
NAD+	1	2					NAD+	0.0359178	0.00375478	0	0.00316717	0.00282197	0.00619253	0	0.00759232	0
NAD+	0	3					NAD+	0.0513616	0.035238	0.0459563	0.0249649	0.0255605	0.0211997	0.0136299	0.0320806	0.0336494
NAD+	1	3					NAD+	0.00190968	0.0302367	0.0238081	0.017874	0.014925	0.0113015	0.0254422	0.0291014	0.00674716
NAD+	2	3					NAD+	0	0	0	0	0	0	0	0	0.00359285
NAD+	0	4					NAD+	0.0139668	0.039111	0.0347698	0.0253687	0.0226745	0.0363768	0.0315925	0.0371348	0.0266975
NAD+	1	4					NAD+	0	0	0	0.00993108	0.00166708	0.00157135	0.00292401	0	0
Fructose-6-phosphate	0	0					Fructose-6-phosphate	1	1	1	1	1	1	1	1	1
Fructose-6-phosphate	1	0					Fructose-6-phosphate	0	0	0	0	0	0	0	0	0
Glycerol-3-phosphate	0	0					Glycerol-3-phosphate	0	1	1	0.994557	1	0.998504	0.999016	1
Glycerol-3-phosphate	1	0					Glycerol-3-phosphate	1	0	0	0.00544289	0	0.00149605	0.000984451	0
D-Glyceraldehyde-3-phosphate	0	0					D-Glyceraldehyde-3-phosphate	1	1	1	1	1	1	1	1	1
Dihydroxyacetone phosphate	0	0					Dihydroxyacetone phosphate		1	1	1	1	1	1	1
Malate	0	0	0.784425	0.691283	0.834037	0.483274	Malate	0.300843	0.291879	0.287514	0.247683	0.246261	0.257669	0.246096	0.252582	0.244813
Malate	1	0	0	0	0	0.0366486	Malate	0.0164544	0.0120959	0.00666922	0.0180395	0.0220179	0.0153888	0.0158264	0.0171066	0.0127585
Malate	2	0	0.215575	0.308717	0.165963	0.0830195	Malate	0.051116	0.0564217	0.0552277	0.0807326	0.0759809	0.0737433	0.0638106	0.0713822	0.0641113
Malate	3	0	0	0	0	0.0666315	Malate	0.179902	0.187961	0.183611	0.162636	0.157808	0.159564	0.167959	0.173662	0.173933
Malate	4	0	0	0	0	0.330427	Malate	0.451684	0.451642	0.466978	0.490909	0.497932	0.493636	0.506308	0.485267	0.504384
Fumarate	0	0	0.91683	0.889492	0.892918	0.870628	Fumarate	0.417788	0.413243	0.414771	0.290439	0.349326	0.320873	0.335432	0.403506	0.354743
Fumarate	1	0	0	0.00455068	0	0	Fumarate	0	0	0	0.0182313	0.0103575	0.0173919	0	0.0250286	0.00560236
Fumarate	2	0	0	0	0	0	Fumarate	0.0521813	0.0539813	0.0368401	0.0735803	0.0531301	0.0681972	0.0642624	0.0700626	0.0623395
Fumarate	3	0	0	0	0	0	Fumarate	0.115228	0.133387	0.147386	0.144976	0.144799	0.141407	0.14154	0.114992	0.135847
Fumarate	4	0	0.0831702	0.105958	0.107082	0.129372	Fumarate	0.414803	0.399389	0.401002	0.472773	0.442387	0.45213	0.458766	0.386411	0.441468
Aconitate	0	0	1	1	1	1	Aconitate	1	1	1	1	1	1	1	1	1
Isoleucine	0	0	1	1	0.994384	0.98827	Isoleucine	0.996373	0.9972	0.994851	0.995694	0.994898	0.994152	0.996844	0.997164	0.997039
Isoleucine	1	0	0	0	0.00561643	0.0117298	Isoleucine	0.00180934	0.00111614	0.00329273	0.00100677	0.00184709	0.00282634	0.000611236	0.000341022	0.000674824
Isoleucine	2	0	0	0	0	0	Isoleucine	0	0	0	0	0	0	0	0	0
Isoleucine	1	1	0	0	0	0	Isoleucine	0.0018181	0.0016838	0.00185611	0.00329946	0.00325466	0.00302212	0.00254496	0.00249497	0.00228592
Isoleucine	2	1	0	0	0	0	Isoleucine	0	0	0	0	0	0	0	0	0
Leucine	0	0	1	1	0.892001	0.975649	Leucine	0.997124	0.99799	0.996628	0.996104	0.996995	0.995784	0.997856	0.996645	0.996941
Leucine	1	0	0	0	0.107999	0.0243514	Leucine	0.00142981	0.000842878	0.00214015	0.00115311	0.00028686	0.00210226	0.000545065	0.00143595	0.000974601
Leucine	2	0	0	0	0	0	Leucine	0	0	0	0	0	0	0	0	0
Leucine	1	1	0	0	0	0	Leucine	0.00144668	0.00116739	0.00123178	0.00274331	0.00271856	0.00211358	0.00159875	0.00191887	0.00208488
Leucine	2	1	0	0	0	0	Leucine	0	0	0	0	0	0	0	0	0
Lysine	0	0			1	1	Lysine	0.999716	1	1	0.998463	0.998897	0.999691	1	1	1
Lysine	1	0			0	0	Lysine	0	0	0	0.000744282	0	0.0003092	0	0	0
Lysine	2	0			0	0	Lysine	0	0	0	0	0	0	0	0	0
Lysine	0	1			0	0	Lysine	0.000283823	0	0	0.00079313	0.00110309	0	0	0	0
Arginine	0	0			1	1	Arginine	1	0.999423	0.999955	0.999913	0.999616	0.999701	0.999842	1	0.999348
Arginine	1	0			0	0	Arginine	0	0	0	0	0	0	0	0	0
Arginine	2	0			0	0	Arginine	0	0	0	0	0	0	0	0	0
Arginine	0	1			0	0	Arginine	0	0.000576946	4.49986e-05	8.66037e-05	0.00038446	0.000298802	0.000158327	0	0.00065246
Arginine	1	1			0	0	Arginine	0	0	0	0	0	0	0	0	0
Ornithine	0	0			1	1	Ornithine	1	0.999025	0.998782	1	0.99812	1	1	0.997263	1
Ornithine	1	0			0	0	Ornithine	0	0.000974933	0.00121802	0	0.0016312	0	0	0.00273672	0
Ornithine	2	0			0	0	Ornithine	0	0	0	0	0	0	0	0	0
Ornithine	0	1			0	0	Ornithine	0	0	0	0	0.000248724	0	0	0	0
Citrulline	0	0					Citrulline	1	1	0.997768	0.997953	1	0.989101	0.997834	0.99771	1
Citrulline	1	0					Citrulline	0	0	0	0	0	0.00745006	0	0	0
Citrulline	0	1					Citrulline	0	0	0.00223241	0.0020473	0	0.00344872	0.00216566	0.00228954	0
Carbamoyl phosphate	0	0					Carbamoyl phosphate	1	1	1	1	1	1	1	1	1
Ribulose-5-phosphate	0	0					Ribulose-5-phosphate	1	1	1	1	1	1	1	1	1
NAD+ (SIM)	0	0	1		1	0.797373	NAD+ (SIM)	0.55327	0.522295	0.53005	0.546817	0.531612	0.555833	0.494364	0.498444	0.523914
NAD+ (SIM)	1	0	0		0	0.202627	NAD+ (SIM)	0.191894	0.18442	0.186663	0.215622	0.2189	0.218244	0.230514	0.236364	0.246496
NAD+ (SIM)	0	1	0		0	0	NAD+ (SIM)	0	0.0872412	0.0876035	0.0234849	0.0332028	0.0290796	0.071508	0.0652801	0
NAD+ (SIM)	1	1	0		0	0	NAD+ (SIM)	0.0855502	0.0584629	0.0616809	0.0797128	0.0767195	0.076654	0.0730694	0.073734	0.0909862
NAD+ (SIM)	1	2	0		0	0	NAD+ (SIM)	0.0606503	0.0613108	0.0625986	0.047648	0.049724	0.0487254	0.0526072	0.0525496	0.0570748
NAD+ (SIM)	1	3	0		0	0	NAD+ (SIM)	0.0514518	0.0473129	0.0313454	0.0389979	0.0415756	0.0244806	0.0421124	0.0408893	0.0436485
NAD+ (SIM)	0	4	0		0	0	NAD+ (SIM)	0.0538116	0.0286199	0.0327959	0.0411124	0.0436359	0.0414851	0.0271993	0.0245593	0.0304981
NAD+ (SIM)	1	4	0		0	0	NAD+ (SIM)	0.00337168	0.0103377	0.00726314	0.00660488	0.0046305	0.00549768	0.00862558	0.00817963	0.00738214
NADP+ (SIM)	0	0					NADP+ (SIM)	0.584953	0.605437	0.588574	0.599658	0.535846	0.495813	0.289376	0.467494	0.586715
NADP+ (SIM)	0	1					NADP+ (SIM)	0.223905	0.228108	0.201044	0.112263	0.215154	0.318298	0.474475	0.292856	0.251907
NADP+ (SIM)	2	1					NADP+ (SIM)	0.0066362	0.0333339	0.0276506	0.0375592	0.035248	0.0321725	0.0378639	0.0488974	0.00622191
NADP+ (SIM)	0	2					NADP+ (SIM)	0.0699533	0.0363318	0.0805554	0.137809	0.119313	0.0882779	0.143532	0.102759	0.0881102
NADP+ (SIM)	1	2					NADP+ (SIM)	0.0465351	0.0416189	0.0411624	0.0315956	0.0330577	0.0207738	0.0152727	0.0315353	0.0216932
NADP+ (SIM)	2	2					NADP+ (SIM)	0	0	0	0	0	0.00252817	0.00488476	0	0
NADP+ (SIM)	0	3					NADP+ (SIM)	0.0680179	0.0551702	0.061013	0.0811153	0.061381	0.0421365	0.0345957	0.0564584	0.0453523

## Sheet: Inhibitors pool size 
Compound	Blank1	Blank2	Blank3	Blank4	Blank5	Compound	CA46_Abexinostat_1	CA46_Abexinostat_2	CA46_Abexinostat_3	CA46_Auronofin_1	CA46_Auronofin_2	CA46_Auronofin_3	CA46_Ctrl_1	CA46_Ctrl_2	CA46_Ctrl_3	CA46_Fludarabine_1	CA46_Fludarabine_2	CA46_Fludarabine_3	CA46_Thioguanine_1	CA46_Thioguanine_2	CA46_Thioguanine_3	CA46_YK-4-279_1	CA46_YK-4-279_2	CA46_YK-4-279_3	LCL_Abexinostat_1	LCL_Abexinostat_2	LCL_Abexinostat_3	LCL_Auronofin_1	LCL_Auronofin_2	LCL_Auronofin_3	LCL_Ctrl_1	LCL_Ctrl_2	LCL_Ctrl_3	LCL_Fludarabine_1	LCL_Fludarabine_2	LCL_Fludarabine_3	LCL_Thioguanine_1	LCL_Thioguanine_2	LCL_Thioguanine_3	LCL_YK-4-279_1	LCL_YK-4-279_2	LCL_YK-4-279_3	SUDHL4_Abexinostat_1	SUDHL4_Abexinostat_2	SUDHL4_Abexinostat_3	SUDHL4_Auronofin_1	SUDHL4_Auronofin_2	SUDHL4_Auronofin_3	SUDHL4_Ctrl_1
GTP	0	967.743	0	1234.47	0	GTP	20752.1	21381.8	25889.2	11751.9	16159	12403.6	20478.5	12602.3	23310.9	33105.7	31699	27950.5	28369.8	28739.2	46033.9	36104.3	29805.1	23446.6	5094.79	1833.77	3014.76	10976.5	14168.3	11567.1	10890.2	10107.3	9855.94	7629.04	9386.62	6464.57	5788.01	5470.37	6477.44	4709.48	3718.54	2898.45	39760.6	31323.8	22443.5	14554	9264	12088.7	12401.4
CTP	0	969.793	1627.32	1613.07	1606.6	CTP	5817.23	8495.64	7286.92	5673.71	6669.9	6126.11	8825.37	3845.67	8699.96	6372.79	7026.79	8221.53	12344.8	9510.54	18356.7	37920.9	34977.1	26053.5	2437.41	1677.89	1265.73	9792.34	9283.17	6142.58	7267.09	7935.3	4642.79	7311.08	7228.39	5888.7	4094.19	7560.73	5800.26	3426.78	3238.11	4343.52	21155.7	15002.9	9594.06	9343.04	4838.57	3667.73	6584.7
Fructose 1 6-bisphosphate	864.418	930.608	1807.7	12478.3	7914.51	Fructose 1 6-bisphosphate	20412.9	23874.9	27530.1	54219.8	61884.2	54633.7	63859.6	60145.9	67759.8	35600.4	41867.7	41746.3	38351.4	32272.7	35916.2	54088.2	59132.4	54952.2	8760.4	9531.28	7228.08	21196.8	23123	21591.2	17649.2	14994.2	14399.8	16929.4	19135.8	17851.7	9722.72	13614.2	12958.7	14551.7	11447.2	10875.5	30671.4	21476.8	19947	56188.2	44764.4	50728.6	47228.3
UTP	1250.64	1301.22	1258.56	1381.08	1168.43	UTP	11820.5	13099.9	15326	14879.5	14460.1	11651.9	16801.1	11509.7	15903.7	15679.3	16245.6	13392.4	26433	33824.2	47747.4	64338.4	55847	43338.8	4291.68	5437.11	5703.13	30493.2	33946.2	29898.1	28146.8	23917.2	25382.5	22490.9	18520.6	20184.7	23931.5	19413.6	22913.5	10100.1	8185.41	6461.42	29131.2	23947.4	14278.2	17276.5	11664.4	12484.6	20815
Lysine	0	466.896	0	591.33	0	Lysine	698056	726783	803993	1.20455e+06	1.27563e+06	1.17858e+06	754260	720666	744654	2.54881e+06	2.47568e+06	2.48903e+06	616769	968621	838023	1.09646e+06	1.02557e+06	1.00541e+06	3.2387e+06	3.36429e+06	2.96405e+06	938910	964592	945952	1.61563e+06	1.77006e+06	1.71203e+06	2.69038e+06	2.63749e+06	2.43864e+06	2.22352e+06	2.29768e+06	8864.94	1.0707e+06	931567	1.00649e+06	1.12976e+06	1.09455e+06	1.06826e+06	637219	587779	587045	1.0632e+06
ATP	0	921.664	1300.2	4067.59	1622.46	ATP	456449	493394	574410	304631	363084	295914	529241	291610	483728	119828	99376.5	97465.7	340879	354109	538509	513360	442289	347686	92567.9	92844.9	85969.2	302535	333480	311975	294717	287237	247826	218244	213933	198696	139559	109373	117612	69418.1	68661.6	63861.7	735534	644071	466062	258252	191656	213338	324646
NADP	0	0	0	0	0	NADP	4135.83	2977.38	3267.25	6435.02	3605.03	7105.45	4552.15	5337.76	5357.87	8924.49	5450.93	4698.77	4846.36	6255.65	5504.85	9216.11	12795.3	9819.76	4400.34	1764.25	0	7502.13	5728.49	5593.23	6717.98	5108.37	7965.4	5385.85	8162.49	7829.78	4325.85	6701.7	9151.28	4370.33	6051.64	4373.26	7847.21	11134.8	4960.45	2944.33	5886.92	4156.77	4818.47
CDP	0	0	0	0	0	CDP	900.956	890.548	895.424	790.855	1147.68	1320.68	1810.5	1188.08	1984.86	932.735	849.051	0	0	1128.32	1376.67	2449.27	1628.48	2074.12	0	0	0	0	774.519	0	0	975.861	0	0	0	0	0	0	0	0	0	0	3619.4	2864.72	1675.86	2530.86	1473.94	2325.22	5096.22
6-Phosphogluconate	0	0	0	2378.03	1049.73	6-Phosphogluconate	154494	189002	167301	349298	409896	341457	529347	407940	525937	125709	159582	157326	86717.1	83234.8	105068	51401.5	44573.3	35610.3	39312.6	41957.5	37496.8	173204	216800	202370	200328	180496	187393	143905	139608	143877	38060.5	45504	51566.4	20885.7	26390.4	22115.7	249963	249893	216737	517138	393028	504999	508265
Adenosine 3 5-diphosphate	0	1036.27	0	713.765	0	Adenosine 3 5-diphosphate	46018.1	45929.7	52714.6	30329.9	40908.8	27641.7	52783.5	33799.9	52220.1	10739	10029.1	9450.62	33167.6	32912.9	45768.4	46795.9	39258	29635.6	8139.05	9048.8	8634.28	31080.7	30646.5	28499.9	25531.8	27808.1	25078.1	23684.4	19551	20311	14023.6	12232.5	12846.3	8414.59	7943.06	7694.03	71188.1	58161.6	45449.4	26713.2	24457	22998	31903.6
2-methylcitrate	973.104	0	1782.41	1039.3	725.649	2-methylcitrate	6209.99	5089.5	6856.36	15567.4	29086.3	24711.4	42590	25799	50664.9	1544.52	2912.18	3458.73	6353.77	5459.53	7428.33	1121.83	1237.83	955.477	1127.1	1200.17	1271.74	2070.85	1324.53	1874.69	2060.22	4331.09	2360.79	1306.52	950.56	1162.31	1185.22	1112.44	1288.76	1115.56	930.365	1026.79	7934.39	8733.27	3251.25	15767.7	8778.95	15303.9	14503.9
Citrate	39117.9	30718.3	11958.8	12020.2	14133.9	Citrate	108323	123151	150630	1.0727e+06	1.79753e+06	1.25761e+06	3.3509e+06	1.74306e+06	4.15675e+06	82639.2	107436	108903	135621	147682	224975	45795.7	37233.9	41199.6	39566	40109.9	157931	403266	443123	360408	298732	269682	211392	210606	157484	152356	82097.4	62811.3	48658.3	30331.1	25967.9	34235.2	280580	270313	171766	2.99413e+06	1.83204e+06	2.32609e+06	3.56695e+06
UDP	0	0	0	0	0	UDP	0	0	3114.05	0	0	0	4784.09	0	2516.85	1449.53	941.742	1620.8	1756.26	2752.02	6911.83	2511.36	0	2647.46	0	0	0	0	2531.09	1534.09	0	0	0	0	0	0	0	0	0	0	0	0	4964.26	4375.03	961.802	6572.14	2790.31	3007.87	15544
UDP-glucuronate	0	0	0	0	0	UDP-glucuronate	25790.4	27629.5	29666.2	17598.4	17167.6	16040.7	18556.4	15601.2	20286.1	52234.9	59769.1	55253	34209.6	34247.8	41878.7	95025.9	84474.7	76716	1354.02	1424	1245.96	8230.13	10172.2	8286.46	7951.71	2751.8	4437.15	3382.81	3198.61	4855.21	1914.65	1615.1	1048.49	5503.08	7542.2	6482.26	51069.7	48418.1	39750.1	15631.6	10901.2	12833	17648.1
NADPH	0	0	0	0	0	NADPH	0	0	0	1117.06	3064.25	0	3555.19	1526.53	1350.05	0	0	0	1622.68	1556.49	1565.96	0	0	0	0	0	0	1193.22	1570.19	3772.37	0	0	0	0	0	0	0	0	1087.83	0	0	0	977.198	0	0	1316.98	1182.68	1584.19	2349.88
Phosphocholine (+HAc)	0	0	1904.24	6596.66	17362.1	Phosphocholine (+HAc)	2.11116e+06	2.48838e+06	2.41693e+06	4.56102e+06	5.14582e+06	4.89055e+06	6.23236e+06	5.20556e+06	6.30692e+06	285761	376864	353464	899750	889085	1.097e+06	786906	720541	700012	369841	370311	351975	1.86994e+06	2.14309e+06	2.06072e+06	2.18859e+06	2.02617e+06	2.00896e+06	1.81927e+06	1.66845e+06	1.69839e+06	595838	588003	613948	309114	303239	296487	3.209e+06	3.15871e+06	2.93224e+06	6.36431e+06	5.46234e+06	6.46179e+06	6.03609e+06
GDP-Mannose	0	0	0	0	807.415	GDP-Mannose	23365.9	23977.6	28958.2	9145.23	9759.72	8452.18	9800.89	7825.86	10271.9	33631.7	35412	32413	17395.3	17378.8	24933.9	33131.5	29841.7	28866.2	1603.02	4193.13	0	8875.1	10044.4	9401.37	9188.76	9239.46	10534.8	8609.87	6546.88	9884.38	8870.18	6825.04	7683.92	5689.63	4203.7	7068.02	32216.1	28443.9	30547.2	7176.27	9365.69	6376.19	9018.21
Glucose 6-phosphate	0	0	0	0	655.756	Glucose 6-phosphate	146789	160932	171258	495590	594333	524422	490049	404564	526836	569748	666933	678925	213741	218865	272655	155939	142589	137325	41357.4	45524.6	54126.1	287430	351866	332395	329111	276606	262680	213121	238314	236717	96961.9	102037	92640.3	38471.3	38373.1	37509.1	202848	186859	161174	527902	445955	523352	352888
3-Phosphoglycerate	0	0	0	0	0	3-Phosphoglycerate	12148.4	12347.7	16820.6	48800.6	71546	47484.9	165574	104736	182234	17708.9	28612.3	36262.4	34892.9	35525.4	49183.8	6241.03	5751.77	4624.33	15590.3	18284.4	16396.3	57275	90392.1	74414	71506.8	46832.8	41286.5	33147.1	31293.5	35134.8	12490	16281.4	19967.4	5417.77	3099.25	3757.33	34587	27265.5	21204.5	91150.3	72545.6	86448.5	129333
Arginino-succinate	857.636	802.609	911.966	1123.99	933.56	Arginino-succinate	9178.72	7734.31	11539.2	51862.1	75192.3	58325.4	78803.6	62345.7	85161.9	17040.6	17183.6	17297.4	22129.7	20436.9	26296.8	21949.6	20156	18784	808.979	736.789	1963.96	13301.6	16054.5	13132	14514.2	13502.6	13544.8	13950.7	9489.03	14215.5	2019.76	1278	2258.14	1866.62	1689.93	0	13104	13532.1	11369.7	77764.8	72791.7	76106.2	94120.3
ADP	0	0	0	881.091	948.275	ADP	187608	232422	240596	160036	201303	157490	319888	272134	336240	68372	84961.7	81574.1	191121	185199	243020	80039.6	69442.1	70334.7	41181.9	45848.6	40965.9	124650	147158	139256	139185	107996	119333	82301.6	83398.2	69865.7	56970	59566.1	64927.7	46756.9	47333.6	33823.8	378710	335704	261033	233530	217966	216161	354061
O-Phospho-serine	0	0	0	0	0	O-Phospho-serine	0	0	0	0	0	0	0	0	0	0	0	0	0	0	0	0	0	0	0	0	0	5588.84	6904.86	7011.95	15087.3	12092.5	13119.7	10603.6	10111.1	9840.34	9669.92	6694.33	12315.2	0	0	0	0	0	0	0	0	0	0
Isocitrate	46790.7	34223.5	9410.91	9781.48	18696.8	Isocitrate	192300	272697	264334	1.17714e+06	2.71656e+06	1.49474e+06	6.08707e+06	4.79942e+06	7.2049e+06	796298	1.37767e+06	1.74434e+06	833838	811786	1.29605e+06	59050.5	46760	59135.3	489757	415913	2.51101e+06	1.46048e+06	2.36459e+06	2.0279e+06	1.46933e+06	1.11006e+06	914982	946884	451996	384503	109707	98823	86876.7	45127.2	45024.2	46236.9	840394	677503	355762	4.92122e+06	3.35289e+06	4.32889e+06	6.21767e+06
Mannose 6-phosphate	0	0	0	0	0	Mannose 6-phosphate	54079.1	62990.8	60823.7	181525	202430	200094	181935	165690	192073	197108	244639	235185	83728.7	77395.8	90443.1	71659.2	62179.2	56965.6	18865.2	17266.5	101593	104909	131945	122620	108329	100749	102949	92083.2	89017.2	84924.4	29195	34456.9	33514.4	16950	13501.6	14218	74895.3	72569.1	63548.5	207459	190883	208416	132099
GMP	0	0	0	0	0	GMP	18970.2	19271	19030.5	10182.1	11020.1	10369.7	20510.8	14081.4	15102.5	13107.6	14238.8	14212.7	15980	17790.2	23759.8	7413.71	7779.41	6893.89	17111	17846.9	19022.3	13250	14059.5	13825.3	10212.1	8560.97	9024.81	10446	9441.5	8565.02	19947.9	20264.6	19110	17192.9	15120.9	15677.6	31115.6	24566.5	24790.6	14603.7	13366.5	12805	19608.3
O-Phosphorylethanolamine	0	0	932.867	935.871	939.413	O-Phosphorylethanolamine	897801	1.00362e+06	1.00798e+06	512235	612728	547340	613214	508559	669495	750011	914039	946856	1.43581e+06	1.37902e+06	1.77513e+06	400900	349794	350332	166078	166630	155533	93317.3	109920	107993	145984	141678	130705	101482	95766.3	93292.3	300877	295604	293450	87913.9	82825.9	85251.3	605090	570014	550702	112409	89308.6	111627	91033
Phosphoenolpyruvate	0	0	0	0	0	Phosphoenolpyruvate	32663.8	32762.4	43750.6	106610	183790	121024	385156	296211	483185	71470.2	110120	121459	100674	106109	183731	7892.31	7176.92	8325.13	67819.1	74860.2	70204.1	160299	223872	200066	164039	119378	118354	96397.8	91302.1	92407.3	39982.3	57395.3	56344.3	12178.8	8669.42	8235.16	99674.7	73148.5	66328.3	210235	165951	180389	291147
CMP	0	0	0	0	0	CMP	10579.3	11307.5	11683.7	3035.53	3738.2	4436	2202.8	5347.11	4377.1	21998.3	25658.7	23612.6	10861.8	10240.3	12056.4	11956.4	11565.1	9786.99	14291.5	10593.9	16315.2	5510.5	9934.22	8723.67	3883.87	3489.55	3560.2	6320.93	4274.3	4527.36	8107.86	9703.29	9998.53	8348.81	9642.85	7115.2	9522.94	12912.3	12062.5	5565.24	4122.9	5780.24	6667.33
Fructose 6-phosphate	0	0	0	785.399	0	Fructose 6-phosphate	84683.1	101297	111054	330983	379076	312460	383409	337477	407974	291127	354830	372264	149865	137515	188555	133417	118099	121496	35444.3	32718.4	47740.7	149563	195594	191198	200296	156651	165174	137166	134794	131672	54220.8	55664.3	61486	45075.1	39428.1	35624.5	129061	112043	110222	375423	324985	366159	276299
Erythrose-4-phosphate	0	0	0	0	0	Erythrose-4-phosphate	0	0	0	1077.9	2058.36	2238.71	1490.71	1290.45	1328.4	1243.65	1801.64	1021.34	0	0	1165.93	0	0	0	0	0	0	0	1551.12	1940.7	0	0	0	0	0	0	0	0	908.31	0	0	0	0	0	0	1015.69	1158.76	1460.75	1836.56
CDP-ethanolamine	0	0	0	0	0	CDP-ethanolamine	25365.1	27656.7	33070.9	14089	19296.6	9221.94	16176.4	13187	12477.2	34954.9	38362.4	33514.8	54791.3	52838.9	63731.7	39767.5	35267.3	40617.5	9255.2	15390.6	13516	10931.4	13431.7	9175.93	11645.1	16446.5	15191	8515.17	9741.87	13295.6	22339.5	21319	20078.7	13992.6	14755.2	17625.7	47196.2	46545.8	43794.5	9361.22	7302.04	8960.36	10719.3
Glyceraldehyde-3-phosphate	0	0	0	0	0	Glyceraldehyde-3-phosphate	10164.6	8979.53	12627.4	69574.8	108446	81039.6	247285	171515	298197	29663	34714.7	40133.6	26924.9	26048.3	46394.8	18195.1	17823.5	15272.2	16954.4	12118.2	13533.9	210585	293837	269433	147069	105071	112752	87168.6	73966.9	74740.3	22209.2	21919.4	21516.7	19865.4	16230.9	13955	20559.7	21201	14023.3	225626	179351	229836	347586
Aconitate	5629.53	3469.42	5505	5298.45	4877.39	Aconitate	153734	157133	166569	537451	611858	578660	677076	628678	748147	164862	181845	207886	379765	380879	431625	83344.5	76033.2	76099.8	36760.1	46801.6	84486.9	194636	232086	218768	187982	174279	176877	165634	174308	167636	71081.2	63633.7	66593.4	17002.4	17608.9	17971.5	174167	162327	172967	858654	847266	895996	691806
CDP-choline (+HAc)	0	0	0	0	0	CDP-choline (+HAc)	75732.8	91326.1	84915.2	35838.8	32619.6	34141.3	37481	27458.4	31558.9	24569.2	26733.6	24511.4	98921.8	95408.6	109188	101139	98628.4	93756.2	1559.93	2238.74	1159.81	2058.52	1899.73	1012.32	0	0	0	0	1225.82	0	2407.94	2169.31	2580.86	6656.86	4520.37	5969.89	99388.2	93676.6	90602.3	46697.8	45670.5	45040	28906.9
Cystathionine	0	1665.2	0	0	1572.98	Cystathionine	1468.27	1907.54	1465.59	59281	74876.2	67709.5	90722.4	74529.4	90016.2	1832.84	3698.74	5648.96	3330.68	3239.29	5730.59	4673.05	1761.57	2281.38	1338.63	0	0	1816.9	1899.8	1537.37	2044.19	1695.47	1889.68	1503.48	0	2080.52	0	1295.37	0	0	0	1161.37	1809.31	1696.58	2001.41	64694.1	49856.6	60649.9	48840.9
UDP-Glucose	0	0	0	0	0	UDP-Glucose	148059	138208	141863	42634.6	51408.5	49942.9	52176.6	46682.4	53588.7	110758	127217	143987	161715	134053	192003	324515	346120	351159	37866.9	41087.3	41875.5	83892.1	95477.1	94934.9	87002.5	77750.8	79960.1	80721.3	62832.2	70708.3	97211.8	102516	100966	84798.8	75725.1	70335	259493	252075	235831	73077.4	60343.1	73267.4	60628.8
IMP	0	0	0	804.65	0	IMP	6113.86	5296.82	6424.93	4515.91	4756.88	5362.84	9864.14	6985.97	8411.41	3369.87	4668.71	5293.14	2332	2963.87	1607.25	2933.18	4870.14	5816.18	7766.43	5372.84	4722.27	5542.57	6493.05	6974.75	5949.56	4727.48	4846.5	8965.05	10615.9	7246.86	4908.74	3489.59	3481.29	5474.37	7465.67	7816.11	7379.6	8019.52	5724.24	5580.05	6736.98	5667.09	9607.15
Creatine phosphate	0	0	0	0	0	Creatine phosphate	67040.1	80731.7	76721.6	27792.1	27361.2	26458.8	26823.8	28262.7	30704.1	16918.3	18501.4	18568.1	34689.7	35309.9	42486.5	5562.52	5001.46	5271.91	103033	108113	99442.4	80144.5	99507.6	96120.3	118655	111553	109377	93705.8	102740	96401.1	76807.6	77444.8	78354.2	16491.5	17629.2	21075	151453	157877	140875	19085.8	17845.1	18008.6	12741.8
UMP	0	0	0	0	0	UMP	9413.04	9452.78	12753	7379.48	7713.01	7473.3	9392.85	7436.57	8469.17	9778.79	11117.3	9261.84	11372.9	10223.6	12691.7	12309.3	10334.7	10142.4	8500.01	10839.6	9030.1	6526.99	7617.48	6336.8	5961.49	7091.36	7212.76	6179.63	5595.57	5761.93	6775.59	7365.5	7883.92	8766.02	8645.28	8742.72	11574.8	12486.7	11138	13647.5	13254.2	12186.6	13856.8
NAD	0	0	0	0	0	NAD	380289	425795	424711	699575	789135	721782	806995	731901	834550	305522	359135	342737	1.09433e+06	1.0491e+06	1.32919e+06	637280	623118	571844	68679.2	72325	113274	345330	394031	379958	382898	337766	366965	303927	291426	281891	219934	229063	252338	143226	134963	138054	556957	524726	468181	700787	659521	686323	695093
UDP-N-acetylglucosamine	0	0	0	0	0	UDP-N-acetylglucosamine	426360	451495	468127	88414.4	101736	95675.9	95251.1	95370.1	94363.1	1.10889e+06	1.37109e+06	1.34021e+06	427805	406426	464910	659815	607295	623934	47430.5	47491.6	53179.9	37992	44535.6	47703	48118.5	44477.5	39489.2	36731.3	32465.1	36729.4	49463.1	47040.6	46265.2	92848.6	102441	82650.4	735272	681869	624534	77418.8	69254	83782.4	59291
Folic acid	0	0	0	0	0	Folic acid	32108.7	37264.1	36414.2	29815.2	31618.4	28417.5	49512	40142.1	44550.2	35633.1	39686.8	39708.1	32805.5	36264.4	45739.9	22368.9	20989.3	22741.8	53514.2	50277.9	49184.3	56639.3	65835	58589.8	55574.9	48876	49657.8	44740.4	41673.9	40335.8	35126.9	37722.6	32476.7	35163.9	31340.1	38507.2	47959.7	39177.4	40559.5	31542.5	39034.6	36025.9	58843.1
ADP-Glucose	0	0	0	0	0	ADP-Glucose	16737.2	20580.9	25509.9	7318.07	8655.14	10085.5	10523	11604.4	6058.89	17588.1	18761.5	16285.5	31047.3	29789.8	38198	30763.4	27948.9	24105.9	5493.37	5276.8	6075.56	11810.8	14735.2	14344	12334.2	14361	10348.5	11233.8	10063.6	9684.41	10075.9	10742	10078.3	9445.89	8565.16	8479.02	34612.9	21803.9	21773.9	8573.63	7333.9	7779.67	8470.19
Dihydroxyacetone phosphate	0	0	0	0	0	Dihydroxyacetone phosphate	35015.8	38828.4	37227.9	200282	236771	225799	194184	181244	218074	80150.9	99266.5	97914.7	106121	102146	113855	212849	184478	179398	24556.4	25587.3	22772.6	54498.3	72088.2	71385.6	55962.2	60480.3	54308	73589	73220.9	68939	60612.3	77283	79871.7	46907.2	48323.6	44794.4	54776.4	52249.6	50231.5	140568	112664	127980	72041.8
Glycerol 3-phosphate	0	0	0	2416.54	661.016	Glycerol 3-phosphate	285239	318292	303975	621961	755026	706338	943248	793044	962215	293518	346432	363717	568627	532121	616327	854224	725661	800205	44639.7	41688	51643.3	69340.9	77565.4	74053	102169	87718.8	87800.6	69836.7	71171.1	70150.2	44924	48990	52635.1	49990.5	45628.1	43256.8	431228	413949	391272	1.61733e+06	1.38966e+06	1.63454e+06	1.49592e+06
Cystine	0	1174.32	2627.48	3437.44	4232.3	Cystine	1.74099e+06	1.99394e+06	2.07241e+06	988218	1.13955e+06	1.05052e+06	2.74148e+06	2.33644e+06	2.83403e+06	2.18024e+06	2.71949e+06	2.75482e+06	1.72239e+06	1.60366e+06	2.08836e+06	627408	592107	542837	3.80001e+06	3.94254e+06	3.49528e+06	3.308e+06	4.16663e+06	4.00062e+06	3.42561e+06	2.99645e+06	2.98545e+06	2.5293e+06	2.45409e+06	2.37078e+06	1.62632e+06	1.73153e+06	1.79193e+06	1.66585e+06	1.60679e+06	1.58727e+06	2.76461e+06	2.67008e+06	2.32406e+06	1.6245e+06	1.40315e+06	1.60936e+06	3.35397e+06
AMP	1325.64	2864.34	1068.92	0	0	AMP	61082.8	74697.1	79927.3	62867.6	70836	66508	103137	88669.9	101490	13899.6	16873.5	16397.9	61485.9	58758.1	71180.1	47750.2	41371.4	39697.7	19211.6	17418.2	19499	27716.7	29978.1	32621.5	24883.8	27458.3	25136.5	25677.5	24917.4	26792	22768.9	23538.3	22954.8	26043.5	23113	25496.1	95624.2	94469.3	84304.7	77775	71610.1	69929.4	104520
Deoxyribose phosphate	0	739.835	0	0	0	Deoxyribose phosphate	1590.83	3648.84	1847.07	17323.4	18796.3	16409.7	28594.7	23949	27256.3	1200.68	2715.81	918.246	3952.83	3440.24	5980.05	2413.8	3627.55	2686.62	1462.74	680.397	0	6159.21	7873.6	6944.21	8073.93	7207.93	8021.54	3339.55	3968.19	6229.02	925.624	2279.69	2959.02	960.295	953.464	0	3690.7	3122.45	3974.21	21135.5	19995.9	25639	21295.2
Homocystine	0	0	0	0	0	Homocystine	0	1081.47	1396.81	0	916.978	1363.02	1916.61	3090.57	1747.41	2283.07	4302.51	2978.19	976.258	1138.05	1664.14	0	0	0	1532.62	1590.42	1078.29	4187.34	2995.41	1843.81	7711.46	2487.53	3114.77	3297.63	6577.97	2532.41	1275.87	2779.38	1151.77	0	1013.68	1454.62	1130.87	1712.19	1112.83	1227.33	1069.25	0	0
N-carbamoyl-aspartate	0	0	0	0	814.268	N-carbamoyl-aspartate	15116.5	18152	18105.1	18939.8	19412.5	21075.4	24901.8	22354.7	21506.7	232912	222709	210408	2854.42	4569.39	2782.97	3995.69	3808.67	2627.3	409.223	1108.79	1057.67	7956.93	6819.55	6531.01	12435	12195.4	10693.4	8443.84	9697.87	10043.9	1374.57	1335.56	0	1074.12	1503.55	1396.17	5897.35	5698.42	3960.82	22016.1	19183.5	23351.6	28355.4
Carnosine	0	0	0	0	0	Carnosine	3222.1	4205.76	3766.72	5013.45	3903.63	3283.21	5454.26	2834.34	3270.27	1377.1	2581.93	4773.41	4460.45	4919.76	5660.43	873.821	1101.68	1011.56	2352.74	3797.36	1727.69	3788.22	5237.62	4159.92	2391.24	3906.88	3905.46	2285.13	3043.99	1113.11	1184.26	0	1656.33	0	1063.47	1039.85	3379.34	3028.01	2445.56	2573.89	4479.03	2030.2	6447.67
Galacturonic acid	0	0	0	0	0	Galacturonic acid	3534.48	8173.54	8661.56	23815.2	25311.3	24786.3	44167.3	34410.4	57850.7	5014.93	5316.37	4928.9	4754.54	7137.89	9238.81	1430	1383.58	1191.55	4596.66	7399.47	3409.8	13231	15770.4	11196.3	15420.4	10591.3	13215.9	8730.1	8519.13	7780.2	1634.98	1845.15	2226.12	3488.36	3911.04	1580.72	8545.77	5730.76	4573.49	50774.7	45121.2	43886.2	67690.4
Malate	25493.4	21046.8	9407.27	27612.4	46447.7	Malate	2.54542e+06	2.97253e+06	3.11889e+06	3.1931e+07	3.96512e+07	3.43858e+07	4.75599e+07	4.35149e+07	5.80332e+07	2.14791e+06	2.87723e+06	3.66797e+06	3.67877e+06	3.54755e+06	4.07189e+06	3.86999e+06	3.19093e+06	3.39477e+06	936638	819172	913976	7.6685e+06	9.52231e+06	8.80813e+06	8.68626e+06	6.80771e+06	6.72693e+06	5.38318e+06	5.19899e+06	5.02044e+06	1.04831e+06	1.03622e+06	1.05042e+06	672260	773258	586213	4.55621e+06	3.93004e+06	3.98267e+06	4.55896e+07	4.30664e+07	4.47195e+07	4.27144e+07
NADH	0	0	0	0	0	NADH	1397.36	4845.86	3749.07	22565.8	15325.5	15389.1	26506.9	22567.3	23825.8	2780.11	3496.68	3734	0	6831.38	12960.1	8383.79	6802.62	7574.75	0	0	1640.99	5278.13	8526.05	8439.75	2338.66	0	2136.13	6122.44	3876.86	2784.28	0	0	0	0	0	0	3641.93	4559.7	1468.28	18881.3	25413.1	29813.1	15925.6
Glutathione	0	0	0	550.016	782.099	Glutathione	725100	779547	880886	5.22078e+06	5.43617e+06	5.79624e+06	2.96834e+06	2.91258e+06	2.99319e+06	621695	573440	593310	786210	1.06876e+06	994134	989335	977770	962017	215566	242200	204589	3.92271e+06	4.29655e+06	4.05811e+06	1.94459e+06	2.09381e+06	2.01479e+06	2.01321e+06	1.97493e+06	1.85983e+06	637488	711709	4840.41	295716	280936	303290	1.33874e+06	1.20526e+06	1.24327e+06	5.4184e+06	5.51974e+06	5.60203e+06	2.24517e+06
Histidine	0	0	632.296	0	830.098	Histidine	114119	110345	8989.67	212297	192114	185283	112176	107154	102209	518436	512300	504242	91602.9	136145	112240	150409	154910	148873	626795	711134	618410	149689	167206	158406	314331	283542	271150	427523	612597	542278	281405	384535	1517.17	171429	101173	91851.5	176769	167634	183179	100022	89724.5	90859.5	145119
FAD	0	0	0	0	0	FAD	2045.25	1932.19	5086.94	0	2272.23	0	2794.07	3173.25	2443.93	0	0	0	3140.76	6356.82	4385.31	0	1176.55	0	0	0	1753.44	0	0	0	1951.92	2012.76	0	0	0	0	0	0	0	0	0	0	3356.68	1726.42	0	1788.02	0	0	2535.16
Citramalate	19927.3	18058.6	15884.1	16400.1	15201.1	Citramalate	162201	175157	185703	1.27289e+06	1.45175e+06	1.26547e+06	1.8132e+06	1.64507e+06	2.0575e+06	226600	267560	360038	466561	461276	534595	494473	456458	460170	73021.9	67181.8	172259	382944	425734	384395	372067	326925	315107	289467	285429	293430	128777	135542	134149	145257	134556	130384	170414	164273	149319	1.53169e+06	1.38727e+06	1.45113e+06	1.49011e+06
Succinic acid	137336	140415	130150	138677	129685	Succinic acid	744908	877233	1.13599e+06	6.51137e+06	7.37859e+06	6.84729e+06	8.68554e+06	7.46184e+06	9.72185e+06	871488	1.00084e+06	1.53054e+06	1.11492e+06	1.14874e+06	1.47045e+06	498952	412729	371449	914272	729328	1.01536e+06	3.59136e+06	3.49756e+06	3.24352e+06	3.8694e+06	3.36453e+06	3.35318e+06	2.49097e+06	2.57454e+06	2.22224e+06	1.24577e+06	1.14088e+06	1.30338e+06	969786	882345	782703	2.00657e+06	1.99549e+06	1.35584e+06	9.56109e+06	8.29881e+06	9.3551e+06	1.00557e+07
N-Acetyl-glutamate	1657.65	2810.56	1745.8	1162.83	1658.57	N-Acetyl-glutamate	10459	9057.61	9137.67	34004	34046.5	30056.3	49274.4	45870.7	56801.4	12515.9	12983	12457.2	24702.4	22677.5	29188.4	20814.8	18868.1	11937.1	8529.51	6361.07	10014.4	32154.5	44211.5	35989	51380.8	34976.6	36690.8	38808.7	27955.4	31241.3	14915.1	21145.7	19647.6	11452.3	18043.3	9406.66	24689	19355.6	20928.2	43620.6	46065.6	51412.3	51042.3
Inositol	10993.8	12834.3	7362.67	7886.15	6093.47	Inositol	4.32194e+06	4.94885e+06	4.72982e+06	3.14759e+06	3.4774e+06	3.32695e+06	5.02269e+06	4.65693e+06	5.21863e+06	5.31816e+06	5.9088e+06	6.28535e+06	5.70418e+06	5.60431e+06	6.49106e+06	1.43898e+06	1.34477e+06	1.40777e+06	3.98873e+06	3.94741e+06	3.79878e+06	3.5732e+06	4.12052e+06	4.20903e+06	3.78409e+06	3.35412e+06	3.52086e+06	3.17733e+06	3.17052e+06	3.04371e+06	2.23062e+06	2.19093e+06	2.26508e+06	1.9759e+06	1.8378e+06	1.86298e+06	5.20793e+06	4.91094e+06	4.6025e+06	3.3641e+06	3.15086e+06	3.29226e+06	4.81787e+06
Adipic acid	25582.2	20311.6	22972.7	20520.8	23331.6	Adipic acid	56111.5	90858.1	190311	362609	403522	402965	101409	110717	123555	124395	142775	249773	84925.2	99438.5	114129	124661	97972.4	98529.6	165596	172726	131856	511240	181730	145135	603961	436974	538625	254320	676067	295563	859313	634523	743777	229191	269260	223764	274081	338068	262673	114979	97356.1	119607	225378
Cysteinesulfinic acid	0	0	0	0	0	Cysteinesulfinic acid	6520.13	8871.73	6779.18	5762.67	8283.21	6487.4	13154.3	9621.96	14099.8	18511.9	21056.2	20573.3	9078.18	9286.17	10932	4444.35	5378.58	4359.87	9614.84	12097	10544.9	14096.3	16681.5	15641.2	10897.8	10534.4	8792.68	10445.1	10866	10248.1	6270.98	8356.6	8395.93	5973.94	4584.11	5483.39	9867.35	10867.5	8925.7	9101.16	6045.12	9636.66	10052.7
Glycerophosphocholine (+HAc)	0	0	0	1285.18	0	Glycerophosphocholine (+HAc)	1.58816e+06	1.77604e+06	1.69199e+06	610544	669675	681694	693126	643962	674602	4.50439e+06	4.91022e+06	4.83202e+06	1.19769e+06	1.14717e+06	1.25145e+06	1.4913e+06	1.45037e+06	1.38617e+06	429626	427141	579304	255953	291017	293749	264118	249055	271338	193415	184268	178687	168263	156270	162330	437445	413189	424687	2.33134e+06	2.2906e+06	2.22268e+06	656941	595951	628888	506074
N-Acetylneuraminic acid	0	0	0	0	0	N-Acetylneuraminic acid	89941.8	105998	104764	19811.7	21636.9	20991.2	24492.2	23375.4	32779.2	108363	110344	112420	52695.6	48012.4	53098.3	29923.2	27868	27421.1	10695.9	12943.5	18762.1	8642.16	9662.23	6221.4	11409.3	9010	8724.66	8456.75	8746.33	8455.95	5969.44	6298.37	6945.45	10911.4	8649.3	10444	61273	57705.9	51896.7	18207.6	14696.5	12602.9	17462.4
Citrulline	0	0	0	0	0	Citrulline	2.28709e+06	2.46318e+06	2.47108e+06	2.7324e+06	3.01327e+06	2.84513e+06	4.60166e+06	4.19408e+06	4.77108e+06	3.08188e+06	3.51381e+06	3.49884e+06	2.48628e+06	2.41416e+06	2.74495e+06	1.53182e+06	1.40607e+06	1.48204e+06	15875	19599.2	17146.5	14698.7	19468.8	15086.2	46705.2	13183.9	13801.2	10441.9	13632	13604.3	9552.31	14501.6	12932.2	4412.83	7303.35	8534.45	3.07955e+06	2.88389e+06	2.78652e+06	4.17587e+06	3.78447e+06	4.00954e+06	5.31522e+06
3-Hydroxy-3-methylglutarate	87115.5	68174.8	42922	42182	34833.7	3-Hydroxy-3-methylglutarate	607406	660269	764525	219325	266845	246065	376456	281181	433269	511683	647862	737596	905013	881277	1.12672e+06	543237	408125	448100	194672	200918	179595	222698	227372	237225	287357	229904	221917	204017	193638	201127	161863	177763	190208	146048	128440	139492	1.56887e+06	1.48679e+06	1.3235e+06	415762	354094	400556	484283
Fumarate	16315.5	13418	15923.8	12887.3	17205.1	Fumarate	283934	340387	310679	1.94201e+06	2.10147e+06	1.99557e+06	2.77906e+06	2.67031e+06	3.00136e+06	260100	272937	624042	396018	356483	387030	436132	427589	444116	145263	119923	139819	819483	874520	854830	685501	644492	646689	506946	503580	503085	147060	163696	148025	128745	136571	114764	407141	406135	398699	2.6084e+06	2.5133e+06	2.59469e+06	2.79749e+06
Alpha-Ketoglutarate	13443	24044.1	14763.7	11413.4	19118.4	Alpha-Ketoglutarate	218976	231235	237233	2.00066e+06	2.32669e+06	2.04071e+06	2.68282e+06	2.65514e+06	2.90265e+06	267196	282184	281573	752910	740475	818064	279367	265933	253994	188211	175441	171528	521198	533148	526759	501041	422573	419696	450944	428890	446375	244317	243804	235892	89091.4	89045.1	78101.4	318520	290532	266483	2.4976e+06	2.2906e+06	2.46334e+06	2.36323e+06
Methionine sulfoxide	0	0	0	0	0	Methionine sulfoxide	89940.2	104104	146827	86216.1	96264.9	99087.6	154888	140606	183078	119155	150588	157057	95354.8	87633.8	116222	64738.7	51718.5	48149.1	219630	190028	166326	353519	207713	182096	360378	333980	293708	206567	462607	188577	237179	381528	352019	106608	244980	179776	146597	144523	147986	120003	100920	116720	172292
Hypotaurine	0	0	0	0	0	Hypotaurine	4802.88	2517.69	4809.87	22630.6	25432.3	24788.5	54152	40841.7	50192	0	5308.54	5282.89	13106.7	14590.3	15103.3	0	0	0	0	0	0	9435.01	13202.1	20531.3	5194.56	6208.62	11247.8	7994.6	7679.96	8177.62	0	5928.83	0	0	0	0	5552.3	5407.31	7057.38	77861.4	83512.9	85384.2	62495.6
Creatine	0	0	0	0	0	Creatine	16134	6826.78	8228.06	11427	20909.4	35385.4	16649.7	11113.7	24827.1	4535.25	0	0	8712.79	10643	13571.4	0	10874.4	0	0	0	0	0	0	0	10749.3	0	0	0	14405.9	24096.3	0	0	0	0	0	0	12562.4	29282.9	12897.2	28460.9	28581.1	19056.3	24098.9
Glucose	17206.9	16790.5	17374.6	16553.7	21047.2	Glucose	2.69034e+07	2.81329e+07	2.99271e+07	1.65372e+07	1.83641e+07	1.72032e+07	3.05516e+07	2.80414e+07	3.2049e+07	3.1447e+07	3.31275e+07	3.5466e+07	2.65716e+07	2.48381e+07	2.94708e+07	1.09153e+07	1.05256e+07	1.06105e+07	4.39028e+07	4.28054e+07	4.0686e+07	4.02858e+07	4.69315e+07	4.3127e+07	3.79493e+07	3.44749e+07	3.52067e+07	2.91677e+07	3.02291e+07	2.95261e+07	2.35927e+07	2.47504e+07	2.62144e+07	2.43478e+07	2.37965e+07	2.29209e+07	3.56747e+07	3.28733e+07	3.24892e+07	1.84094e+07	1.7618e+07	1.88816e+07	2.58201e+07
Sorbitol	1851.52	0	1739.75	1509.36	1926.51	Sorbitol	208473	180570	205183	336805	384683	322422	411135	392194	449106	250982	305660	385300	263909	241953	282166	225935	205929	210749	164163	190948	165953	228358	222865	250024	237993	215606	221412	286269	267806	238455	128636	124853	129970	107300	113877	115818	195719	204287	350752	631796	613552	578734	626329
Tyrosine	2358.04	2666.63	4778.8	2522.78	4912	Tyrosine	3.04361e+06	3.26079e+06	3.28947e+06	2.52922e+06	2.82485e+06	2.66678e+06	4.6203e+06	4.07553e+06	4.6175e+06	3.76832e+06	4.29349e+06	4.22027e+06	3.39416e+06	3.36835e+06	3.82838e+06	1.48932e+06	1.37684e+06	1.35889e+06	4.93906e+06	4.8663e+06	4.68375e+06	4.9202e+06	5.72555e+06	5.73313e+06	4.81628e+06	4.14288e+06	4.21948e+06	3.6403e+06	3.5718e+06	3.51418e+06	2.78223e+06	2.83026e+06	2.89947e+06	2.6609e+06	2.60693e+06	2.59326e+06	4.22415e+06	3.86649e+06	3.92184e+06	3.34332e+06	2.93362e+06	3.353e+06	4.612e+06
Glycerate	7950.28	11594.7	17272.9	27621.4	20794	Glycerate	428835	440358	399273	419648	416186	449497	440083	392783	393809	399663	404494	392987	430167	430270	431957	426712	439386	389030	429498	435685	430220	424201	392923	432392	441149	405151	419162	444792	458826	411262	424379	413188	435245	432296	434428	413609	445542	444653	458888	475989	395215	406092	459939
5-Hydroxy-L-tryptophan	0	0	0	0	0	5-Hydroxy-L-tryptophan	23755.5	29310.9	24786.7	35081.3	26899.9	28932.2	38884.9	44041.6	52955	28612	36224.4	43759	28972.6	23536.5	28742.6	12115.7	7948.11	8695.3	42677.1	39166.2	40291	45952.9	63705.2	57507.7	39089	38011.5	30114.8	29465.2	31260.5	32475.6	21458.4	22692.9	29151.4	17946.2	23017.1	22638.7	29777	36338.2	27176.8	42723	20312	44362.4	25350.9
Methionine	0	0	0	876.492	1159.6	Methionine	1.33259e+06	1.45843e+06	1.446e+06	2.25901e+06	2.37077e+06	2.21629e+06	1.59705e+06	1.54553e+06	1.48637e+06	3.7403e+06	3.58839e+06	3.62418e+06	1.27387e+06	1.80393e+06	1.64379e+06	1.98329e+06	1.96498e+06	1.97004e+06	4.62992e+06	5.00944e+06	4.31651e+06	1.84598e+06	1.9335e+06	1.91395e+06	2.77001e+06	2.98547e+06	2.98728e+06	4.12386e+06	4.24909e+06	3.96771e+06	3.64911e+06	3.9378e+06	23059.5	1.7656e+06	1.85879e+06	1.80605e+06	2.06767e+06	2.10515e+06	2.0389e+06	1.33157e+06	1.28306e+06	1.28276e+06	1.93048e+06
Isoleucine	14082.3	13898.6	28713.2	50431.4	49990.4	Isoleucine	1.57296e+07	1.6823e+07	1.63487e+07	1.24479e+07	1.33861e+07	1.27254e+07	2.11744e+07	2.0339e+07	2.22397e+07	1.85227e+07	2.05019e+07	1.98846e+07	1.56654e+07	1.50274e+07	1.64868e+07	7.29334e+06	6.96451e+06	7.138e+06	2.58476e+07	2.55958e+07	2.44604e+07	2.60909e+07	2.91136e+07	2.893e+07	2.41278e+07	2.29374e+07	2.3089e+07	1.87146e+07	1.87182e+07	1.83904e+07	1.45045e+07	1.46172e+07	1.54662e+07	1.381e+07	1.3808e+07	1.37404e+07	2.06473e+07	1.94446e+07	1.92632e+07	1.68259e+07	1.58957e+07	1.64748e+07	2.54198e+07
Leucine	16067	13213.4	28893	45422.9	27416.8	Leucine	1.13218e+07	1.18131e+07	1.15848e+07	8.71284e+06	8.77157e+06	9.07616e+06	1.4609e+07	1.40275e+07	1.4434e+07	1.32633e+07	1.44585e+07	1.42436e+07	1.11951e+07	1.07928e+07	1.1491e+07	5.17435e+06	5.21641e+06	5.02823e+06	1.80319e+07	1.79027e+07	1.77835e+07	1.82905e+07	2.01805e+07	2.01566e+07	1.68716e+07	1.59554e+07	1.60025e+07	1.28752e+07	1.32916e+07	1.26157e+07	1.01675e+07	1.02168e+07	1.04352e+07	9.69766e+06	9.1175e+06	9.56079e+06	1.45701e+07	1.40384e+07	1.41211e+07	1.12195e+07	1.07397e+07	1.12418e+07	1.67155e+07
Glutamine	6823.83	6052.27	7961.06	6053.4	3218.28	Glutamine	4.38846e+07	4.42848e+07	4.72821e+07	2.93621e+07	3.37292e+07	3.05124e+07	5.19967e+07	4.85746e+07	5.41692e+07	5.44166e+07	6.00713e+07	6.14025e+07	4.60987e+07	4.58051e+07	5.02697e+07	2.15486e+07	1.99435e+07	1.98403e+07	6.73796e+07	6.68363e+07	6.5064e+07	7.49461e+07	8.59322e+07	8.31542e+07	7.30152e+07	6.82472e+07	6.92379e+07	5.55876e+07	5.72805e+07	5.57213e+07	4.27119e+07	4.42959e+07	4.63809e+07	4.02349e+07	3.87607e+07	3.84976e+07	5.77168e+07	5.38083e+07	5.35024e+07	3.59057e+07	3.34758e+07	3.49016e+07	4.86376e+07
Glutamate	14532.5	9439.22	10027.7	10041.8	9592.92	Glutamate	1.75121e+07	1.83816e+07	2.01221e+07	4.60949e+07	5.4775e+07	4.89902e+07	7.13269e+07	6.33926e+07	7.33076e+07	1.92968e+07	2.26742e+07	2.24372e+07	3.43471e+07	3.35214e+07	3.96007e+07	2.56431e+07	2.37558e+07	2.32546e+07	1.3646e+07	1.30752e+07	1.043e+07	3.61133e+07	4.17736e+07	3.81572e+07	4.64884e+07	4.06865e+07	4.17813e+07	3.37705e+07	3.27413e+07	3.2745e+07	1.51685e+07	1.57199e+07	1.62131e+07	1.00693e+07	9.33435e+06	9.36302e+06	2.41059e+07	2.17746e+07	2.102e+07	5.04462e+07	4.61895e+07	4.93562e+07	5.58899e+07
Arginine	1614.65	2281.03	5277.55	4647.66	3721.99	Arginine	8.56772e+06	9.07578e+06	9.17974e+06	6.50316e+06	7.19076e+06	6.57703e+06	1.16683e+07	1.0187e+07	1.20626e+07	1.04853e+07	1.15e+07	1.17323e+07	8.97376e+06	8.58161e+06	9.95359e+06	3.47135e+06	3.20502e+06	3.06317e+06	1.71579e+07	1.6497e+07	1.64882e+07	1.74012e+07	1.99388e+07	1.91996e+07	1.66371e+07	1.49725e+07	1.50127e+07	1.32125e+07	1.30889e+07	1.28814e+07	1.00453e+07	1.00524e+07	1.08534e+07	1.00148e+07	9.37897e+06	9.52564e+06	1.15681e+07	1.08242e+07	1.04855e+07	7.89233e+06	7.1149e+06	7.69977e+06	1.24925e+07
Ornithine	0	818.629	935.136	990.772	0	Ornithine	1.33697e+06	1.45193e+06	1.52495e+06	1.36274e+06	1.65666e+06	1.44594e+06	3.26215e+06	2.6697e+06	3.64001e+06	1.89913e+06	2.24827e+06	2.34359e+06	1.49194e+06	1.52719e+06	1.82435e+06	544100	449008	449860	1.49932e+06	1.42193e+06	1.38687e+06	1.49452e+06	1.71574e+06	1.5557e+06	1.54156e+06	1.27198e+06	1.25521e+06	1.09808e+06	1.03818e+06	1.0204e+06	806885	812662	829392	746177	691926	706665	2.17345e+06	1.97157e+06	1.80224e+06	2.62047e+06	2.18085e+06	2.50751e+06	4.28337e+06
Serine	2561.34	1760.06	1929.8	2573.17	3012.12	Serine	3.98537e+06	4.12447e+06	4.47902e+06	6.31137e+06	6.49904e+06	6.13394e+06	4.44675e+06	4.60393e+06	4.63686e+06	1.05181e+07	9.88105e+06	1.042e+07	3.72343e+06	5.20395e+06	4.74427e+06	6.32531e+06	5.89284e+06	5.59333e+06	1.25859e+07	1.28465e+07	1.23379e+07	6.2848e+06	6.47154e+06	6.46868e+06	9.00268e+06	9.08963e+06	9.24426e+06	1.14658e+07	1.17793e+07	1.15551e+07	9.71266e+06	1.05945e+07	42713.3	5.77091e+06	5.72611e+06	5.67164e+06	5.54138e+06	5.61699e+06	5.3714e+06	3.88003e+06	3.60446e+06	3.64257e+06	4.8482e+06
Alanine	41481.5	36107.9	37270.3	34342.6	42539.3	Alanine	603572	600962	609087	1.43147e+06	1.44289e+06	1.38041e+06	1.68628e+06	1.86043e+06	1.82553e+06	564864	614010	647175	917724	940449	879014	590188	534913	543364	379680	386484	389491	356285	400283	327911	380898	371000	348729	418495	375033	421529	381644	330813	33225.2	247257	196295	194883	1.00628e+06	928746	917159	1.57622e+06	1.67782e+06	1.66108e+06	1.70826e+06
Phenylalanine	2322.32	2448.27	2176.91	3502.43	6277.1	Phenylalanine	5.05313e+06	5.37072e+06	5.03289e+06	7.93059e+06	7.73341e+06	7.38241e+06	5.76544e+06	5.65879e+06	5.36364e+06	1.18055e+07	1.16462e+07	1.1867e+07	5.22165e+06	6.25773e+06	5.9294e+06	7.03291e+06	6.90302e+06	6.90022e+06	1.33235e+07	1.38959e+07	1.34653e+07	6.30158e+06	6.462e+06	6.322e+06	9.31874e+06	9.30714e+06	9.2065e+06	1.24565e+07	1.23458e+07	1.1918e+07	1.10946e+07	1.16501e+07	115025	6.84081e+06	6.38757e+06	6.67295e+06	7.22862e+06	7.01562e+06	7.12826e+06	4.90037e+06	4.91989e+06	4.81968e+06	6.69932e+06
Glycine	10110	10275.5	7141.81	6491.93	10724.2	Glycine	2.56465e+06	2.41963e+06	2.58665e+06	3.23615e+06	3.54222e+06	3.24989e+06	3.66829e+06	3.82097e+06	1.0639e+07	3.54989e+06	2.90321e+06	3.18682e+06	2.17934e+06	3.5938e+06	2.5983e+06	2.58426e+06	2.32687e+06	2.73984e+06	2.93524e+06	3.35897e+06	3.02673e+06	2.97671e+06	3.31615e+06	3.19707e+06	3.27904e+06	3.12888e+06	3.24469e+06	3.82052e+06	3.82724e+06	3.66219e+06	4.68503e+06	5.64416e+06	32326.3	2.70322e+06	2.74161e+06	2.47137e+06	2.75559e+06	3.13385e+06	4.82159e+06	3.87732e+06	3.57618e+06	3.69949e+06	4.11263e+06
Threonine	1172.8	1210.96	1831.66	1868.28	1972.12	Threonine	1.60817e+06	1.64102e+06	1.79247e+06	2.96152e+06	2.99228e+06	2.82371e+06	2.16961e+06	2.21281e+06	2.22056e+06	4.60876e+06	4.3635e+06	4.5595e+06	1.51915e+06	2.16835e+06	1.91236e+06	2.41673e+06	2.38403e+06	2.22698e+06	5.17541e+06	5.74267e+06	5.17033e+06	2.45595e+06	2.5676e+06	2.50749e+06	3.73064e+06	3.62008e+06	3.77668e+06	5.0481e+06	5.204e+06	4.8743e+06	4.25502e+06	4.56546e+06	25976.8	2.14392e+06	2.07639e+06	2.13263e+06	2.45135e+06	2.29073e+06	2.39748e+06	1.96502e+06	1.86264e+06	1.88542e+06	2.70055e+06
Asparagine	0	0	0	1271.34	1315.01	Asparagine	5.44052e+06	5.49553e+06	6.17354e+06	1.50422e+07	1.48968e+07	1.37861e+07	1.14592e+07	1.17454e+07	1.1876e+07	1.84236e+07	1.75926e+07	1.82007e+07	5.52561e+06	8.19808e+06	7.34249e+06	9.16689e+06	9.24044e+06	8.74312e+06	2.10682e+07	2.23476e+07	1.98343e+07	1.09408e+07	1.14803e+07	1.10777e+07	1.71659e+07	1.74172e+07	1.71337e+07	2.22185e+07	2.39278e+07	2.1973e+07	1.66718e+07	1.80405e+07	59030.3	8.16987e+06	7.85614e+06	7.91328e+06	8.95069e+06	8.77181e+06	8.59712e+06	1.01144e+07	9.46905e+06	9.72949e+06	1.3355e+07
Aspartate	1177.63	0	1286.41	1181.07	1126.56	Aspartate	3.57275e+06	3.84653e+06	4.07914e+06	4.74424e+06	5.22337e+06	5.33015e+06	3.80849e+06	3.75536e+06	3.75066e+06	9.47557e+06	8.89562e+06	9.00624e+06	2.80437e+06	4.27995e+06	3.7563e+06	4.074e+06	3.87912e+06	3.56307e+06	1.16456e+07	1.18452e+07	1.12661e+07	5.41646e+06	5.68845e+06	5.58325e+06	9.01337e+06	9.28256e+06	9.29733e+06	1.18943e+07	1.2538e+07	1.19219e+07	8.0973e+06	9.23138e+06	32880.2	3.80915e+06	3.42735e+06	3.47905e+06	6.29814e+06	6.17729e+06	5.95283e+06	2.64215e+06	2.56293e+06	2.51823e+06	4.25614e+06
N-Acetyl-aspartate	0	0	0	0	1133.44	N-Acetyl-aspartate	47253	46869.2	66342.2	24324.3	27730.8	22662.7	27938.3	27674.3	29828.8	24724.7	25684.1	26640.2	22056.8	28781.4	27955.6	13740.2	14308.5	13825	101580	112314	111190	62115	63125	57741	80977.4	75162.6	85261.9	107698	113443	110510	42662.9	42058	0	13168.3	14184	16692.2	50032.2	48408.8	38826.6	14329.3	15204.7	16943	15025.8
Thiamine	0	0	0	0	0	Thiamine	512799	494131	576118	946880	914830	803571	614666	576753	635031	1.37715e+06	1.18358e+06	1.2778e+06	506409	640301	603080	740818	705094	684175	1.40886e+06	1.483e+06	1.53938e+06	856208	822169	874526	1.20469e+06	1.18283e+06	1.11594e+06	1.4034e+06	1.5462e+06	1.38328e+06	1.20398e+06	1.27099e+06	1733.21	651249	667848	728303	765646	888207	826106	613318	561613	567138	869597
Proline	10753	8791.34	10890.6	18165.6	18258.6	Proline	2.91851e+06	3.03243e+06	2.85751e+06	5.12056e+06	5.04982e+06	5.12536e+06	4.30595e+06	4.47828e+06	4.14342e+06	6.12382e+06	6.09653e+06	6.25697e+06	2.99449e+06	3.51653e+06	3.47795e+06	3.78886e+06	3.74358e+06	3.82792e+06	6.24519e+06	6.71356e+06	6.77757e+06	4.312e+06	4.151e+06	3.93042e+06	5.40466e+06	5.49345e+06	5.6397e+06	6.66149e+06	6.75893e+06	6.40751e+06	5.51472e+06	5.8754e+06	82241.2	3.46865e+06	3.48725e+06	3.4149e+06	3.99321e+06	4.06528e+06	4.17463e+06	4.67888e+06	4.62071e+06	4.48844e+06	5.89312e+06
Taurine	2654.9	1473.15	5062.57	2747.26	3833.33	Taurine	1.04198e+06	1.05974e+06	1.03963e+06	2.66561e+06	2.64089e+06	2.74058e+06	3.79186e+06	3.99688e+06	3.90015e+06	1.06958e+06	1.04052e+06	1.0494e+06	1.62191e+06	1.76271e+06	1.69031e+06	374195	392805	351018	145043	155562	143370	1.47342e+06	1.3994e+06	1.45462e+06	1.19146e+06	1.24559e+06	1.31528e+06	1.18629e+06	1.15718e+06	1.16843e+06	590509	646786	10611.8	151253	140468	146784	1.27835e+06	1.23742e+06	1.25375e+06	5.13873e+06	5.0188e+06	5.24515e+06	4.197e+06
Tryptophan	1500	1113.29	1423.4	0	0	Tryptophan	1.1092e+06	1.17218e+06	1.13828e+06	1.6305e+06	1.58453e+06	1.6311e+06	1.23258e+06	1.25365e+06	1.16809e+06	2.49405e+06	2.38445e+06	2.37212e+06	1.10443e+06	1.37254e+06	1.301e+06	1.49038e+06	1.48512e+06	1.44369e+06	2.71541e+06	2.86501e+06	2.67517e+06	1.31837e+06	1.37054e+06	1.35103e+06	1.82869e+06	1.85315e+06	1.91224e+06	2.49247e+06	2.36516e+06	2.37042e+06	2.20839e+06	2.33736e+06	23230.1	1.47195e+06	1.37032e+06	1.42753e+06	1.50724e+06	1.45934e+06	1.46913e+06	1.04131e+06	1.06388e+06	1.11108e+06	1.4127e+06
Valine	23587.3	18488.1	30177	28433.2	29694.6	Valine	4.79185e+06	5.09342e+06	4.80823e+06	7.43051e+06	6.98151e+06	6.77381e+06	4.87051e+06	5.00544e+06	4.64524e+06	1.20523e+07	1.15417e+07	1.17613e+07	4.74311e+06	5.81123e+06	5.58431e+06	6.28938e+06	6.46435e+06	6.45387e+06	1.35251e+07	1.38245e+07	1.38363e+07	5.87875e+06	5.95679e+06	5.89377e+06	8.70941e+06	8.71296e+06	8.72808e+06	1.1866e+07	1.19027e+07	1.16627e+07	1.00893e+07	1.15164e+07	141906	6.49718e+06	6.18709e+06	6.2468e+06	6.73741e+06	6.47059e+06	6.60444e+06	4.23232e+06	4.16076e+06	4.35008e+06	6.01671e+06
Glutathione disulfide	0	0	0	0	0	Glutathione disulfide	2688.64	1268.51	1526.07	22248.9	26234.7	23398.4	9028.26	11155	7886.8	1610.67	2121.36	1626.02	3266.65	5425.87	9132.7	4917.54	5645.8	2291.19	2906.96	1809.82	1466.9	13742.2	27109.8	21098.9	5662.43	3778.89	8469.63	5511.19	4334.43	4268.38	0	2082.68	0	1386.53	1526.11	0	4589.45	5856.13	5631.52	20432.8	14200.4	20754.3	7060.01
Ribulose-5-phosphate	0	0	0	0	0	Ribulose-5-phosphate	6092.94	7714.28	7846.61	45695.4	52911.5	46715.9	55767.9	64041.8	62783.1	11588	14887	24835.9	7039.52	14313.2	10445.3	18679.8	21137.4	21154	50614.4	29394.2	36339.1	32441.1	38078.7	34615.2	48979.1	41357.6	44799	43496.9	45221.5	47342.5	54062.3	41907.2	0	12121.3	13058.7	13442.4	15726.9	13583.3	30339.8	78049.4	79267.7	80919	91688.3
Xylose-5-phosphate	752.434	0	0	0	0	Xylose-5-phosphate	2997.54	3616.77	2302.57	51481.4	53989.3	52883.6	62824.7	65588.5	63257.2	13661.4	13359.9	16938.1	7159.38	14115.1	9527.1	19524.5	22365.2	20127.7	42285	44268.4	38597.8	21899	21448.5	28113.4	31291	32786.2	34010.5	29937.3	34218.2	35524.6	50551.7	59996.7	0	17109.8	16039.5	17799.9	7304.14	5979.24	10885.1	107747	110015	119726	91535.2
Coenzyme A	0	0	0	0	0	Coenzyme A	12378.3	15059.8	14159.2	31544.1	24345.6	26330.6	33861.2	36387.8	35332.8	3270.42	3313.54	3144.76	7629.26	15970	10086.9	10248.8	7523.32	3878.19	2148.87	1928.43	1349.13	7687.74	11998	12457	6292.97	9741.81	11563.6	5416.5	9463.12	4030.75	5541.88	3621.97	0	1794.54	2000.49	1120.02	23531.3	21287.8	17440	34918.8	36960.2	39406.3	42024.7
Acetyl CoA	0	0	0	0	0	Acetyl CoA	16636.5	13998.5	21786.7	64218.5	56460.9	64227.2	73675.3	85674.8	78553.8	6797.43	6677.44	7015.71	19196.9	27483	24022.4	29510	24352.1	25358.9	0	0	2412.14	23837.5	28365.5	25985.6	20221.5	19451.9	21464.9	18056.8	18718.1	18071.9	5144.91	4709.64	0	2899.77	2770.91	5235.41	29136.9	24468.9	26116.1	84246.5	83492	89643.2	76148.4
NAD+ (SIM)	282.545	617.578	708.037	2351	1369.66	NAD+ (SIM)	1.77413e+06	1.96087e+06	1.95487e+06	6.24998e+06	6.99552e+06	6.58526e+06	8.22811e+06	7.16696e+06	8.25282e+06	1.25735e+06	1.37489e+06	1.37157e+06	5.70693e+06	5.48277e+06	6.65209e+06	2.87616e+06	2.6599e+06	2.58631e+06	187459	184039	189626	2.02138e+06	2.51062e+06	2.44515e+06	2.56022e+06	2.23202e+06	2.4218e+06	1.8944e+06	1.92366e+06	1.82052e+06	673111	708157	678883	419836	395842	401327	2.57582e+06	2.55543e+06	2.21546e+06	8.30473e+06	7.67796e+06	8.33197e+06	8.6603e+06
NADH (SIM)	0	102.443	555.544	392.689	314.328	NADH (SIM)	112194	130195	138921	596304	665478	602200	777817	689701	781418	134821	189386	188238	443632	396639	480278	264245	225891	233252	43801.5	89234.1	352164	403814	446632	484717	529381	464193	471335	353996	340223	328261	71577.1	65745	81205.7	22356.2	23932.7	23198.7	230137	211412	187680	669008	621546	650363	765706
NADP+ (SIM)	0	0	270.702	0	236.028	NADP+ (SIM)	23630.4	25203.8	22014	30161.3	25242.8	24716.9	38340.9	38189.1	45017	15610.9	14016.8	15630.9	24030.3	28698.5	37394.7	16191	22358.3	19246.5	8411.89	7863.9	7526.89	32431.3	20666.1	26184.1	31414.3	28626.9	25799.6	27361	25655.6	21915.8	16459.5	13295.5	17180.6	10698.3	11267.2	10718.7	39301	27366.2	18736.9	27532.3	23965.3	30382	39434.9
NADPH (SIM)	0	0	0	0	0	NADPH (SIM)	12654.7	12002.2	9560.21	42676.9	48499.7	36536	67568.2	43331.3	64760.2	6387.86	7753.74	9812.7	34281.5	26120	40661.3	25795.9	22180.1	16296.4	269.454	348.418	764.148	15029.9	27173.4	27836	19442.7	12674.1	12884.3	10655.4	10624.5	10803	5086.31	5188.79	5256.98	1828.32	843.282	1646.89	12969.7	9757.73	7758.32	53012.3	47965.3	43143.2	69618.6
[truncated: 11 more columns]

## Sheet: Inhibitors 13C Gln labeled pool
compoundId	Mz	13C#	15N#	Expected?	Blank1	Blank2	Blank3	Blank4	Blank5	CA46_Abexinostat_1	CA46_Abexinostat_2	CA46_Abexinostat_3	CA46_Auronofin_1	CA46_Auronofin_2	CA46_Auronofin_3	CA46_Ctrl_1	CA46_Ctrl_2	CA46_Ctrl_3	CA46_Fludarabine_1	CA46_Fludarabine_2	CA46_Fludarabine_3	CA46_Thioguanine_1	CA46_Thioguanine_2	CA46_Thioguanine_3	CA46_YK-4-279_1	CA46_YK-4-279_2	CA46_YK-4-279_3	LCL_Abexinostat_1	LCL_Abexinostat_2	LCL_Abexinostat_3	LCL_Auronofin_1	LCL_Auronofin_2	LCL_Auronofin_3	LCL_Ctrl_1	LCL_Ctrl_2	LCL_Ctrl_3	LCL_Fludarabine_1	LCL_Fludarabine_2	LCL_Fludarabine_3	LCL_Thioguanine_1	LCL_Thioguanine_2	LCL_Thioguanine_3	LCL_YK-4-279_1	LCL_YK-4-279_2	LCL_YK-4-279_3	SUDHL4_Abexinostat_1	SUDHL4_Abexinostat_2	SUDHL4_Abexinostat_3	SUDHL4_Auronofin_1
GTP	521.983	0	0	1	0	834.27	0	1064.21	0	17759.3	18277.6	22047.3	10131.1	13382.9	10582.8	17654.1	10769.8	19834.5	28362.7	27184.7	23933	23175.3	24617.6	39396.7	30349	25189.2	19902.3	4392.11	1580.85	2598.96	9462.62	12079.4	9874.66	9388.21	8713.3	8496.59	6576.83	8092	5290.28	4989.72	4715.89	5584.06	4059.94	3205.67	2498.69	33860	26725.3	19234.3	12440.9
GTP	522.986	1	0	1	0	0	0	0	0	1133.81	1347.47	2353.74	0	1910.74	956.05	0	819.03	2268.23	1536.48	1235.09	1411.07	3641.83	1369.61	2500.93	3868.61	3072.54	2339.18	0	0	0	0	1169.72	842.43	0	0	0	0	0	821.47	0	0	0	0	0	0	3617.17	2415.2	986.76	918.24
CTP	481.977	0	0	1	0	849.27	779.43	1412.6	1406.94	5094.28	7286.79	6012.49	4968.6	5840.99	5063.87	7728.58	3367.74	7618.76	5580.8	6153.52	7199.79	10713.4	8328.6	16075.4	33003.4	30630.2	22697.8	2134.5	1469.37	1108.43	8575.38	8129.49	5379.2	6363.96	6949.13	4065.8	6402.48	6330.07	5156.87	3585.38	6621.11	5079.42	3000.91	2835.69	3803.72	18526.6	13138.4	8401.74	8034.07
CTP	482.979	1	0	1	0	0	718.48	0	0	0	834.35	930.98	0	0	774.36	0	0	0	0	0	0	931.86	0	0	1962.02	0	1129.53	0	0	0	0	0	0	0	0	0	0	0	0	0	0	0	0	0	0	0	0	0	899.03
Fructose 1 6-bisphosphate	338.988	0	0	1	789.85	850.33	1651.76	11350.8	7231.77	18587.9	21745	25071.3	49368.1	55846.4	49586.8	56637.3	54407.6	60882.3	32372.8	38067.6	37998.7	34949.8	29400.2	32192.3	48014.7	53803.9	49058.3	7666.16	8552.67	6604.56	19083.8	21036.8	19672.2	16060.1	13652.5	13157.6	15412.7	17432.4	16235	8884	12439.8	11669.3	13296.4	10407.8	9937.37	27301.2	19559.5	18160.9	50343.7
Fructose 1 6-bisphosphate	339.992	1	0	1	0	0	0	719.85	0	903.58	990.62	1183.69	2458.68	4383.46	3603.41	5455.53	4138.26	5050.18	2206.96	2655.87	2062.36	1314.27	1247.02	2750.52	4579.71	3205.94	4392.95	845.65	720.89	0	1543.63	1290.14	795.18	938.47	680.1	0	793.33	743.11	1081.85	0	0	941.49	0	732.49	0	2527.54	911.43	920.89	4320.69
UTP	482.961	0	0	1	1100.62	1145.13	1107.59	1215.41	1028.27	10402.6	11528.5	13487.5	13094.6	12725.5	10254.1	14785.7	10129	13995.9	13798.4	14296.8	11785.9	23262.2	29766.7	42019.8	56620.6	49147.7	38140	3776.86	4784.89	5019	26835.3	29874.1	26311.6	24770.4	21048.2	22337.7	19792.9	16298.9	17763.4	21060.7	17084.8	20164.9	8888.5	7203.51	5686.33	25636.7	21074.8	12565.5	15204.1
Lysine	145.098	0	0	1	0	864.61	975.98	772.23	1025.49	1.01559e+06	1.05547e+06	1.1182e+06	694501	782167	740981	1.47571e+06	1179686	1567699	1.30046e+06	1.50521e+06	1.52112e+06	1.01528e+06	992583	1.24353e+06	374181	335545	338879	1.8669e+06	1747292	1.76231e+06	1.76095e+06	2.0751e+06	1.96019e+06	1.68284e+06	1403868	1.41783e+06	1.18321e+06	1.16099e+06	1.13899e+06	942407	919162	939059	831386	825410	797581	1.42052e+06	1.38698e+06	1.25625e+06	927033
Lysine	146.101	1	0	1	0	0	0	0	0	61858.4	68919.4	71703.4	48500.8	50477.8	41543.7	90872.8	75697.6	102848	82669.8	99607.7	108914	65542.4	63269.1	81324.1	24856	18350.8	21585.6	119165	116871	111532	110720	141861	123887	102819	93611	93329.6	78496.9	79123	71964	59717.2	61743.8	60291.8	57665.3	52622.5	50594.1	90561.9	90075.2	78483	57932.5
Lysine	147.105	2	0	1	0	0	0	0	0	2228.65	2828.07	899.86	878.55	0	0	3148.92	2093.64	2803.89	1162.04	2499.64	3685.83	1194.73	0	1322.52	0	0	0	1156.22	1507.91	2714.76	4113.81	3093.61	1535.01	1227.26	1595.06	1194.22	0	1193.5	1141.05	1182.06	1219.6	0	0	1420.26	0	2342.18	2670.55	1232.12	876.91
ATP	505.988	0	0	1	0	0	0	1464.41	0	384978	421095	487824	260555	312452	253354	455512	251130	416280	101121	82698.6	83469.3	290927	301691	459682	438184	376462	296676	79372.1	79876.4	73673.2	261174	288103	269605	254478	248171	214373	188331	184842	171728	119985	94133.5	100634	59837.3	59110.9	54867.2	625632	548706	391722	222695
ATP	506.99	1	0	1	0	796.14	1123.12	2226.28	1401.49	49702.9	48149.1	58504.2	25739.2	14116.1	22790.1	19941.7	9729.06	18496	12927.2	11601.6	6991.79	33407.2	35487.1	50824.8	49550.8	45081.9	34823.2	5737.61	3463.44	5638.5	4562.17	3155.16	2257.61	3980.34	2560.15	0	3948.01	1857.3	1282.14	6063.3	3645.22	8804.46	1832.99	2141.74	3258.6	73893.2	64393.1	51417.8	6073.46
ATP	507.993	2	0	1	0	0	0	0	0	3769.03	5194.31	12945.4	0	0	0	0	0	890.59	1565.08	2698.68	1139.86	3151.64	5625.43	9219.75	5823.44	3472.38	2323	1277.43	1170.18	1347.42	0	0	0	0	0	0	0	0	0	1212.2	1765.14	2801	0	1117.18	0	17734.5	11651.6	8458.1	0
NADP	742.069	0	0	1	0	0	0	0	0	2008.26	1304.72	1091.56	2388.11	1705.88	3302.38	2521.19	2887.32	3717.24	3325.29	3416.93	2193.92	2288.42	1139.21	3452.91	4307.3	3891.64	2372.86	0	0	0	4791.99	4107.48	3164.61	4618.67	3370.9	4579.45	3302.46	4966.45	4022.2	2720.59	2266.89	4683.97	2112.83	2249.28	884.67	4264.96	4358.94	2567.3	1339.35
NADP	743.073	1	0	1	0	0	0	0	0	1555.15	1228.72	1611.68	2989.88	1390.11	2786.24	1471.12	1778.4	1151.08	4136.25	1453.52	1834.71	1872.53	3821.79	1466.21	3595.34	6608.28	5546.69	3283.63	1316.52	0	1931.39	1127.66	1755.84	1475.95	1231.58	2444.25	1493.2	2292.87	2773.65	1146.61	3284.23	3255.01	1650.52	2809.08	2603.45	2598.83	4998.06	1742.43	1177.06
CDP	402.011	0	0	1	0	0	0	0	0	796.37	787.17	791.48	699.05	1014.45	1167.37	1600.33	1050.16	1754.45	824.46	750.49	0	0	997.34	1216.86	2164.95	1439.44	1833.35	0	0	0	0	684.61	0	0	862.58	0	0	0	0	0	0	0	0	0	0	3199.25	2532.17	1481.32	2237.07
6-Phosphogluconate	275.017	0	0	1	0	0	0	2183.47	963.85	6397.54	6969.73	3720.79	81120.6	91993.4	75984.1	99521.1	69656.9	108725	91086.4	115315	110622	11785.2	8677.65	10200.4	13079.7	12322.8	7934.76	665	813.76	787.5	5797.8	7848.64	5843.37	5492.29	2677.36	4391.94	2610.61	4247.18	2617.04	618.22	963.64	988.96	779.64	1683.24	0	8514.06	5054.59	6619.36	134772
6-Phosphogluconate	276.02	1	0	1	0	0	0	0	0	768.19	0	675.76	8020.82	9337.01	6303.54	10372.7	7720.3	12448.1	6935.48	9118.29	9263.55	1481.83	963.44	1126.96	0	683.92	872.17	0	0	0	717.65	0	879.69	916.75	712	0	760.11	700.38	695.03	0	0	0	0	0	0	782.83	0	1069.32	9012.65
6-Phosphogluconate	280.035	5	0	1	0	0	0	0	0	131169	163285	145480	228355	271065	227503	370793	289096	353415	23028.5	29273.6	31409.1	64213.9	65580.6	83386.6	33631.6	28297.6	24019.3	34379.9	36370.9	33310.3	146247	184490	175277	170565	157160	159914	126592	122679	124518	33828.9	39566.2	44604.3	17653.9	22053.7	19755.2	210625	217193	187691	325565
6-Phosphogluconate	281.039	6	0	1	0	0	0	0	0	6096.57	5868.98	6350.23	12388.2	14554.9	12549.1	18005.9	17656.3	21555	670.1	789.69	861.22	4032.21	2837.41	3792.29	1005.07	686.59	763.96	1618.12	1954.04	836.89	9199.87	9834.19	7013.71	10270.1	7982.92	10572.2	4332.54	2677.6	6542.35	1023.49	1906.15	2514.24	1047.28	846.58	873.47	13852.1	10816.6	7047.85	19476.6
Adenosine 3 5-diphosphate	426.022	0	0	1	0	901.85	0	621.18	0	40048.9	39972.1	45876.8	26395.8	35476	24056.2	45777.6	29274	45239.3	9346.04	8728.16	8224.75	28865.4	28643.7	39831.6	40725.9	34165.7	25791.5	7083.31	7875.05	7514.3	27049.1	26671.2	24803.1	22220	24201	21825.2	20612.2	17015	17676.4	12204.5	10645.8	11180	7323.11	6912.74	6696.01	61791.3	50617.2	39442.2	23248.2
Adenosine 3 5-diphosphate	427.025	1	0	1	0	0	0	0	0	0	0	0	0	1112.49	0	1401.21	1247.18	1823.72	0	0	0	0	0	0	0	0	0	0	0	0	0	0	0	0	0	0	0	0	0	0	0	0	0	0	0	1432.71	0	984.78	0
2-methylcitrate	205.035	0	0	1	886.61	0	1623.98	946.92	661.15	5658.02	4637.12	6246.94	6425.58	12978	10566.8	15123.3	9328.98	21487.1	1407.24	2653.33	2510.38	4279.35	3334.25	5434.43	1022.12	1127.81	870.55	1026.92	1093.49	1158.7	1886.78	1206.8	1000.32	1877.1	3269.13	2150.95	1190.39	866.07	1059	1079.87	1013.56	1174.21	1016.4	847.67	935.52	6164.14	7199.96	2962.26	7977.29
2-methylcitrate	207.042	2	0	1	0	0	0	0	0	0	0	0	0	858.64	1103.19	2362.44	1478	1766.62	0	0	0	0	0	0	0	0	0	0	0	0	0	0	0	0	0	0	0	0	0	0	0	0	0	0	0	0	0	0	985.04
2-methylcitrate	208.045	3	0	1	0	0	0	0	0	0	0	0	4092.75	4774.89	4108.41	7027.6	3980.76	7618.01	0	0	647.1	713.93	664.56	0	0	0	0	0	0	0	0	0	0	0	683.89	0	0	0	0	0	0	0	0	0	0	0	0	0	2526.28
2-methylcitrate	209.049	4	0	1	0	0	0	0	0	0	0	0	4046.92	8890.39	7612.19	15896.3	9677.18	17046.3	0	0	0	871.47	1055.87	1342.47	0	0	0	0	0	0	0	0	712.16	0	0	0	0	0	0	0	0	0	0	0	0	1072.31	762.64	0	3407.17
Citrate	191.02	0	0	1	36083.2	27922.9	8145.53	4797.07	5240.43	42769.4	53837.5	66894.8	184961	293563	221016	568169	284879	642449	26082.9	29910.2	31200.4	30748.5	41634.6	59853.7	15295.8	12031.5	12652.5	24132.7	26348	131878	157973	178609	158444	118419	135122	97996.2	122164	64050.6	65677.1	65548.2	43070.4	28443.1	24433.8	15599.5	28246.5	107682	103896	65858.6	494000
Citrate	192.023	1	0	1	1745.8	2312.82	1044.14	0	676.09	11618.9	11240	15616.9	41659.5	74795.1	53115.8	150244	81136	178033	3575.76	6079.13	4059.17	7193.95	9415.81	11508.8	2436.34	1079.83	1262.52	2674.53	1904.15	9757.93	29661.8	33337.9	26265.2	24674.9	19881.5	17870	16277.2	11878.4	12836	6705.82	4789.26	2606.43	1593.85	1255.43	1244.68	30396.6	29323.6	14738.6	96874.4
Citrate	193.026	2	0	1	0	0	0	824.24	882.49	9076.2	9668.71	11601.7	68925.9	115724	74720.5	205884	115119	270231	8110.3	9183.74	8982.73	9280.32	10921.9	15861.7	2077.24	2548.9	2059.77	1118.29	1628.37	1378.84	33734.2	42363.9	27188.3	24781.9	20037.5	16809.2	13118	13181.5	12743.4	838.55	1641.99	3724.43	923.72	712.64	0	27022	23238.1	11721.1	205084
Citrate	194.03	3	0	1	0	0	769.1	776.95	1147.31	11995.1	12456.8	13038.4	147573	248623	179922	473088	244696	584388	9133.01	14048.3	13339	18133.7	18016.5	26077.8	4015.79	2498.75	4803.48	1444.28	1519.7	1598.37	46577.9	49124.2	36144.1	35073.8	23582.4	19943.7	15466.2	18175.3	15517.2	2042.88	2440.23	1840.41	914.13	1332.62	947.14	27371.8	26434.3	20811.1	486729
Citrate	195.033	4	0	1	0	0	788.66	1696.28	1248.87	9331.58	10089.5	10759.2	160432	275519	196140	533238	273998	654032	8017.22	9385.32	11356.6	16463.9	14770.3	27064.2	4128.96	4044.56	3663.97	4525.54	1658.8	4749.2	58352.6	64587.8	47981.6	40738.8	32862.6	23920.6	20986.4	23903.4	20737.1	2450.27	4795.92	4220.92	1254.77	3316.11	1106.22	28730.5	27926.3	20462.3	498108
Citrate	196.036	5	0	1	0	0	1006.44	3491.08	4784.48	22156.5	24797.5	31219.4	425969	715237	480563	1.28371e+06	672028	1.65288e+06	26418	36495	38213.5	50159.4	48630.6	78463.3	17289.7	14557.7	15765.4	5450.1	6830.58	7501.15	71466.2	71624.3	61089.8	51235.6	36539.1	33558	21512.4	24912.3	23739.3	3981.88	5836.57	7546.76	1081.76	3601.53	1527.58	56633.3	55753.4	36472.1	1100965
Citrate	197.04	6	0	1	0	0	0	0	0	1033.84	687.06	1024.37	36381.9	62628.7	44404.1	115981	60432.9	148248	902.84	1773.95	1177.02	2865.22	3524.73	4922.3	0	0	750.21	0	0	0	4383.25	2391.23	2362.47	3009.72	1101.44	0	749.04	1002.78	747.04	0	0	0	0	0	0	1884.39	2877.49	1151.72	94810.8
UDP	402.996	0	0	1	0	0	0	0	0	0	0	2756.92	0	0	0	4235.44	0	2228.21	1283.29	833.74	1434.92	1554.85	2436.41	6119.16	2223.35	0	2343.84	0	0	0	0	2240.82	1358.16	0	0	0	0	0	0	0	0	0	0	0	0	4394.94	3873.29	851.5	5818.43
UDP-glucuronate	579.027	0	0	1	0	0	0	0	0	19995.7	19378.4	21373	11668.4	12090	11457.1	14630.9	11089.3	14149.6	40201.1	43304.9	40260.7	25333.3	25951.1	30700.8	71760	65317.1	55172.8	1124.35	1182.46	1034.62	6419.96	6351.36	5332.31	4829.76	1748.53	2662.99	2112.73	1569.86	3383.11	1589.88	1341.14	870.64	4569.63	5998.37	5382.72	38681.2	34569.8	29240.3	9594.16
UDP-glucuronate	580.027	1	0	1	0	0	0	0	0	4246.33	6263.9	6250.55	4555.88	3850.71	3463.17	2850.63	3413.41	4664.86	8849.81	12388	11260.7	6631.19	6143.79	8379.38	17252.9	14057.3	16245.2	0	0	0	1322.31	2963.37	2281.11	2429.96	776.19	1382.87	985.02	1290.47	1119.34	0	0	0	0	1115.23	0	9175.4	10464.1	7869.51	4693.16
NADPH	744.084	0	0	1	0	0	0	0	0	0	0	0	884.71	2426.88	0	2815.71	1209.01	1069.24	0	0	0	1285.16	1232.74	1240.24	0	0	0	0	0	0	945.03	1243.59	2987.71	0	0	0	0	0	0	0	0	861.56	0	0	0	773.94	0	0	1043.05
Phosphocholine (+HAc)	242.08	0	0	1	0	0	1741.86	6034.13	15790	1.91897e+06	2.26182e+06	2.19702e+06	4.14576e+06	4.67878e+06	4.4471e+06	5666180	4.73271e+06	5734420	259987	343061	321547	817964	805337	997859	715530	653354	636705	336081	336766	320272	1700812	1.94849e+06	1.87336e+06	1.98991e+06	1.84239e+06	1.82685e+06	1.65473e+06	1516522	1544159	542052	534722	558271	281014	275846	269667	2.91721e+06	2872036	2665763	5786218
Phosphocholine (+HAc)	243.083	1	0	1	0	0	0	0	1144.46	152150	179634	172696	329274	353095	330383	434228	362097	433778	17583.8	20834.8	22203	63297.9	67183.6	69942.8	53445.2	53810.2	45209.4	26944	24594	21129.3	120946	148157	145549	150627	137648	135079	117593	120773	117612	37214.8	39265.8	41568.7	21768.3	19195.9	19226.7	226967	216645	205553	442478
GDP-Mannose	604.07	0	0	1	0	0	0	0	0	18156.2	17927.3	21890.7	7305.39	7327.3	6756.7	7476.97	6245.22	8176.47	26567.6	26487.7	24564.9	12626.2	12176.4	19831.2	25997.3	23839.6	22657.6	1313.11	2977.18	0	7063.51	7885.23	7701.13	7292.34	5440.98	6270.09	6875.54	4982.68	7923	7124.25	5590.73	6294.28	4660.66	3443.46	5614.55	24102.4	21027.7	23329.8	5617.32
GDP-Mannose	605.071	1	0	1	0	0	0	0	641.89	3677.63	4357.65	5064.31	1022.04	1748.63	917.48	1657.57	908.86	1306.86	4933.31	6426.44	5616.58	3476.14	3835.8	3261.86	5005.09	3326.69	4354.81	0	892.93	0	1135.31	1514.33	0	1289.84	2895.24	3246.17	974.3	1117.06	955.36	779.28	0	0	0	0	963.21	5842.07	5367.35	5144.86	1095.45
Glucose 6-phosphate	259.022	0	0	1	0	0	0	0	603.54	134586	147445	156905	454197	544596	480389	449025	368890	482832	521974	611029	621803	195820	200583	250034	142886	130610	125848	36761	41265.7	49597.7	263275	322296	304588	301617	253436	240632	195275	218370	216992	88961.8	93489.4	84861.4	35087.5	35251.9	34438.3	185844	170283	147636	483603
Glucose 6-phosphate	260.026	1	0	1	0	0	0	0	0	7388.67	9648.39	10275.9	27706.2	34603.9	32639.9	28737.8	27391	29469.6	34539.2	40138.7	43381.9	12932.7	12260.2	13059	9130.74	8957.79	7785.4	3693.65	3312.34	3134.91	18194.6	22259.7	19214.4	18474.2	16430.8	16232.5	12565.3	13878.2	12570.9	4008.8	6071.3	5770.82	2596.51	942.19	1206.18	12221.8	12744.3	10099.1	32478
3-Phosphoglycerate	184.986	0	0	1	0	0	0	0	0	11570.8	11760.6	16020.9	46449.7	68115.3	45195	157613	99702.9	173354	16867	27251.9	34538.3	33209.2	33836.4	46811.4	5944.3	5478.3	4404.47	14849	17415.1	15616.7	54498.4	86049.6	70876	68063.2	44575.6	39323.6	31571.1	29768.1	33424.4	11896.1	15322.8	19018.1	5160.18	2951.9	3578.69	32942.6	25969.1	20196.4	86754.1
3-Phosphoglycerate	185.989	1	0	1	0	0	0	0	0	0	0	0	857.29	812.5	900.83	2482.03	1485.48	6043.33	0	0	0	691.89	0	947.99	0	0	0	0	0	0	1492.1	1250.15	0	1221.14	854.95	0	0	1049.42	1116.22	0	715.06	0	0	0	0	0	0	0	1743.22
Arginino-succinate	289.115	0	0	1	0	0	0	0	0	6320.63	5063.34	8070.74	10059.9	13824.8	13903.4	13563.9	12542	16646.4	10681.8	11110.2	9042.69	10998	8171.6	10801.7	12055.8	10712.2	9719.57	0	649.67	801.73	4118.94	4257.23	3328.86	3390.02	3506.76	2687.3	3857.6	2548.39	3282.07	0	1126.89	924.66	0	777.4	0	9267.37	8809.01	8173.72	20255.6
Arginino-succinate	290.119	1	0	1	0	0	0	0	0	1525.52	734.54	775.97	1044.62	1902.13	1952.62	934.45	1848.32	1200.8	952.11	696.79	0	0	1157.11	914.1	848.39	852.9	0	0	0	0	0	878.62	0	846.57	651.11	0	0	0	0	0	0	0	0	0	0	1021.27	1120.63	826.76	1065.74
Arginino-succinate	291.123	2	0	1	755.81	0	803.69	990.54	822.72	1088.88	0	749.73	2902.96	6051.05	4321.29	7355.93	4294.57	7354.46	0	0	847.32	1291.69	1882.44	1367.31	853.43	0	0	712.93	0	0	826.83	3354.23	1080.74	1086.35	1506	2321.06	1106.37	1373.91	2915.89	886.89	0	0	910.78	729.34	0	851.12	1378.34	947.01	6120.32
Arginino-succinate	292.125	3	0	1	0	707.35	0	0	0	0	685.88	890.85	11796.9	15874.4	10034.9	18410.2	13429.9	18010.2	3659.36	2706.36	3268.33	2472.7	1973.69	3206.46	3359.22	4622.24	3030.61	0	0	0	1751.15	836.11	1969.93	2656.33	1033.65	1781.39	3308.36	942.27	2087.06	0	0	0	0	0	0	666.01	0	0	18201.4
Arginino-succinate	293.129	4	0	1	0	0	0	0	0	0	948.94	700	23206.4	33540.2	25142.9	33811.2	26987.2	36877	894.11	1528.47	2761.41	5514.56	6434.08	8642.89	3747.1	2795.71	4199.43	0	0	929.83	5551.27	6017.68	5755.36	5842.67	6120.07	5792.1	4690.66	3904.63	4954.35	913.87	0	1066.27	754.81	0	0	996.03	1726.33	981.18	27436.5
Arginino-succinate	294.133	5	0	1	0	0	0	0	0	0	0	0	672.11	1652.35	756.33	1777.87	1240.03	1150.48	0	0	0	0	0	0	0	0	0	0	0	0	0	0	0	0	0	0	0	0	0	0	0	0	0	0	0	0	0	0	1370.55
ADP	426.022	0	0	1	0	0	0	767.33	825.84	161561	200198	206802	138043	173552	136594	275715	235498	290206	58659.8	73449.3	70200.1	164566	159361	209153	69705.4	60459.3	61253.6	35721	39738.4	35490.4	107999	127076	120867	120759	93704.4	102971	71159.8	72244	60718	49614.4	51612.5	56260.8	40719.9	40991	29456.7	326217	289210	225198	202999
ADP	427.024	1	0	1	0	0	0	0	0	15623.3	18797.7	23239.9	11710	15217.9	4669.63	24967	12923.5	22128.5	6829.64	4778.85	7410.82	16217.1	16544.5	21420	0	0	0	1266.29	1677.19	1639.38	4901.46	9223.38	3205.92	3831.5	3061.46	8125.54	4539.19	3401.22	929.75	0	2314.19	2499.14	0	2035.77	0	30534.6	26390.5	18217.7	3091.3
ADP	428.028	2	0	1	0	0	0	0	0	1881.14	3046.49	3416.76	0	1228.68	1192.18	1336.94	1216.94	4083.63	863.76	0	0	1418.59	1820.36	2159.31	0	639.83	0	0	0	0	0	1299.91	1710.9	770.18	0	1189.82	0	0	814.07	0	0	0	0	0	0	4862.35	5787.05	2394.69	1085.36
O-Phospho-serine	184.002	0	0	1	0	0	0	0	0	0	0	0	0	0	0	0	0	0	0	0	0	0	0	0	0	0	0	0	0	0	5317.71	6569.89	6671.79	14355.3	11505.9	12483.2	10089.2	9620.6	9362.97	9200.81	6369.57	11717.7	0	0	0	0	0	0	0
Isocitrate	191.02	0	0	1	41826.8	31582.7	7659.89	4451.97	6643.33	94899.8	114552	139450	168984	395155	221056	889667	698769	1.03905e+06	251822	397248	511984	182196	204182	306292	17720.3	13641.3	16061.1	310923	239984	2.11584e+06	500527	808000	748690	485811	489283	374010	584127	0	35162.5	80199.7	65672.2	50682.8	33352	25902	38105.8	326415	265870	236979	713765
Isocitrate	192.023	1	0	1	3295.18	1319.65	0	0	954.71	23013.8	27798.6	34065.4	42992.7	112172	60522	278483	194636	313712	35534.5	61116.9	78292.5	44152.9	46974.7	75658	2913.53	2125.3	1705.24	33283.8	30214.1	165976	116523	193182	160691	125471	89259.7	82805.5	67159.4	62096.7	49790.3	7670.92	6948.96	5935.3	3758.18	2520.82	2729.14	91969.4	73616.2	50410.5	161212
Isocitrate	193.026	2	0	1	0	0	0	841.93	912.86	23531	22027.5	29520.2	75345.8	172231	92831	375304	310389	455633	68724.8	119531	151908	61148.1	60555.3	101060	4139.23	1422.2	3838.1	18571.4	19054	25726.5	139850	223080	178742	146259	85084.9	75258.9	48055.8	62771.1	52152.4	2895.3	3208.73	4736.41	1203.78	1947.55	749.75	78843.3	61340.7	45071.2	350345
Isocitrate	194.03	3	0	1	0	0	0	817.44	2384.26	23294	26113.2	30215.7	168708	392262	214375	884932	708133	1059805	86783.4	155324	187569	104593	94073.9	155649	5525.4	4889.39	5646.81	31764.1	28352.8	41197.8	175767	298736	245340	183808	118328	96682.7	63998.9	85761.9	64530.7	5756.09	5208.94	3376.35	1186.8	4715.49	1021.04	91769.5	69930.7	18329.4	834617
Isocitrate	195.033	4	0	1	892.45	0	1052.2	807.22	1573.62	23065.7	24439.5	25732.9	187582	435938	232389	947727	736742	1.1334e+06	63176.8	127953	164184	99140	90115.9	142696	4619.5	4095.37	5254.25	34412.6	39204.7	49887	239293	376362	316040	231622	142892	118734	90129.1	114195	81899.5	4972.9	7831.44	8099.59	1546.97	4991.55	1280.68	77528.1	65279.7	0	867386
Isocitrate	196.036	5	0	1	0	0	0	2490.41	5351.27	0	53966.4	0	486173	1.09268e+06	610095	2452527	1.95259e+06	2.89228e+06	274148	481693	604239	315539	290893	472346	23025.4	19325.1	25440.1	57273.8	55847.9	94247.1	269919	432879	354870	273609	170468	155834	87917.9	118880	94035.7	7910.99	9565.82	13542.9	3942.43	4741.02	2264.63	158800	128984	0	1.81469e+06
Isocitrate	197.04	6	0	1	0	0	0	0	785.06	3444.41	2959.49	4104.24	39640.8	98609.4	53712.9	219153	167027	264595	11918.9	27337	36750.4	22113	20416.3	34885.1	759.73	964.33	806.95	2630.28	2389.23	6363.84	14434.4	25621	18057.1	18462.2	12044.4	9221.43	4111.57	5877.53	5483.02	0	0	0	0	0	0	12527.1	10413	3316.32	150395
Mannose 6-phosphate	259.022	0	0	1	0	0	0	0	0	49592.5	57652	55331.1	166393	185474	183418	166512	151863	176009	180691	224150	215527	75534.3	70795.1	81717.2	65660.4	57009.2	52091.3	17363.1	14925.1	91187.8	96119.9	121017	112379	99213.3	92380.2	93720.8	84457.4	80749.9	77712.3	26245.7	31627.5	30783.7	15600.3	12113.5	13085.9	68627.3	66370.3	57573	190119
Mannose 6-phosphate	260.026	1	0	1	0	0	0	0	0	2588.84	4061.69	4239.53	9728.76	12007.5	10651.9	11733.8	9101.46	11048.5	10361.2	14474	13358	6432.24	5029.11	6829.78	4200.88	3139.57	3716.69	0	1939.65	8239.59	6242.04	6046.3	6845.72	6923.13	4969.24	7111.61	4210.56	6419.99	5489.52	2329.45	1230.46	890.98	0	1099.95	0	4367.41	4724.65	4652.47	11782.2
GMP	362.051	0	0	1	0	0	0	0	0	16588.7	16755.3	16548	8827.35	9636.63	8974.08	17935.9	12313.6	13206.5	11368.7	12451.2	12335.6	13876.4	15556.9	19619.9	6483	6802.79	6028.44	14962.9	15495.8	16634.2	11586.6	12159.7	12089.7	8930.08	7486.24	7891.85	9134.6	8256.23	7489.78	17354.5	17720.6	16604	14905	13222.7	13709.5	27209.4	21394.1	21320.5	12770.4
GMP	363.054	1	0	1	0	0	0	0	0	0	855.47	828.97	679.04	0	832.36	0	0	0	828.93	0	823.68	865.1	0	3117.46	0	0	0	0	981.9	0	0	1196.28	0	0	0	0	0	0	0	790.95	0	949.54	1148.88	0	0	0	783.92	2489.78	0
O-Phosphorylethanolamine	140.012	0	0	1	0	0	900.71	903.61	907.03	866852	969027	973235	494578	591606	528472	592076	491028	646416	724157	882531	914217	1.38631e+06	1.33148e+06	1.71394e+06	387081	337737	338256	160353	160886	150172	90100.6	106131	104271	140952	136794	126199	97983.8	92465.1	90076.4	290505	285414	283334	84883.4	79970.8	82312.6	584231	550364	531719	108535
Phosphoenolpyruvate	166.975	0	0	1	0	0	0	0	0	31154.8	31286.6	41745.5	101687	175188	115504	367369	282578	460955	68107.4	105051	115936	96051.5	100151	175243	7536.79	6853.62	7950.11	63602.5	71446.7	66417.2	151927	213595	190120	155115	113883	112922	90126.5	86384.7	88205.4	38181.2	54773.3	53760.7	11630.2	8278.89	7864.19	95132	69799.4	63301.2	200113
Phosphoenolpyruvate	167.978	1	0	1	0	0	0	0	0	1066.93	0	971.93	3419.06	6272.15	1919.69	12400.6	8224.69	13179.3	2456.3	3082.01	1458.15	2478.99	4589.16	6036.15	0	0	0	3331.57	1171.36	2884.76	6318.63	5471.28	7396.21	6814.23	3327.16	2857.2	5006.38	3744.32	1113.67	0	1037.67	1290.92	0	0	0	1496.73	1535.71	1114.09	7449.99
CMP	322.044	0	0	1	0	0	0	0	0	9407.59	10055.1	10389.7	2699.33	3324.18	3944.69	1958.83	4754.89	3892.32	19561.9	22816.9	20997.4	9658.78	9106.1	10721.1	10632.2	10284.2	8703.04	12708.7	9420.57	14508.2	4900.19	8833.96	7757.48	3453.71	3103.07	3165.89	5620.86	3800.9	4025.93	7209.88	8628.61	8891.15	7424.14	8574.86	6327.16	8468.23	11482.2	10726.5	4948.86
Fructose 6-phosphate	259.022	0	0	1	0	0	0	722.86	0	77538.4	92936.7	99988.9	303267	347401	285663	351186	307217	373520	266529	320691	341009	137117	126094	171313	122242	108308	111005	32520.9	30113.2	43815.1	135312	178991	175275	183557	142189	151486	125784	122686	120687	49719.2	51022.1	56262.6	41339.9	36152.7	32668.7	118356	101885	99070.9	343942
Fructose 6-phosphate	260.026	1	0	1	0	0	0	0	0	5429.71	4219.44	8716.22	19525.2	21373.1	20443.7	24291	23320.5	26189.9	18699.9	26706.1	23131.9	9707.59	6757.8	13345	7913.53	5553.49	8015.87	1450.38	0	1781.6	11125.6	12635.8	10032.1	11342	11215.8	7686.3	6603.19	9334.33	7177.57	2642.15	3010.03	3976.13	2094.78	1949.56	1709.48	6147.66	7847.64	8810.31	22761.7
Erythrose-4-phosphate	199.001	0	0	1	0	0	0	0	0	0	0	0	1016.59	1941.29	2111.38	1405.93	1217.06	1252.85	1172.92	1699.17	963.25	0	0	1099.62	0	0	0	0	0	0	0	1462.9	1830.32	0	0	0	0	0	0	0	0	856.65	0	0	0	0	0	0	957.92
CDP-ethanolamine	445.053	0	0	1	0	0	0	0	0	21691.9	23685.1	28166	12171.7	16591.5	7966.99	13975.1	11392.5	10779.3	29964.6	32770.8	28566.5	47335.2	45648.4	55058.9	33972.4	30052.6	35010.9	7995.73	13296.2	11676.7	9443.79	11603.9	7927.24	10060.4	14208.5	13123.7	7356.4	8416.17	11486.3	19299.5	18417.9	17200.1	11621.2	12747.2	15227.1	40534.3	39810.1	37438.3	8087.32
CDP-ethanolamine	446.054	1	0	1	0	0	0	0	0	1766.16	1659.07	3226.53	0	631.1	0	0	0	0	1862.76	2960.35	3091.71	0	0	0	3059.24	3314.51	632.3	0	0	0	0	0	0	0	0	0	0	0	0	0	0	1166.7	1740.01	0	0	1908.97	3203.73	3163.36	0
Glyceraldehyde-3-phosphate	168.991	0	0	1	0	0	0	0	0	9704.62	8077.96	12056	66389.5	102803	77279.5	234874	163087	284496	28320.7	33102.7	38293.4	25675.3	24869.6	44247.2	17080.2	17017	14581.1	16187.2	11569.9	12921.5	200867	279267	256994	140272	100209	107567	83124.4	70582.2	71273.4	21072.7	20927.5	20543.1	18966.4	15496.4	13323.5	19629.3	20241.6	13388.7	215156
Glyceraldehyde-3-phosphate	169.994	1	0	1	0	0	0	0	0	0	775.88	0	1043.8	4253.51	2624.57	9254.91	6243.41	5848.76	0	1161.95	680.15	880.66	0	1361.36	877.78	0	0	0	0	0	5348.96	10823.6	6959.9	4019.83	3032.77	2329.66	2815.69	1062.91	2392.74	852.61	0	0	0	0	0	0	0	0	7332.53
Aconitate	173.009	0	0	1	5223.1	3218.94	5107.56	4915.92	4525.26	71891	72637.4	82409.9	71643.2	76211.9	73335.4	87601.2	80697.1	95901.6	47067.7	56199	79942.6	81008.4	81999.4	92672.2	17301	15258.3	14903.4	20655.1	23179.8	60097.6	55462.3	61727.8	62407	46941	44553.1	40783.6	45942.4	51293.4	44044.8	26759.3	21979.5	25268.3	10450.6	10420	11273.7	73060	63721	72157.2	113746
Aconitate	174.012	1	0	1	0	0	0	0	0	21148.3	19328.7	18684.9	19002.7	22751.5	21718.4	25868.5	23738.1	32116.1	6353.13	6472.32	9404.61	18840.8	19149.7	23149.1	818.53	0	1556.72	1331.95	2059.69	5040.32	15348.5	20727.3	17693.3	16351.3	15929.3	15367.8	13930	16429.1	15552.9	5246.55	4372.54	4079.82	0	0	0	23189.1	24605.8	24630.8	26693.1
Aconitate	175.016	2	0	1	0	0	0	0	0	12959.5	12788.7	13091	30141.3	37183.8	35083.4	37524.7	36074	44534.2	16113.8	14186.1	18319.5	27532.5	28389.3	31190.5	5237.71	2909.9	4270.6	1404.81	2892.64	930.86	17881	21879.5	19247.3	18471.3	16943.9	18325.3	16336.8	18431.4	17144.4	6515.58	3820.29	5419.4	0	0	0	19039.9	16865.3	18462.6	53269.4
Aconitate	176.019	3	0	1	0	0	0	0	0	15157.4	15233.4	13826.1	72163.5	85165	78829.9	99042.2	87716.2	104744	19278.2	17852.6	18571.4	49933.2	49450.4	51829.9	7952.67	4831.12	7544.74	1745.56	3790	2830.22	28895.3	31385.9	29024.3	26837.5	23354.1	25741	21021.7	25445.5	23521.9	8766.11	7805.46	6170.14	0	0	0	18738.6	15719.5	14745.7	136142
Aconitate	177.022	4	0	1	0	0	0	0	0	9862.43	13013.8	12293.8	78600.1	87080	79552.4	93808.9	81150.4	98666.4	9392.97	13846.3	11396.1	38885.2	36961.1	43936.8	1396.97	3565.2	3063.89	1741.77	4596.1	5201.66	29318	32046.1	33554.4	30551.5	26834.8	26072	30715.7	22943.7	26784.2	6209.08	9369.58	7019.88	0	0	0	15705.5	15344.6	14733.4	131161
Aconitate	178.026	5	0	1	0	0	0	0	0	21440.1	23021.9	23964.8	241239	275548	262089	307010	292557	335910	63047.1	69744.6	66469.4	151483	152292	175810	46470.7	46632.5	43227.9	9531.31	9969.84	10005.9	44705.4	59994.7	53878.9	46952.8	43140.2	47995.8	35286.4	36781.9	38856	17069	15245.1	17398.2	5338.57	5933.53	5414.89	23208.8	24895.7	26685.5	362557
Aconitate	179.029	6	0	1	0	0	0	0	0	990.32	807.96	1967.54	21355.7	24146.5	24441.3	22092	22782.8	31641.8	2784.6	2638.3	2911.4	10054.5	10590.9	10696.6	2020.95	1252.68	982	0	0	0	2435.38	3527.95	2261.19	1277.23	2945.22	1968.09	1935.26	2488.85	1232.78	0	839.63	1006.11	0	0	0	920.36	850.96	1199.36	30150.8
CDP-choline (+HAc)	547.121	0	0	1	0	0	0	0	0	62925.6	75881.9	70555.1	29778.1	27103.3	28367.6	31142.5	22814.9	26222	20414.3	22212.7	20366.2	82193.1	79274	90723	84035.7	81949.4	77901.1	1296.13	1860.15	963.67	1710.4	1578.47	841.13	0	0	0	0	1018.52	0	2000.73	1802.46	2144.41	5531.12	3755.93	4960.32	82580.6	77834.9	75280.5	38800.7
Cystathionine	221.061	0	0	1	0	1451.07	0	0	1370.71	1279.47	1662.25	1277.13	51298.5	64041.3	58651	78512.5	64586.6	78005.3	1597.16	3223.12	4922.57	2902.39	2822.75	4993.7	4072.15	1535.05	1988.02	1166.5	0	0	1583.27	1655.51	1339.68	1781.33	1477.45	1646.69	1310.15	0	1812.99	0	1128.8	0	0	0	1012.03	1576.65	1478.42	1744.05	56033.7
Cystathionine	222.064	1	0	1	0	0	0	0	0	0	0	0	4150.95	6275.98	4062.07	6280.75	4145.51	5031	0	0	0	0	0	0	0	0	0	0	0	0	0	0	0	0	0	0	0	0	0	0	0	0	0	0	0	0	0	0	3941.8
UDP-Glucose	565.047	0	0	1	0	0	0	0	0	94532.4	112220	115189	34681.1	41827.3	40488.2	42260.4	36103.9	42904.7	91024	104822	112083	112192	108528	135817	263374	250480	256505	29646.7	30183	28806.6	68599.6	78138.1	77106.8	71838.1	62858.1	65888	61279.1	51310.4	58039.3	66942	70550.9	67360.6	62036.8	53417.8	48870.6	177867	175089	167670	58795.8
UDP-Glucose	566.046	1	0	1	0	0	0	0	0	41633.4	16296.4	16720	4657.09	5562.19	6259.56	6765.08	7839.79	7774.51	6683.46	6092.54	23573.3	37969	17660.3	42886.2	38957.9	72572.1	71631.8	6056.56	8238.04	10037.5	7076.32	7672.75	11057.7	3282.3	10758.3	3805.35	14521.9	5698.01	4679.07	23243.7	24548.9	25960.5	17217.9	17038.4	16450.9	62738.8	59008.2	51962.2	10360.2
IMP	347.039	0	0	1	0	0	0	707.31	0	5374.25	4656.05	5647.69	3969.61	4181.43	4714.09	8670.85	6140.86	7393.86	2962.21	4103.93	4652.82	2049.89	2605.32	1412.82	2578.35	4280.99	5112.58	6826.91	4722.88	4151.01	4872.07	5707.57	6131	5229.83	4155.59	4260.21	7880.53	9331.66	6370.19	4314.92	3067.45	3060.15	4812.12	6562.53	6870.58	6486.87	7049.38	5031.77	4905.02
Creatine phosphate	210.028	0	0	1	0	0	0	0	0	62311.7	75550.9	70878.7	26042.1	25638.3	24792.7	25104	26483	28770.7	15853	17336.4	17364.3	32178.6	33086.5	38340.1	5212.26	4686.53	4939.95	94850.6	101103	93042.2	74979.7	93091.8	89980.3	110994	104307	101991	87638.5	95884.4	90155.4	71868	72521.1	73318.3	15453	16519.1	19747.9	141640	147687	131747	17884
Creatine phosphate	211.032	1	0	1	0	0	0	0	0	3256.26	2104.94	4142.82	0	0	0	667.3	0	0	0	0	748.84	1747.07	0	3172.7	0	0	0	5887.42	4382.7	2996.92	2560.76	3247.13	1892.17	4098.03	4805.87	4994.97	3610.35	4613.54	3798.52	2232.98	1019.92	2209.83	0	0	0	5969.64	5390.65	5580.63	0
UMP	323.028	0	0	1	0	0	0	0	0	8382.61	8418	11357	6571.66	6868.68	6655.21	8364.63	6622.5	7542.07	8708.32	9900.33	8247.96	10127.9	9104.4	11302.4	10961.8	9203.4	9032.15	7569.53	9652.98	8041.59	5812.49	6783.61	5643.12	5308.9	6315.08	6423.19	5503.16	4983.03	5131.18	6033.88	6559.21	7020.88	7806.42	7698.9	7785.67	10307.8	11119.8	9918.77	12153.6
NAD	662.102	0	0	1	0	0	0	0	0	148410	170623	160015	302373	353522	312320	349746	305996	347200	165608	192800	188662	359679	330396	427966	315635	317556	304441	43861.6	50231	44377.6	246552	280436	270554	270422	241456	255798	212496	203843	193797	157725	158703	175757	99613.7	93789.6	96554.1	208618	205287	177538	342718
NAD	663.101	1	0	1	0	0	0	0	0	181882	200019	207794	310681	340325	320259	357617	333464	381626	108359	128896	119212	578264	566104	709620	250128	237453	207316	18409.8	16102.7	53216	74136.5	85314.4	82158.3	84605.4	72264.4	83830.8	68909.4	66003.7	66593.9	45614.3	51577.2	56551.2	32477.1	30641.8	29814.2	273493	250547	228130	278793
NAD	664.106	2	0	1	0	0	0	0	0	0	0	0	0	0	0	0	0	0	0	0	0	0	0	0	718.74	0	0	2412.12	2513.15	3618.22	0	0	0	0	0	0	0	0	0	4551.87	6793.55	5327.28	1872.45	1872.87	6450.29	0	0	0	0
UDP-N-acetylglucosamine	606.074	0	0	1	0	0	0	0	0	272697	291932	298960	62233.2	72432.9	71725.8	66051.6	58240.7	75062	788664	974419	942099	257194	242161	274676	457434	418205	434925	33010.9	29793	32027.5	30772.3	36029.9	38006.5	36047.2	35488.9	32149.8	29726.1	25690.7	29030.5	35052	32984.5	36668.5	62249.8	61806.7	57357.1	479948	437204	409201	62918.1
UDP-N-acetylglucosamine	607.073	1	0	1	0	0	0	0	0	93363.5	97460.6	98857.1	20352.6	22862.8	18457.8	22893.4	29579.9	11835	186225	238265	235731	101239	97353.4	114919	129058	121799	122874	10460.4	13490.9	16656.6	1913.67	2463.5	5669.13	9304.93	5015.54	1136.83	1979.71	4764.83	5570.03	11254.1	10833.7	6288.06	23482.4	31718.2	19263.4	151234	151030	129081	2806.87
UDP-N-acetylglucosamine	608.078	2	0	1	0	0	0	0	0	45368.5	46652.9	53202.7	605.63	0	0	0	0	0	100620	118366	121752	52550.1	50715.5	56953.5	54333.5	49791.4	48773.4	2821.76	2901.45	1094.63	0	0	0	0	0	0	0	0	0	0	837.16	754.19	3221.53	3493.93	2865.08	78509.4	70257.8	64925.7	0
Folic acid	440.132	0	0	1	0	0	0	0	0	25295.1	28628.4	28448.6	23558.8	25102.2	22386.8	38725.5	31421.4	34829.6	27046	31347.8	31061.8	25996.7	28770.4	35973	17576.4	16652.6	17911.8	42450.2	39719	37149.8	44832.2	51925.3	46690.2	43700.2	38492.6	39010.1	35164.5	32903.4	31828.1	28063.1	29474.2	23135.3	27937.6	24489.7	30246.3	37641.9	30748.9	31882.8	24882.5
Folic acid	441.135	1	0	1	0	0	0	0	0	4315.14	6706.84	6157.94	3776.16	3439.33	3921.58	8050.33	6501.02	7416.3	6687.7	4938.81	6525.17	3797.32	4041.57	6598.11	3303.29	2335.69	3156.25	5850.53	6408.58	9382.5	6801.87	8656.44	5538.98	8053.14	6796.74	7373.84	6560.54	5400.35	5182.32	2985.27	6362.93	7200.45	3727.16	5275.14	5737.26	7284.41	5805.55	5926.63	4191.32
Folic acid	442.138	2	0	1	0	0	0	0	0	715.97	0	0	0	0	0	708.42	0	0	0	888.31	0	0	0	0	0	0	0	877.78	0	0	0	846.22	0	0	0	0	0	0	848.03	0	0	818.69	0	0	0	0	918.91	0	0
ADP-Glucose	588.075	0	0	1	0	0	0	0	0	13741.8	16596.8	20732	6008.39	6764.12	7089.58	8218.86	7350.16	3468.76	14046	15114.5	13028.8	23840.1	23708.9	27709.4	24444.8	22079	19198.9	4510.25	4332.44	4241.25	8457.3	11865.3	11776.9	10126.8	11563.4	8264.33	9223.34	8262.57	7951.24	8272.66	7897.11	8077.69	7755.4	7032.29	6961.57	28062.8	17587.7	17597.2	6772.13
ADP-Glucose	589.077	1	0	1	0	0	0	0	0	0	1657.14	1170.68	0	1344.47	2223.8	1638.75	3228.05	1991.35	2173.24	1593.97	1884.91	5174.26	4129.52	7710.68	4444.75	4145.33	3266.04	0	0	1364.12	2475.71	1282.42	0	0	1252.88	1278.88	0	0	0	0	2081.55	1085.15	0	0	0	1958.77	1730.24	1542.18	1272.34
Dihydroxyacetone phosphate	168.991	0	0	1	0	0	0	0	0	33401	37046.8	35508.6	190751	225836	215313	185192	172867	207983	76448.1	93398.1	93247.9	101221	96757.2	108600	201808	175861	170682	23445.2	24429.4	21742.2	52001.7	68781.7	68128	53366.4	57711.9	51806.5	70222.9	69828.9	65757.2	57825.9	73710.6	75476.6	44784.7	45935.8	41954.8	52264.7	49834.9	47924.6	134044
Dihydroxyacetone phosphate	169.994	1	0	1	0	0	0	0	0	854.85	696.02	980.98	6987.48	6223.72	7594.14	5783.56	4943.68	6296.74	2141.25	4579.69	3423.31	2767.93	4078.35	2890.2	8315.58	6277.79	6434.3	0	0	0	861.46	1254.66	771.06	1792.54	890.01	1242.07	1019.12	2222.38	1756.29	1231.09	2125.61	3366.33	0	1772.05	2253.47	931.94	1422.71	956.28	4601.11
Glycerol 3-phosphate	171.006	0	0	1	0	0	0	2306.7	630.97	271005	303457	289722	590974	719922	672778	898878	756185	916847	279703	329203	346809	542162	506669	586868	814486	691856	761661	42578.3	39793.1	49265.9	66163.9	73985.4	70653.5	97376.9	83654.6	83703.7	66623.6	67865.1	66889.8	42497.5	46763.2	50211	47689.2	43523.4	41263.2	410154	393829	373058	1541525
Glycerol 3-phosphate	172.01	1	0	1	0	0	0	0	0	9547.63	10288	10399.1	22055.3	22009.5	21947.9	27412.5	22759	26166.7	10092.4	9786.28	10538.5	17321.8	14132.7	19300	25506.6	22996.9	28374.2	905.13	0	838.87	704.02	1520.79	937.83	3496.67	2160.5	2972.15	1084.44	1990.96	2012.19	1848.98	0	884.63	814.75	860.28	765.6	13795.6	11193	12032.2	49969.7
Glycerol 3-phosphate	174.016	3	0	1	0	0	0	0	0	1047.16	0	0	1259.7	0	966.12	910.71	0	1100.71	0	1277.51	0	0	983.52	1012.8	0	0	0	0	0	0	0	0	0	0	0	0	0	0	0	0	0	0	0	0	0	1160.68	1078.82	0	1180.13
Cystine	239.017	0	0	1	0	982.37	2198	2875.56	3145.14	1.44918e+06	1660121	1.72508e+06	822736	948592	874696	2.28186e+06	1945150	2.35946e+06	1.81465e+06	2.26402e+06	2.29246e+06	1.43406e+06	1.3348e+06	1.73835e+06	522164	493125	451911	3.16322e+06	3.28137e+06	2.90868e+06	2.7539e+06	3.46892e+06	3.33128e+06	2.85158e+06	2.49447e+06	2485363	2.10525e+06	2043521	1973402	1.35429e+06	1.44125e+06	1.49117e+06	1.3867e+06	1.3375e+06	1.32135e+06	2.30076e+06	2221667	1.93435e+06	1.35266e+06
Cystine	240.02	1	0	1	0	0	0	0	637.4	86620.4	94576.6	102843	47313	56156.2	49186.4	137708	112323	135618	110275	131153	144503	81298.3	80639	103654	32211.7	26317	26289.9	187397	200310	182890	160302	199311	184602	168781	145962	144810	127113	112898	118096	74269	86801.5	94122.5	82182.1	79635.5	77533.4	143166	143363	117674	75444.8
AMP	346.055	0	0	1	1162.41	2511.65	937.3	0	0	52898.8	64973.7	69480.2	52242.6	61519.8	57766.8	89878.1	77154	88022.5	12095.4	14692.8	14254.2	53579.8	50928.4	61698.9	41517.9	36013.9	34539.9	16729	15273.4	17098	24190.6	26286.8	28604.7	21819.8	23927.2	21891.5	22515.7	21767.2	23493.1	19797.9	20503.3	20036.6	22836.7	20179.6	22356.7	82916.7	82230.3	73253.7	67957.5
AMP	347.06	1	0	1	0	0	0	0	0	5776.95	4681.38	5225.56	4591.68	5100.9	4724.1	4875.23	5095.72	8518.73	825.31	917.33	1109.56	2984.21	5294.04	6379.82	3139.45	2344.8	2401.2	1041.86	0	0	1008.6	0	0	0	1335.93	1334.96	0	730.71	0	1490.97	1216.71	816.77	0	778.82	0	8083.13	5261.27	5785.52	2144.37
AMP	348.06	2	0	1	0	0	0	0	0	690	0	920.3	3403.43	1046.16	1056.22	587.78	1263.64	704.76	0	0	0	0	0	0	0	0	0	0	0	0	0	0	0	0	0	0	0	0	0	0	0	0	0	0	0	1247.71	781.51	1017.63	0
Deoxyribose phosphate	213.017	0	0	1	0	690.94	0	0	0	1485.69	3407.69	1725	16178.5	17554.1	15325.2	26704.9	22366.2	25454.9	1121.33	2536.32	857.56	3691.59	3212.88	5584.83	2254.27	3387.81	2509.06	1366.07	635.43	0	5752.15	7353.24	6485.27	7540.33	6731.56	7491.4	3118.84	3705.94	5817.35	864.45	2129.03	2763.46	896.83	890.45	0	3446.78	2916.09	3711.56	19738.6
Homocystine	267.048	0	0	1	0	0	0	0	0	0	905.41	1169.42	0	767.7	1141.13	1604.6	2587.45	1462.94	1911.4	3602.09	2493.36	817.33	952.78	1393.23	0	0	0	1283.12	1331.51	902.75	3505.67	2507.78	1543.65	6456.09	2082.58	2607.71	2760.8	5507.12	2120.15	1068.17	2326.92	964.27	0	848.66	1217.82	946.77	1433.46	931.67	1027.53
N-carbamoyl-aspartate	175.036	0	0	1	0	0	0	0	0	0	819.86	1050.62	789.53	1023.63	0	2976.64	3661.08	2663.03	11421.4	10388	9329.72	0	0	0	0	0	0	0	0	1806.68	0	0	0	818.6	0	0	0	0	0	0	0	0	0	0	0	0	0	0	1899.43
Carnosine	225.099	0	0	1	0	0	0	0	0	2886.84	3768.15	3374.79	4491.8	3497.46	2941.59	4886.75	2539.43	2930	1233.81	2313.28	4276.74	3996.34	4407.86	5071.46	782.9	987.05	906.31	2107.94	3402.25	1547.92	3394.06	4692.65	3727.08	2142.43	3500.37	3499.1	2047.36	2727.26	997.29	1061.04	0	1483.99	0	952.82	931.65	3027.72	2712.95	2191.1	2306.08
Galacturonic acid	193.035	0	0	1	0	0	0	0	0	3270.42	7562.89	8014.45	22036	23420.3	22934.5	40867.5	31839.5	53528.6	4640.26	4919.18	4560.66	4399.32	6604.61	8548.57	1323.16	1280.21	1102.53	4253.24	6846.65	3155.05	12242.5	14592.2	10359.8	14268.3	9800.01	12228.5	8077.87	7882.66	7198.93	1512.83	1707.3	2059.8	3227.74	3618.84	1462.62	7907.31	5302.61	4231.8	46981.3
Malate	133.014	0	0	1	24162.7	17244.8	6096.83	15607.5	10974.8	1.14258e+06	1434728	1.56362e+06	5207831	6241280	5523576	6.96018e+06	6543396	9693452	1.02482e+06	1.36119e+06	1.9877e+06	1.19833e+06	1.14807e+06	1.29175e+06	1.62609e+06	1.3452e+06	1.38697e+06	365808	264156	406248	2.33412e+06	2921274	2.75537e+06	2.30137e+06	1.73996e+06	1.70839e+06	1.35132e+06	1.33958e+06	1.32344e+06	429232	405180	381997	293911	389630	254960	1.89607e+06	1.62171e+06	1.65438e+06	8488201
Malate	134.018	1	0	1	0	0	0	0	1124.46	309968	343757	339063	941959	1.13117e+06	947023	1.44696e+06	1.30505e+06	1.6851e+06	93212.5	124795	153377	207062	195307	229342	98470.1	95348	95406.3	53400.4	44129.4	50244.6	530353	646759	591989	646382	495565	503308	420936	400456	394444	55124.4	53416.2	52745.5	22377.1	24557.8	15361	601251	523033	517965	1.37899e+06
Malate	135.021	2	0	1	0	2912.56	1460.97	1354.71	4769.93	289954	331986	316785	2.74127e+06	3472312	2.94983e+06	4.33876e+06	3771295	5.10243e+06	137044	202042	208146	346296	359541	407877	183752	154983	168608	86877.4	82338.1	78126.2	971790	1.23284e+06	1.07013e+06	1.18709e+06	937576	938331	761518	736705	707642	88344.7	85283.9	103926	26856.7	31624.8	28024.6	610800	522388	543993	4.34831e+06
Malate	136.024	3	0	1	0	0	0	2660.92	10561.4	226823	228838	252058	8517669	10683531	9288833	12851900	11844941	15511197	430568	558685	619588	589491	581554	643385	802984	629680	710455	119931	121029	100202	1.24561e+06	1.51906e+06	1.43391e+06	1.39074e+06	1.11438e+06	1.09572e+06	812172	768606	752091	163672	178183	177044	130268	120070	107526	371823	352800	332874	12434116
Malate	137.028	4	0	1	0	0	1455.21	7178.59	18653.2	565369	621542	635191	14241849	17772626	15372969	21538824	19662622	25535424	451057	615544	682271	1.31332e+06	1.23987e+06	1.47254e+06	1.13426e+06	945783	1.01165e+06	305110	302104	274236	2.53834e+06	3.14282e+06	2.90141e+06	3103429	2.47459e+06	2.43624e+06	2.00132e+06	1.91928e+06	1.81006e+06	305900	307954	328261	194727	203196	176726	1.0569e+06	893296	916539	18558624
NADH	664.117	0	0	1	0	0	0	0	0	0	1189.9	1641.61	2653.72	0	2082.04	5043.31	2292.39	970.09	0	1128.22	0	0	1399.1	0	4166.08	4455.86	2084.13	0	0	0	0	0	1746.83	0	0	0	0	0	0	0	0	0	0	0	0	1623.74	3605.99	0	2560.73
NADH	665.118	1	0	1	0	0	0	0	0	1050.25	0	0	0	1317.52	0	3054.76	2182.98	2519.69	0	0	0	0	1401.05	1405.32	1995.38	1697.92	1532.23	0	0	0	1984.73	0	0	0	0	0	1271.37	0	0	0	0	0	0	0	0	0	0	0	2256.02
NADH	677.159	13	0	1	0	0	0	0	0	0	0	0	9918.72	5437.82	3142.62	10182.1	7516.67	11254.7	1000.11	0	0	0	1282.06	1722.08	0	0	1318.15	0	0	0	0	2773.99	1861.38	1768.36	0	0	2040.89	0	2105.32	0	0	0	0	0	0	1201.32	0	0	7230.72
NADH	681.177	17	0	1	0	0	0	0	0	0	1157.45	0	2227.92	0	2410.45	0	0	0	1105.59	0	1327.11	0	0	0	1126.05	0	1270.79	0	0	1244.34	0	1178.11	0	0	0	0	0	0	0	0	0	0	0	0	0	0	0	1113.38	0
NADH	671.143	7	0	1	0	0	0	0	0	0	1366.48	1259.89	2379.11	4804.56	4083.32	2895.52	5570.07	3479.7	0	1558.64	1493.73	0	1395.86	6635.56	0	0	0	0	0	0	1985.84	2488.67	2838.03	0	0	1608.38	1303.95	2919.05	0	0	0	0	0	0	0	0	0	0	2800.05
Glutathione	306.076	0	0	1	0	0	0	0	1327.44	676279	764130	725898	1.53118e+06	1765065	1.51016e+06	1075131	967218	1141613	332761	399089	378641	647273	577002	698150	322394	307844	300711	155231	168923	146362	1.48947e+06	1786082	1.88586e+06	1.02981e+06	881277	898288	665795	647973	673219	259192	260258	293260	127484	120325	111532	788497	731020	745137	2.00524e+06
Glutathione	307.08	1	0	1	0	0	0	0	0	176684	183547	199849	138629	168406	147766	165412	136712	140432	49126	53344.5	53542.2	112488	92236.6	129249	31748.5	24451.1	28730.3	34952.3	39040.2	38387.2	144182	189187	177916	147308	114081	126918	106716	85335.6	96698.7	34975.4	31944.6	39678.1	13462.3	14822.3	12688.7	231386	229809	234520	148477
Glutathione	308.083	2	0	1	0	0	0	0	0	83527.1	101736	93310.8	129175	144395	121423	96761.5	81884.3	100204	32227.3	45528.1	39314.5	82066.2	67842.1	90690.8	20459.5	18232.7	24238.8	8616.74	11993.2	8736.97	61288.7	79497.5	76129.8	48435	44020.3	35254.2	31525.2	27849.5	35538.6	18943.7	14180.1	16875.9	3033.59	4589.91	4763.22	115251	109808	108631	107371
Glutathione	309.087	3	0	1	0	0	0	0	0	161648	168396	169927	446050	491749	451051	302507	281464	344442	57529.9	74603.6	62448.2	182975	166825	195393	44521.5	44443.2	41381.1	14851.2	18269.4	15142.7	233279	293678	280968	166827	141243	146480	116656	115815	111740	30415.6	36409.4	37776.3	8263.43	9093.11	9711.28	228601	219571	223202	435343
Glutathione	310.09	4	0	1	0	0	0	0	0	18014.1	19885.1	19269.4	139996	163508	133011	98818.4	69884.7	91705.6	18758.3	22891.3	22367.8	45947.6	33668.7	44684.4	28296.4	24468.7	22415	3490.67	3650.15	2625.86	2077.15	2198.82	3495.59	1057.94	2513.03	2877.07	1302.27	3118.84	3607.75	8309.59	10056.1	7031.95	2391.83	2483.81	3582.68	23121.4	25637.4	25031.9	132039
Glutathione	311.093	5	0	1	0	0	0	906.24	1004.34	409720	434898	430281	6002540	6.863e+06	6.15901e+06	3.84588e+06	3.37449e+06	4.16378e+06	602682	744144	748058	1.23808e+06	1.16174e+06	1.35837e+06	1.02836e+06	908955	858280	132011	131001	111694	1.51473e+06	1841311	1.84732e+06	1.07846e+06	932114	911837	652784	645480	665326	310929	308025	333183	178624	179677	181481	493379	463759	483885	6.15508e+06
Histidine	154.062	0	0	1	1449.08	1378.56	1608.31	1625.12	1420.09	240621	259843	248828	137847	210633	180977	429030	376038	561572	282195	411977	440256	249038	234658	305308	80718.7	64603.7	80781.6	419989	407942	350518	444145	553123	488374	405845	306778	301659	231896	283386	258639	151039	165174	205861	153417	159471	130982	402396	353334	311949	219646
Histidine	155.065	1	0	1	0	0	0	0	0	16390	20623.7	15014.1	11881.6	14499.7	12484.6	24727.3	29807.3	32487.1	19082.6	25318	29452.5	18712.7	16998.1	20782.6	6163.42	4260.59	5871.99	28234.8	27839.7	20969.8	29355.6	37175.2	30346	28791	19136.7	18897.8	15822.3	20680.2	19226.8	9658.56	10672.2	14664.1	10591.4	9446.94	9531.09	26959.7	22274.8	23978.8	15919.6
FAD	784.152	0	0	1	0	0	0	0	0	1566.99	1480.37	3897.42	0	1740.9	0	2140.71	2431.22	1872.45	0	0	0	2406.33	4870.35	3359.86	0	901.43	0	0	0	1343.42	0	0	0	1495.49	1542.1	0	0	0	0	0	0	0	0	0	0	2571.76	1322.72	0	1369.91
Citramalate	147.03	0	0	1	18703.1	16949.1	14255.9	15392.5	14267.2	80668.9	91892	101349	180968	196876	183351	223496	221205	260169	94916.5	118799	193025	128400	141034	152424	116914	112945	103211	58740.8	50520.4	147842	122509	112117	106221	112829	96504.8	89063.7	98495.9	91970.7	87553.4	69107	65294.5	68215.2	71113.7	65336.6	61300.8	100282	98591.5	90837	192427
Citramalate	148.033	1	0	1	0	0	1429.29	0	0	8908.57	10957.9	10302.2	22186.6	29637.3	25555.8	33050.7	27666	39905.8	6035.79	12467.9	14581.2	18206.3	14955.5	20331	8269.54	7891.72	8627.61	2125.64	4236.36	9678.62	18381.3	23471.9	21697.2	21664.8	18341	15616.8	18137.9	15568.6	16560.3	3631.66	8631.68	5073.62	3339.68	2002	4011.77	14169.1	14111	13318	26188.8
Citramalate	149.036	2	0	1	0	0	0	0	0	1404.78	4372.56	2074.91	22302	26646.9	25523.7	33804.5	36020.8	42607.3	4972.22	1822.8	4580.96	16895.5	12613.1	16849.8	9129.26	7612.85	4432.84	0	0	0	12989.3	15198.7	16349.4	14132	13540.6	13651.7	9373.9	9609.08	11362.9	1779.14	0	1644.16	0	0	0	2532.76	5535.14	6270.27	31336.2
Citramalate	150.04	3	0	1	0	0	0	0	0	5053.81	6706.97	6960.21	78571.5	87317.9	75392.4	117630	95821	139303	10825.7	9467.43	9693.2	32621	29903.2	39525.1	16456.1	16361.7	13965.4	0	0	0	36502.9	50267.1	49864.8	45331.1	39934.6	40047.7	33122.9	33831.3	37929.1	2889.79	7888.28	9317.29	1881.04	3389.61	1706.64	11385.3	11708.6	11462.9	100439
Citramalate	151.043	4	0	1	0	0	0	0	0	0	1554.73	1430.12	31139.2	32649.7	32988.9	44919.7	35120.7	50926.4	4334.07	1978.81	2482.27	8720.86	8674.9	10204.8	9376.78	5973.42	12607	0	0	0	5206.51	7212.96	6034.05	4518.75	4224.07	5990.65	3566.91	3545.49	2434.08	0	0	0	0	2360.27	0	0	1355.09	0	42684.8
Citramalate	152.047	5	0	1	0	0	0	0	0	62357.3	57510.4	61112.7	910388	1.0445e+06	897799	1.32034e+06	1.18858e+06	1.4801e+06	103098	117539	130008	253807	246664	286615	323325	293352	310149	9706.93	11080.2	12202.5	180521	210378	177978	166741	148464	146544	122006	125873	131128	48159.3	49489.1	46908.4	63590.7	57701.3	59088	39446.6	32015.4	25614.8	1109478
Succinic acid	117.019	0	0	1	128577	133128	121508	129988	121872	481443	589703	827193	1.24569e+06	1.34752e+06	1.28116e+06	1.30568e+06	1.18567e+06	1.5592e+06	738186	832997	1.33366e+06	527062	589430	709820	452272	390378	351525	865843	690235	961801	1.6227e+06	1.16163e+06	1102612	1.54845e+06	1.37375e+06	1.34056e+06	1.24199e+06	1.36059e+06	1.02302e+06	1.17795e+06	1.07538e+06	1.21134e+06	919845	836178	741797	1.38739e+06	1.43715e+06	878424	1.38275e+06
Succinic acid	118.023	1	0	1	6398.47	5815.11	7350.08	7328.72	6551.17	68562.5	82743.5	90812.2	158431	177987	171565	258512	223053	284843	35981.3	39023.7	62872	50072.6	47902.2	66592.8	13800.4	15413.2	15154.7	35197	32157.2	40981.9	248070	231798	214128	279011	244670	237745	161798	162383	162016	54031.7	53206.7	51797.4	31594.4	30422.5	23331	184776	172134	127578	242521
Succinic acid	119.026	2	0	1	0	0	0	0	0	64760.9	69578.3	69826.9	478505	559353	518239	740819	659994	888823	0	0	0	82566.7	78337.2	105837	0	0	0	0	0	0	386367	471599	443518	479705	422667	409181	268284	256973	245250	0	0	0	0	0	0	146043	128837	117400	1.00178e+06
Succinic acid	120.029	3	0	1	1008.16	0	0	0	0	8038.61	9331.96	9017.87	279443	313239	284271	409316	347413	490365	815.34	2875.22	2672.54	22640.5	22911.3	28973	1076.82	1028.82	675.57	1145.04	0	963.35	65684.5	71379.3	76052.3	77717.1	57935.7	68560.3	38053.8	37353.5	40691.4	1941.98	1352.55	2321.67	0	692.68	732.4	19372.3	16347.9	17661.2	398336
Succinic acid	121.032	4	0	1	0	0	0	0	0	115421	118034	129024	4285843	4908499	4525298	5886304	4972903	6.40386e+06	85562.1	114640	114776	422193	399515	545544	20907.2	0	0	0	0	0	1.23527e+06	1.52778e+06	1.37676e+06	1.4485e+06	1.23324e+06	1.2659e+06	757926	733631	730725	0	0	23204.7	0	0	0	251085	223248	202621	6.44229e+06
N-Acetyl-glutamate	188.056	0	0	1	1521.18	2579.18	1602.08	1067.1	1522.03	7982.25	7375.98	7431.25	10447.5	9154.83	8469.87	13024.4	11750.2	20398.9	5698.8	8113.48	9359.52	9003.6	9914.9	13797.6	9278.16	10076.7	5422.34	7827.31	5837.39	9189.94	23670.3	30487.7	26052.2	35929.3	23466.7	23414.3	24160.8	21459.6	21249.5	12712.8	14044.8	14682.2	9583.41	15621.1	8632.25	14573.6	11688	13570.9	14411.1
N-Acetyl-glutamate	189.059	1	0	1	0	0	0	0	0	0	0	0	0	0	0	1370.86	0	1045.37	928.32	0	0	0	0	0	0	0	0	0	0	0	0	940.58	985.75	1162.84	0	1319.88	1560.54	0	1459.09	0	1080.07	0	0	0	0	2520.75	4012.38	0	0
N-Acetyl-glutamate	190.063	2	0	1	0	0	0	0	0	0	0	0	867.2	902.71	0	1466.14	1006.29	2089.26	0	0	814.89	823.89	0	993.81	883.51	0	1062.57	0	0	0	0	1230.04	0	0	1210.04	0	1029.69	0	0	0	0	0	0	0	0	1862.77	0	869.62	894.72
N-Acetyl-glutamate	191.067	3	0	1	0	0	0	0	0	0	0	0	1069.3	1249.8	1191.39	2014.27	1604.47	1387.36	0	1001.58	0	2727.38	0	0	0	0	0	0	0	0	1481.57	2367.96	1278.6	1154.02	0	1261.91	1125.05	0	2199.86	989.35	0	0	0	0	0	1292.93	1681.84	1287.71	0
N-Acetyl-glutamate	193.073	5	0	1	0	0	0	0	0	1611.38	933.45	951.6	11849.5	12144	10664.9	15964.3	17579	17311.8	2531.79	967.81	1389.13	6191.33	5572.98	6814.17	4353.7	3650.07	1181.88	0	0	0	4392	6972.88	5652.85	8198.5	7737.97	7483.51	6960.08	4183.03	5144.01	0	4174.96	2463.84	0	934.27	0	2959.27	1341.68	3758.89	15844.8
N-Acetyl-glutamate	195.08	7	0	1	0	0	0	0	0	0	0	0	7313.03	8127.42	7374.4	12838.5	10593.4	11449	2770.48	1860.74	0	4251.87	5368.72	5435.22	4757.02	3618.3	3378.98	0	0	0	0	0	0	1904.81	0	1512.92	2691.84	0	0	0	1132.58	903.47	924.79	0	0	1003.58	0	0	9214.42
Inositol	179.056	0	0	1	9357.25	11531.1	5826.21	6694.56	5182.55	3.98855e+06	4566822	4.36499e+06	2.89911e+06	3.2094e+06	3071952	4.63629e+06	4297790	4816652	4.9076e+06	5.45292e+06	5.80108e+06	5.26592e+06	5.17321e+06	5990360	1.32853e+06	1.24124e+06	1.29992e+06	3.68074e+06	3.64327e+06	3.50546e+06	3.29726e+06	3.80297e+06	3.88587e+06	3.49325e+06	3095364	3.24926e+06	2.92916e+06	2.92655e+06	2.80986e+06	2.05893e+06	2.02163e+06	2.09086e+06	1.8187e+06	1.69654e+06	1.71886e+06	4.80589e+06	4.53273e+06	4.2437e+06	3.10643e+06
Inositol	180.059	1	0	1	1436.12	1104.15	1376.85	1046.81	799.61	265333	307872	289910	203776	209911	180269	292932	284534	311804	331139	363899	377317	324472	326148	398174	80285.8	79513.1	75536.8	249288	237050	237339	223806	248481	236107	216839	206190	216156	203208	185857	173150	131293	138402	131729	129069	105349	117837	324054	292497	293705	179699
Adipic acid	145.05	0	0	1	22727.5	18848.9	21400	19116	21647.6	46537.8	79864.1	172390	329494	370176	369389	84568.3	99007.3	110707	110416	125792	224359	75868.9	86097.2	100254	109270	87679	81336.3	145037	155336	115538	462609	163604	128901	556697	398598	495636	227250	620950	271288	790333	579975	685457	207587	245608	200770	244164	310229	237505	99591
Adipic acid	146.054	1	0	1	1304.98	1088.48	0	0	1307.34	1772.05	3591.43	11187	22664.3	23026.6	20616.2	8074.59	5616.2	8162.87	7046.58	9762.45	17625	4004.17	4323.34	5855.78	5494.17	4946.41	7839.82	9373.98	8038.8	7401.38	24930.3	9239.11	8037.89	37527.3	25857.5	28300.1	13976.8	38861.8	17204	47774.6	39201.9	43553.5	14445.2	16848	13001.2	12721.3	21470.4	14645.3	6836.97
Adipic acid	150.067	5	0	1	1015.88	0	0	0	0	5610	4531.83	4146.85	6058.44	4190.07	4618.33	7076.9	3754.05	3094.7	4990.73	5250.82	4616.08	2974.19	6241.59	5667.96	6486.55	3255.31	7660.79	8593.36	5027.83	6794.15	11967.6	5066.85	5760.07	2912.69	6740.41	4233.68	8725.33	6250.02	2897	6975.72	7869.19	4508.17	4341.53	3601.46	6806.85	10301.2	2465.68	6209.01	6850.52
Cysteinesulfinic acid	152.002	0	0	1	0	0	0	0	0	5921.97	8057.83	6157.25	5234	7523.3	5892.24	11947.5	8739.23	12806.3	16813.6	19124.5	18685.8	8245.34	8434.25	9929.09	4036.62	4885.14	3959.89	8732.76	10987.2	9577.48	12803.1	15151.1	14206.2	9898.02	9567.95	7986.03	9486.88	9869.1	9307.92	5695.67	7589.96	7625.68	5425.88	4163.56	4980.34	8962.11	9870.47	8106.85	8266.21
Glycerophosphocholine (+HAc)	316.116	0	0	1	0	0	0	1139.9	0	1.39113e+06	1.55631e+06	1.48219e+06	534749	586228	597939	607157	561818	590574	3945658	4.29777e+06	4.23122e+06	1.04962e+06	1004935	1.09683e+06	1.30526e+06	1.27021e+06	1.21295e+06	375147	371390	507929	224184	255300	257155	231398	218234	237502	169599	160619	154234	147656	136855	142540	382690	361754	372043	2.03944e+06	2.00643e+06	1.94616e+06	572597
Glycerophosphocholine (+HAc)	317.12	1	0	1	0	0	0	0	0	149472	161924	157494	58364.7	65688	57063.5	64890	66424.8	66180.4	420406	488246	463977	108062	106844	112082	148645	137789	131432	43683.3	44904.3	49714.6	24138.6	23796	28713.1	24832.8	22769.2	26857.5	16940.5	19098.9	19866.6	13538.7	14898.8	12363.2	37365.7	40284	39580.2	228287	206006	215284	68181.7
Glycerophosphocholine (+HAc)	318.121	2	0	1	0	0	0	0	0	21408.5	23549.7	26821	5955.36	11882.6	8892.11	10288	6707.33	10559	74681.6	79992.4	78312.8	17151.2	17336.7	17292.4	23829.4	23342.4	21328.2	7612.94	7256.73	10285.5	3923.77	4947.87	5345.22	1622.52	3341.58	4740.15	1055.84	2318.26	2532.97	2002.53	2426.77	1426.41	5848.83	6296.04	5845.93	37535.6	35247.9	33562.7	7711.34
Glycerophosphocholine (+HAc)	319.124	3	0	1	0	0	0	0	0	2013.36	2775.93	2297.41	0	998.43	0	0	1066.14	0	7669.23	8373.58	6520.83	0	1417.47	1183.36	898.25	881.85	3733.23	0	0	0	0	0	0	0	0	0	0	0	0	0	0	0	1777.3	0	0	5928.03	5378.77	3084.29	0
N-Acetylneuraminic acid	308.098	0	0	1	0	0	0	0	0	77910.6	91708	90323.2	17201.7	18988.4	18008.1	21494.2	20345.8	28610.7	93741.5	95547.8	97356.5	45851.4	41716.8	46061.5	25957.8	24096.6	23886.2	9386.65	11359.1	16252.2	7422.22	8479.5	5459.85	10012.7	7907.11	7656.69	7421.58	7675.71	7420.88	5238.73	5527.4	6095.27	9575.72	7590.56	8801.22	52409.7	47327.6	42749.2	15978.8
N-Acetylneuraminic acid	309.102	1	0	1	0	0	0	0	0	8207.9	10565.4	11459.3	1485.44	0	2375.48	0	1351.58	1254.1	10902.9	10358.4	10462.1	3164.07	3361.56	4316.03	2430.87	2893.11	1433.21	0	0	1712.87	970.72	0	0	0	0	0	0	0	0	0	0	0	0	0	1322.47	7072.01	8460.48	7443.85	0
Citrulline	174.088	0	0	1	0	0	0	0	0	2.09993e+06	2260665	2.2721e+06	2.51259e+06	2770632	2.61611e+06	4231270	3.85277e+06	4.3872e+06	2.8325e+06	3.23105e+06	3217125	2.28577e+06	2.22016e+06	2.51805e+06	1.40839e+06	1.29123e+06	1.36227e+06	14584.3	18100.2	15835.1	13319.9	17979.8	13932.4	43039.3	12175.6	12745.6	9643.25	12589.4	12563.9	8821.73	13392.5	11943.1	4075.33	6744.78	7881.72	2832568	2652353	2.55801e+06	3.83936e+06
Citrulline	175.092	1	0	1	0	0	0	0	0	145183	157252	148215	160613	180634	169095	273465	264340	281483	192895	207818	209394	153649	138544	176403	93010.5	89043	92654	999.82	0	0	1099.55	0	0	1392.26	0	0	0	0	0	0	0	0	0	0	0	169786	162725	177337	253838
Citrulline	176.096	2	0	1	0	0	0	0	0	0	0	0	0	0	1244.02	1530.29	1478.22	1182.3	1230.37	1139.52	0	0	1971.79	0	0	0	0	0	0	0	0	0	0	0	0	0	0	0	0	0	0	0	0	0	0	1175.03	0	0	1415.58
3-Hydroxy-3-methylglutarate	161.045	0	0	1	78338.1	60489.7	37157	37965.6	28390.8	314326	351036	398971	152556	181064	175727	263228	197878	298337	319224	364610	452513	451962	433889	549628	180173	145166	149077	141427	145155	130910	170045	174730	185408	212477	180001	162112	156887	149520	156053	114615	119590	131850	101487	85758.6	95160.6	906908	844028	758327	209049
3-Hydroxy-3-methylglutarate	162.049	1	0	1	4003.22	3218.54	5142.3	3682.56	4880.63	29869.8	28804.9	33687.5	11585.2	13950.6	13376.5	14965.3	12891.1	16895.2	22765.1	29670.8	27663.1	37706.4	28402.4	40236.3	14497	11111.1	13910.7	10065.5	11596.1	12670	15702.5	12644.5	13677.6	16052.5	12881.1	11126.4	15577.6	13960.2	13096.8	6964.8	11261.7	10058.9	9367.06	5703.68	8910.78	73125.9	75455.1	66154.3	17087.5
3-Hydroxy-3-methylglutarate	163.052	2	0	1	0	0	0	0	0	110541	120328	141971	22708.9	33315.6	21992.1	39572.4	34089.4	51071.1	61388	95811.5	87790.3	189825	173043	244769	68618.9	51171.6	50145	19552.6	17141.4	14687.4	20516	28543.6	21178.9	35398.2	20489	25247.5	15954.5	19363.2	19208	19347.7	19072.9	25311.6	15969.1	18036.5	15967.1	276330	273440	224606	110049
3-Hydroxy-3-methylglutarate	164.056	3	0	1	1256.99	0	0	0	0	6119.79	11802.9	10309.5	0	1576.11	0	2472.74	1525.15	1616.46	2368.65	3248.29	3980.1	16790.7	17826.9	17691.2	6993.63	4931.36	5990.16	0	2176.17	2377.99	2282.78	1363.69	0	0	0	0	0	2094.52	0	1762.08	0	0	0	0	1941.54	22441.5	19595	21100.9	7229.25
3-Hydroxy-3-methylglutarate	165.059	4	0	1	0	0	0	0	0	97235.9	99171.5	120546	18522.1	21346.3	18933.2	33942.4	20147.3	38475.3	68157.9	93891.2	95567.5	149609	159939	193566	132503	102299	119506	15486	15854.2	13679.5	9024.34	7307.75	10907	16181.3	11273.1	15593.7	10692	5899.42	8547.01	12012.1	16751.9	12285.1	9864.62	11265	10022.2	187900	172588	170611	48450.7
3-Hydroxy-3-methylglutarate	166.062	5	0	1	0	1508.01	0	0	955.15	6970.01	4058.06	2758.18	1748	1299.81	1378.29	1844.15	2288.26	2949.94	2338.2	4277.95	5374.5	13674.5	12178.7	10666.1	6277.68	8716.97	8207.47	1644.97	1882.88	2033.79	3318.87	2404.74	2428.69	3594.69	1750.92	1726.17	1798.57	2671.83	1923.77	1116.05	1553.87	1292.56	3737.52	1754.6	2605.14	7636.6	7054.36	9689.12	2143.71
3-Hydroxy-3-methylglutarate	167.065	6	0	1	1209.69	1257.68	0	0	0	39081.7	43515.4	51516.8	10403.7	13311.5	12836.4	16229.6	10339.3	17650	30941.7	50184.6	55790.4	44696.5	51204.9	66285.2	126891	82172.3	98304.8	5016.01	6994.45	3167.61	1743.22	0	2258.13	1497.05	2169.31	4082.54	1948.71	0	1111.51	4902.45	7970.37	7770.32	4472.33	4257.5	4790.04	90954	90790.5	71927.6	21142.5
Fumarate	115.004	0	0	1	14287	11595.7	13461.2	10662	13047	123166	167424	150546	308247	317410	311220	405113	400902	561113	132275	137569	472478	141549	115710	119908	185816	181389	195026	67065	52738.2	75524.7	378786	419077	400296	226614	203519	202907	129555	131612	130154	65701.1	74809.7	57933.4	70430.6	65273.3	60954.8	173347	182884	161344	483981
Fumarate	116.007	1	0	1	0	0	0	0	833.09	39474.3	37116.9	36215.8	51760.6	58915.3	55902.1	75046.1	71817.7	82320.1	9276.39	12010.3	26970.8	20910.2	16757.5	16440.6	11815	13634.3	11634.9	8837.26	6613.03	6951.63	48513.1	51428	51318.3	43769.2	43734	45324.7	41629.7	34042.7	39706.5	9293.08	7684.49	8136.23	4343.06	2781.55	1898.25	49631.8	56087.5	51929.7	74033.4
Fumarate	117.01	2	0	1	0	0	0	0	0	34791.2	38368.2	32487.7	162130	170552	170135	240713	227166	258178	13989.2	15161.5	15569.2	36826.2	35477.6	45387.6	20044.7	22496.2	19080.7	13742.7	7400.25	9343.87	73681	78648.5	75356.5	89237.7	73636.5	79489.1	69237.8	68357.3	73579.8	11342.2	15015.6	11628.6	3903.72	6048.11	1295.63	51348.1	44938.8	52801.4	242401
Fumarate	118.014	3	0	1	0	0	0	0	0	21540.8	25221.7	23262	521774	562110	503564	744466	722062	767517	51790.7	48603.7	51095.7	58187.6	55594.2	63090.3	86029.8	81532	86602.3	16063.3	15240.9	14242.3	97474.8	100956	110953	102529	98333.5	98786.3	72239.2	74398.7	74945.5	22004.6	23032.8	21475	16599.2	23514.4	16969.7	32893.7	32849.6	33419.4	690567
Fumarate	119.017	4	0	1	1219.26	1157.26	1674.15	1587.91	3037.85	62450.4	69254.5	65424	880225	973106	936334	1.28809e+06	1.22376e+06	1.30469e+06	50477.8	57183.2	52538.8	134968	129711	138698	128519	124709	127797	38260.3	36854	32517.3	213728	216638	209312	217185	219449	214351	189680	190592	180142	37410	41697.1	47519.8	32323.9	37496.3	31825.4	96308.2	85789	95665.5	1.09354e+06
Alpha-Ketoglutarate	145.014	0	0	1	1365.11	1389.29	1422.72	1536.73	1405.29	91621.8	98424.8	106544	207182	226649	205859	271136	258472	277323	86280.3	97572	96013.6	148967	148893	170007	43795.4	43103.7	37625.5	74607.5	68881.9	72354.3	133259	144054	153771	137120	103155	108087	109419	105854	106802	69929.1	73824.1	74155.4	24735.7	33754.8	26423.1	127611	113398	104207	234686
Alpha-Ketoglutarate	146.018	1	0	1	0	0	0	0	0	18948.8	17332.5	22619.7	30245.5	32911.6	25978.5	43799	38451	46621.8	8531.02	10714.3	9878.67	24110.5	27045	31774.6	1632.91	2082.44	2573.02	7995.54	4137.4	6651.46	23431.4	24974.7	22078	24592.3	22669.8	26433.5	35166.2	23522.8	23985.2	10786.6	10008.5	10250.6	0	0	0	29171.1	28352	24098	37525.5
Alpha-Ketoglutarate	147.021	2	0	1	9973.89	19051.2	11179.3	7992.6	15097.9	5374.08	12684.7	6105.43	36336.2	43275.8	37804.3	55123.8	53949.4	56159.1	12345	15006.4	11145.7	23940.2	25431.4	26014.5	8685.66	9872.31	8754.75	7556.38	9819.75	9570.77	19253.5	12777.3	8232.54	23577.4	22772.8	12134.7	7988.69	20346	26712.1	15288.1	13894.6	7086.27	12372.9	10768.4	7105.52	15056.4	10429.4	14820.1	61415.7
Alpha-Ketoglutarate	148.024	3	0	1	0	0	0	0	0	18778.5	16467.3	22202.6	117270	140730	116105	179885	187671	197799	12196	13363.5	12809	58521.2	56757.2	67480.6	10688.4	8318.59	8389.47	4695.1	3981.85	12497.4	63493.9	59971.1	59686.8	56964.2	58853	52019.8	59539.3	58102	64208.7	17390.9	13489.7	18337.1	1681.1	0	0	27492.2	31144.3	26756.5	190431
Alpha-Ketoglutarate	149.027	4	0	1	0	1136.14	0	0	0	1791.22	5205.72	1497.32	55051.5	55389.2	54746.9	67182.8	68290	64604.9	6474.54	7031.08	4013.03	18244.4	14002	19152.1	6158.1	6507.83	3888.06	4475.45	2982.67	0	15147.2	9805.26	15276.8	7447.49	6509.24	8674.32	12048	12018.6	9256.09	2781.38	3840.82	1771.9	0	0	1896.33	0	3613.76	3093.11	63616.1
Alpha-Ketoglutarate	150.031	5	0	1	1330.93	1364.33	1311.77	1231.43	1510.16	78926.3	79953.3	74622.6	1.51262e+06	1.77029e+06	1.55546e+06	2.00423e+06	1.98863e+06	2.18524e+06	138672	136386	142531	466675	452855	490385	200938	190011	185107	87586.6	83233.5	66146.6	262940	272912	264021	242301	201132	206760	223182	206155	209773	122867	124444	118413	45925.9	39672.5	40180.1	111773	100140	90222.3	1.85382e+06
Methionine sulfoxide	164.039	0	0	1	0	0	0	0	0	80264.6	92904.9	131032	76941.2	85909	88428	138225	125480	163383	106337	134388	140162	85096.8	78206.4	103719	57774.3	46154.8	42969.4	196003	169586	148433	315488	185368	162507	321610	298051	262111	184345	412841	168290	211664	340485	314150	95139.2	218626	160436	130827	128976	132066	107093
Hypotaurine	108.012	0	0	1	0	0	0	0	0	11953.7	17809.8	8890.44	87539.8	93900.8	81725	70624.1	68460.9	90386.8	6962.13	27807.5	24018	48207.7	54589.5	69762	7415.54	7195.35	3428.13	0	0	0	33322.5	36517.2	37552.4	29118	34864.4	36185.6	31097.2	22506.8	32847.1	16392.2	6072.57	0	0	3447.99	0	8830.82	15309.7	9932.89	139486
Creatine	130.062	0	0	1	0	0	0	0	0	15229.7	6444.17	7766.92	10786.6	19737.6	33402.3	15716.6	10490.9	23435.7	4281.07	0	0	8224.48	10046.5	12810.8	0	10265	0	0	0	0	0	0	0	10146.9	0	0	0	13598.5	22745.8	0	0	0	0	0	0	11858.3	27641.7	12174.3	26865.8
Glucose	179.056	0	0	1	15037.2	14835.5	16110.6	14746.6	19365	24827526	25965806	27619662	15251168	16944922	15873737	28194750	25873434	29575594	28953234	30519906	32733894	24519134	22922176	27195914	10071175	9713360	9791244	40521044	39508340	37542140	37181632	43319980	39790316	35023700	31817962	32489320	26916080	27895280	27250442	21771184	22838366	24193462	22468040	21950064	21152066	32921944	30336450	29987122	16971770
Glucose	180.059	1	0	1	1896.37	1697.24	0	1559.5	1401.01	1.68991e+06	1.75933e+06	1.81936e+06	1.06485e+06	1.13014e+06	1.08902e+06	1.90471e+06	1.78463e+06	2019422	2074587	2162009	2.21981e+06	1683331	1.54736e+06	1.85052e+06	688981	622254	645977	2.69092e+06	2.60798e+06	2601595	2.44936e+06	2.88107e+06	2.76199e+06	2.36418e+06	2.17506e+06	2.18627e+06	1.83171e+06	1904651	1.81315e+06	1.48876e+06	1.52781e+06	1.61848e+06	1.49235e+06	1528276	1.42633e+06	2241274	2.07123e+06	2.02452e+06	1.18932e+06
Glucose	181.063	2	0	1	0	0	0	0	0	4559.81	3475.99	0	2561.81	3597.32	0	3457.17	2387.31	5591.25	2861.06	0	3306.58	2369.77	3352.97	4479.15	3749.26	0	0	0	4900.7	0	3182.46	5333.84	0	1741.15	4546.71	0	4650.55	3611.83	4201.83	3433.75	4054.71	3754.93	3938.67	2015.98	0	4591.76	0	0	3725.57
Glucose	185.076	6	0	1	0	0	0	0	0	2939.73	0	5780.75	2054.86	5830.08	3454	3800.87	5779.85	3612.57	0	5167.89	0	4198.21	3054.14	4149.4	2805.81	3921.19	3108.65	3733.84	4395.19	4632.33	5746.81	0	4577.2	3007.38	0	6482.85	4280.19	4267.88	3497.52	3182.16	6834.92	3007.64	6237.62	3182.62	3772.27	3943.44	3543.96	0	3923.4
Sorbitol	181.071	0	0	1	1716.13	0	1612.54	1398.99	1785.64	189405	166987	189482	310869	351657	297743	373323	360220	414332	227877	280520	352026	243301	221672	257193	205773	190104	194596	151780	176613	150849	209584	206169	225845	218452	197248	204443	264210	245780	219990	118888	114268	119371	99190.4	105254	107074	180992	183596	323811	579574
Sorbitol	182.075	1	0	1	0	0	0	0	0	15955.9	5521.22	10158.4	19039.5	27408	16059.2	31662	26344.6	28161	19349.6	20739.7	27636	16873.2	16776	20809.3	16818.1	11172.8	10816	5524.84	5424.65	12630.6	15487.8	5820.7	20370.4	16116.7	15218.5	11347.5	16414	18171.7	14988.7	4983.78	8768.97	8733.9	3842.33	4321.35	4005.07	6041.2	17525.5	18831.5	43112.4
Tyrosine	180.066	0	0	1	2135.94	2415.46	4328.69	2285.16	4449.34	2.7301e+06	2924833	2.94863e+06	2268376	2.53347e+06	2.39195e+06	4.14551e+06	3.65689e+06	4141330	3.37513e+06	3852328	3784974	3044076	3020854	3436168	1.33092e+06	1.2348e+06	1.21418e+06	4429578	4.36485e+06	4202438	4413505	5135549	5143614	4319526	3.71659e+06	3773421	3266193	3203452	3151720	2.49654e+06	2.53834e+06	2.60042e+06	2.38722e+06	2.33557e+06	2326021	3.78912e+06	3.4682e+06	3.51826e+06	2993770
Tyrosine	181.07	1	0	1	0	0	0	0	0	268892	288308	297583	226476	253631	236900	396512	347770	413349	343301	368011	378636	304152	302896	316983	138376	123866	126604	443608	431408	401948	433598	507968	495704	431330	361067	389442	312848	319495	315269	236892	253565	259715	231116	236931	230161	372302	341538	342169	304963
Tyrosine	182.074	2	0	1	0	0	0	0	0	4490.76	9448.1	4955.77	5294.31	4223.53	4687.2	8576.83	10608.9	6640.87	6956.66	8424.31	6618.15	8116.66	5131.9	3654.74	3333.76	1694.93	1109.41	7563.09	11248.1	9901.2	5486.74	9457.1	11889.5	12500.1	8830.69	10799.8	5491.48	8645.14	4501.74	2347.96	6910.12	6933.85	2130.69	4452.13	4774.58	6315.55	7671.53	8108.31	9017.83
Glycerate	105.019	0	0	1	7627.66	11124.2	16572	26500.5	19950.2	411433	422488	383071	402619	399297	431257	422224	376844	377829	383444	388080	377040	412711	412810	414429	409396	421556	373243	412069	418005	412762	406987	376978	414846	423247	388710	402152	426743	440207	394573	407158	396421	417582	414754	416799	396825	427462	426609	440266	456674
5-Hydroxy-L-tryptophan	219.077	0	0	1	0	0	0	0	0	21084	26014.6	21999.3	31136.2	23874.8	25678.5	34512	39088.8	46999.8	25394.4	32150.7	38838	25714.4	20889.6	25510.3	10753.2	7054.29	7717.45	37877.7	34761.7	35760	40785.2	56541.1	51040.5	34693.1	33736.8	26728.2	26151.6	27745	28823.5	19045.3	20141	25873.1	15928	20428.6	20092.8	26428.4	32251.7	24120.5	37918.5
Methionine	148.043	0	0	1	0	0	1435.27	1699.4	0	2.30431e+06	2.52258e+06	2.52914e+06	1840985	2.04662e+06	1.93156e+06	3405184	2.94242e+06	3.60429e+06	2.90711e+06	3.4693e+06	3424374	2.48349e+06	2.43747e+06	2.84486e+06	1.11578e+06	988838	986721	3.87679e+06	3.87696e+06	3593478	3656333	4.56385e+06	4523261	3.56583e+06	3033598	3.21097e+06	2.6481e+06	2.26123e+06	2.66126e+06	1.9302e+06	1.68881e+06	1.80488e+06	2.04225e+06	1.67644e+06	1795346	3.31713e+06	3.04837e+06	3036715	2.38951e+06
Methionine	149.047	1	0	1	0	0	0	0	0	123426	131672	137773	100045	112561	109672	186643	159360	194201	158887	187211	184496	135182	133205	156376	55863.6	53995.3	47261.5	209150	210440	195922	197812	241582	252145	196285	168583	168403	146675	127803	145638	98539.6	87607.2	95033.2	106154	88833.8	94320.3	173986	162114	149989	126239
Methionine	150.05	2	0	1	0	0	0	0	0	1835.25	1537.92	1829.1	1456.57	2963.65	1313.06	3177.49	1951.24	3633.53	3347.61	1842.41	5492.96	3157.95	1259.83	3759.87	1104.08	0	0	3545.08	4159.78	2066.78	4137.8	2267.18	5844.8	2236.62	3515.18	3604.13	2674.94	1531.38	3834.96	3337.57	1505.85	1506.9	1922.4	2839.57	1621.06	1971.77	5477.29	3366.04	1881.72
Isoleucine	130.087	0	0	1	12091	11972.8	21789.7	36230	37099.4	14004968	14951183	14538248	8629780	9268320	8825073	14843033	14233628	15706572	16314192	18080602	17522786	13159939	12592509	13799483	6.19668e+06	5.90848e+06	6.08205e+06	23684648	23443186	22402298	22855850	25554666	25443946	21320634	20222454	20373574	16407915	16422855	16111692	13126500	13235248	13988455	12633903	12623700	12590012	18195318	17150848	16977796	11162483
Isoleucine	131.09	1	0	1	1792.95	1732.07	5156.13	7700.81	4255.1	942563	1.00661e+06	967109	569377	600533	598660	991693	912210	1.02531e+06	1.11372e+06	1.21115e+06	1.16201e+06	870277	853441	938933	414780	414716	414340	1.59005e+06	1.57541e+06	1493199	1.53996e+06	1.72468e+06	1.67986e+06	1.43207e+06	1.36843e+06	1377657	1.09428e+06	1.09072e+06	1.10945e+06	868996	870306	936386	864577	874009	844447	1.23498e+06	1.13511e+06	1.14288e+06	697551
Isoleucine	132.094	2	0	1	0	0	0	0	0	26088.7	25149.3	29676.2	17708.8	14589.1	16319.7	25696.1	25039.2	26607	30473.6	25808.4	31909.8	25311.3	21259.5	30327.4	12680.5	11214	10061.7	42811.2	41490.4	45282.8	42707.9	47873.5	41197.9	36277	31661.6	37813.8	24615.9	32026	30782.2	22586	24799.1	25786	25751.3	23970.6	24780.1	30622.7	33917.3	31572.8	18625.6
Isoleucine	132.087	1	1	1	0	0	0	0	0	40998.7	51851.9	41131.5	194852	225746	207968	343049	308322	349663	57275.4	63657.2	66848.8	97441.1	96485.7	97827.8	39981.4	36909.9	38231.3	24735.1	24536.7	21850.2	97637.8	96712.8	100716	68976.3	81665.3	70881.2	70778.3	62768.4	61132.2	24332.7	24576.2	24346.6	13165.1	11645.2	14073.3	66601.7	62352.8	64063.1	296209
Isoleucine	133.091	2	1	1	0	0	0	0	0	0	0	0	5840.32	5075.55	2718.44	11186	11904.3	4071.28	1881.47	1552.54	0	3004.57	1714.3	1688.02	0	0	0	0	0	0	2140.68	4509.62	2303.15	0	0	2038.96	0	1800.88	1619.81	1100.62	0	0	0	0	0	1318.57	1592.92	2134.3	10139
Isoleucine	131.084	0	1	1	0	0	1287.64	5525.35	7721.6	630027	695054	684077	2966558	3.18816e+06	3.00387e+06	4.84728e+06	4.71728e+06	4.9937e+06	904315	1.00107e+06	994311	1.42828e+06	1.37906e+06	1.53114e+06	590756	554657	553046	366818	372971	369403	1413903	1.52893e+06	1.50429e+06	1.13176e+06	1103392	1102616	1.01096e+06	1.00765e+06	974657	382779	383262	406292	200307	198896	195329	1.0051e+06	959711	942986	4.51615e+06
Leucine	130.087	0	0	1	12473.9	11222.6	23716.1	33278.9	20293.9	10144663	10571828	10371031	6.16764e+06	6.19389e+06	6393182	10565692	10037979	10389523	11751901	12825687	12624869	9493651	9162476	9715145	4.43283e+06	4.48615e+06	4.32368e+06	16542577	16470581	16349872	16329217	17991520	17980510	15118528	14256373	14322284	11473752	11847832	11210280	9254557	9310577	9508140	8900384	8371544	8788481	12948649	12461776	12518331	7691858
Leucine	131.09	1	0	1	3298.07	1798.32	3166.94	7359.37	2461.49	676730	725960	692615	414547	414142	448519	692954	670015	679632	794192	854044	854053	636353	605773	665672	308518	292448	287030	1.13027e+06	1.09395e+06	1093651	1.08573e+06	1.24069e+06	1.208e+06	1015592	975805	967505	772891	769601	777648	623437	625947	626795	607001	564442	589523	851979	838160	846348	504867
Leucine	132.094	2	0	1	0	0	0	0	0	16913.8	17555	20695	11911.5	9909.16	10169.9	19870.1	15453.3	14214.2	21205.8	26669.9	22662.3	18401.2	16842.1	18953.5	7984.13	8496.22	8285.76	28777.6	31119.8	25908	32507.9	29916.2	31505.5	25876.8	24696.6	28423.3	21583.7	22739.3	22365.7	18215	17572.5	19675.1	16918.2	18478.2	14829.3	24506.5	23768.9	26191.2	15776.1
Leucine	132.087	1	1	1	0	0	0	0	0	27106.8	29109.6	29385.8	128510	135096	130726	217562	198334	205794	42940.5	44683.9	44556.5	62703.2	60229.3	65927.9	24743.1	27189.7	24503.4	15038.2	15007.1	13723.7	47614.8	52264.2	51612.3	38087	37297	35469.6	36015.8	36845.5	35285.5	14558.9	15360.7	14137.7	8056.12	6806.45	8606.32	45708.8	39359.7	42966.3	185021
Leucine	133.091	2	1	1	0	0	0	0	0	0	670.28	0	3921.18	1789.9	5412.62	4806.39	4687.84	7886.75	902.45	0	872.18	1224.36	1223.18	0	0	0	0	0	0	0	1740.84	0	1636.79	0	1199.85	0	0	847.19	0	0	0	0	0	0	0	0	0	0	7606.7
Leucine	131.084	0	1	1	0	0	1624.46	3948.25	4157.49	394133	402497	410544	1.941e+06	1.96701e+06	2.03601e+06	3.02705e+06	3.02257e+06	3.05377e+06	580698	632738	619682	923789	889074	962898	371446	371360	357891	216556	197998	201915	699913	752947	775079	580902	572606	562916	501961	534804	502497	203377	193088	213352	113633	109971	107129	621109	600291	613797	2.75755e+06
Glutamine	145.062	0	0	1	3140.18	2754.64	4765.45	2594.16	1783.9	392494	377903	409111	195942	216647	179847	315179	296522	319458	450561	512840	496680	318757	312129	352950	151264	133943	137877	597803	603500	596160	522207	574565	553422	588353	523261	528297	553580	560609	541637	380547	397450	370979	371234	370648	342665	470921	451826	419107	204113
Glutamine	146.065	1	0	1	0	0	0	0	0	24184.6	20402.6	22378.9	7315.05	11678.6	5388.56	19243.8	16861.3	18862.9	22751	28889.1	29159.2	21996.5	15781.5	20570.2	7853.62	6645	7750.26	26296.6	32022	36865.6	27105.1	30287	34015.7	35168.2	27019.8	29918.7	30658.3	25517	30076.6	20192	14590.5	23621.4	18363.7	17573.4	20371.8	25182.6	25775.5	25031.6	9198.59
Glutamine	148.059	1	2	1	791.53	1680.63	921.81	1533.12	0	4258.92	5749.36	4983.25	6850.85	4644.94	7133.79	3045.94	7141.68	6967.92	4920.01	5342.44	6030.17	3953.54	6644.52	4345.13	3857.74	1818.22	1931.3	6316.64	5994.08	3753.59	6204.9	10554.3	10790.2	10126.5	8535.9	5112.43	5001.65	2967.26	9661.56	5085.66	5832.04	2597.06	7709.96	4398.25	5203.66	6653.54	5546.75	5694.18	6255.86
Glutamine	149.062	2	2	1	0	0	0	0	0	3107.81	2005.03	3472.59	0	1526.98	2054	3959.85	3464.51	4620.84	1965.23	6386.41	8365	7798.88	2436.58	0	0	0	0	3172.76	7260.48	6913.08	7653.59	7852.24	7447.47	8405.25	6310.83	4072.68	2278.57	5000.38	2825.02	2408.99	3667.82	1943.97	2605	0	0	2311.2	4509.39	2531.54	2443.81
Glutamine	149.069	3	1	1	0	0	0	0	0	2379.43	1620.1	2163.78	1915.58	0	1818.98	0	2859.96	2118.98	0	0	0	0	0	0	4271.88	0	1292.65	2447.97	6774.37	1531.46	3540.51	0	3097.36	0	0	2379.12	2444.18	0	3121.87	2668.07	2577.5	0	1449.51	1596.54	0	0	0	2754.39	1763.94
Glutamine	150.066	3	2	1	0	0	0	0	0	71569.8	62577.5	72883.9	52234.3	57187.8	50430.9	91380.5	76759.6	87718.4	80750.7	102016	100665	68770.5	77637.9	79346.6	34555	29147.3	27510.3	91946.1	101991	105041	114134	145469	135515	117102	112064	109095	87643.8	88250.5	88380.2	62248.9	75563.4	79855.6	65756.4	60514.2	59992	82194.1	83001	86267.9	57160.5
Glutamine	150.072	4	1	1	0	0	0	0	0	4237.63	7953.32	2154.37	2340.42	3553.79	2096.72	6590.2	6650.17	11317	6847.13	8823.57	6452.03	6684.06	3319.56	1945.09	2057.28	2255.14	5029.58	8512.79	9894.18	12829.8	13170	12443.7	9811.53	11385.1	9691.71	10153.2	6626.56	7573.33	5395.7	6101.86	2431.05	6130.08	4112.52	2465.86	7723.14	10355.6	7586.86	7165.23	5130.33
Glutamine	151.069	4	2	1	0	0	0	0	0	1.1359e+06	1.07924e+06	1.19091e+06	739995	836980	760324	1.31913e+06	1.29888e+06	1.41497e+06	1.37638e+06	1.55492e+06	1.57574e+06	1.16937e+06	1.15306e+06	1273289	554314	500664	503153	1.73269e+06	1.69145e+06	1.65024e+06	1.94429e+06	2.22305e+06	2.15544e+06	1.92103e+06	1.75911e+06	1.74797e+06	1.39252e+06	1.41785e+06	1.44677e+06	1.04769e+06	1.1507e+06	1.18489e+06	1.05172e+06	964887	945866	1.49637e+06	1369421	1.37318e+06	918866
Glutamine	151.076	5	1	1	1297.57	1157.53	0	0	0	221127	232171	227139	153356	175509	159733	251305	238135	282354	264555	310233	312283	223110	246311	263488	105495	106307	107687	339163	352962	307847	398046	451465	424716	370430	366242	364675	291312	279883	278955	219355	233311	239180	201231	205281	202840	281566	280482	273149	163386
Glutamine	152.073	5	2	1	1130.76	0	1684.97	1445.99	1194.24	39472020	39862572	42548276	26467934	30420088	27534298	46910916	43821580	48877168	48991220	54051036	55279172	41560340	41292492	45313908	19419864	17987056	17889968	60620436	60117908	58506256	67566408	77469128	74968608	65725036	61467680	62372212	49944608	51482224	50073292	38430768	39835900	41753232	36173796	34844460	34629408	51966188	48431008	48180300	32411272
Glutamine	146.059	0	1	1	0	0	0	0	0	1638.69	3475.02	2971.19	0	2703.7	0	5303.59	1716.34	2222.28	3941.87	4360.19	3851.87	1859.22	4402.14	2687.38	1668.72	0	0	10248	6923.68	6189.54	4397.33	3487	3195.56	3226.56	2711.19	5340.64	7196.42	6579.01	5370.69	4254.63	5507.44	2007.9	1664.22	3856.66	0	4014.56	4237.04	3893.94	2124.64
Glutamine	147.056	0	2	1	0	0	0	0	0	3071.8	5020	5730.97	4106.62	3084.58	2231.12	3899.98	6714.4	10068.5	7041.32	6833.42	6639.37	3265.75	2908.6	6187.41	4242.35	1652.64	1801.94	11778.7	8102.31	11623.9	5498.73	15385.5	14851.1	15221.1	8275.48	7701.33	9343.15	9989.48	6796.1	2344.72	2650.82	8740.55	5090.43	4185.1	7538.33	10090.6	6777.71	6205.83	2719.83
Glutamate	146.046	0	0	1	6439.79	4877.07	4562.15	4272.45	6412.3	7189768	7.59324e+06	8.24966e+06	4.50405e+06	5430042	4813424	7.96607e+06	7.03032e+06	8200636	6642896	7796476	7514876	7.68326e+06	7.46703e+06	8757997	3.79136e+06	3.58978e+06	3513758	5778054	5.54812e+06	4452006	7978260	9052603	8447428	8689561	7.64771e+06	7.74889e+06	6.66021e+06	6467724	6.217e+06	4.46963e+06	4.63417e+06	4.72272e+06	3.35062e+06	3.16552e+06	3.15587e+06	9568278	8640571	8406008	4860216
Glutamate	147.049	1	0	1	0	0	0	0	0	1.3405e+06	1.32859e+06	1.53079e+06	654280	696921	680147	1.05576e+06	856393	1.12521e+06	568119	698774	633680	1.08945e+06	1.0011e+06	1.21736e+06	328651	260792	278740	418971	413134	316594	1.03434e+06	1.21282e+06	1196799	1.48077e+06	1.29201e+06	1.27616e+06	1.03404e+06	1.10056e+06	1.09936e+06	510400	516753	559634	215510	188245	188830	1.92716e+06	1.72699e+06	1.66392e+06	508016
Glutamate	148.052	2	0	1	1298.16	0	0	0	0	642685	686819	776205	520262	629145	593290	844404	703343	843963	447087	510637	534260	863455	868760	1.01825e+06	338335	271484	295016	126833	117356	98664.4	631850	762192	670731	933098	832000	873424	686057	689764	690439	308578	328934	346967	63207	59931.9	59465.3	964887	898529	859117	550746
Glutamate	149.056	3	0	1	0	0	1011.91	0	0	1.28512e+06	1.3546e+06	1.4564e+06	1.56057e+06	1853757	1.64819e+06	2.52632e+06	2.25578e+06	2.59112e+06	721588	846833	882529	2.04161e+06	2021811	2.37589e+06	663974	598891	586440	255766	238421	194802	1710140	1.9442e+06	1.82942e+06	2.45813e+06	2.17973e+06	2.23916e+06	1.81985e+06	1.79821e+06	1.69266e+06	629329	670094	692068	161608	145892	153442	1.83237e+06	1.67834e+06	1.60175e+06	1.73294e+06
Glutamate	150.059	4	0	1	0	0	0	0	0	175999	203800	214316	533953	600825	549697	768098	702074	817118	292339	318487	311605	569029	552963	630523	407476	386102	351995	65212.9	64406.2	55514.7	239026	297025	268399	360672	315138	337024	239587	244687	245103	137941	149851	148460	75392.2	75060.1	77923.9	246510	235906	234068	512645
Glutamate	151.062	5	0	1	5977.19	3983.56	3860.9	4043	2587.62	3837835	4110985	4422784	15347477	18285914	16225132	23041446	20678256	23763710	7.31397e+06	8645111	8654473	13526580	13406411	15794729	12441887	11603407	11469384	1.52412e+06	1.47775e+06	1.12596e+06	6.70053e+06	7.849e+06	7.04953e+06	9082799	7.8621e+06	8.18742e+06	6379692	6.1276e+06	6.25415e+06	3.56604e+06	3.68788e+06	3816330	2.38997e+06	2268396	2.21877e+06	5183428	4.66786e+06	4.5196e+06	15161867
Glutamate	148.046	1	1	1	0	0	0	0	0	228703	251369	267240	359349	462326	401637	605792	523996	590772	78024.3	87298.5	95294.5	254659	259348	281942	73639.8	71022.6	71002.5	105394	89149.8	72918.2	863817	989658	940314	1.29407e+06	1.16298e+06	1.20111e+06	966837	983967	989161	222058	236798	227924	42038.5	38485.3	43204.1	386255	334902	324400	409535
Glutamate	149.049	2	1	1	0	0	0	0	0	158879	156489	177762	469373	550788	461208	764135	663749	741812	92067.7	112131	105178	272001	260459	319669	112807	100371	109795	103431	115778	83816.3	785705	914206	862267	1.11776e+06	1.02512e+06	1.0124e+06	839253	823043	781474	191649	210762	212642	49268.5	48152.9	46165.2	253225	226803	209229	671990
Glutamate	150.053	3	1	1	0	0	0	0	0	300941	290415	354374	1.50444e+06	1.75448e+06	1.5838e+06	2.5042e+06	2105132	2.52208e+06	156321	198400	176131	673439	664848	765656	207738	176695	179979	247874	246374	185723	2.26404e+06	2.52329e+06	2364297	3.32766e+06	2.90457e+06	2.99578e+06	2.38026e+06	2362903	2.34319e+06	443814	479946	472283	127519	124623	106532	465987	416500	384785	2.13108e+06
Glutamate	151.056	4	1	1	0	0	0	0	0	3237.84	1502.29	5460.09	527007	703686	601860	938107	768456	915731	0	2892.11	0	3459.54	8308.96	6574.21	13468.6	6458.36	4750.41	139101	135633	114426	381707	421026	420880	477232	420196	431750	343410	338147	341311	124901	126116	128416	90088	89003.6	93840.8	9190.38	3368.41	6120.63	701070
Glutamate	152.06	5	1	1	0	0	0	1132.7	0	1.36976e+06	1.43844e+06	1579482	17031050	20259872	18217714	26132438	23289230	26904192	2062625	2.34612e+06	2.40391e+06	5.42278e+06	5.12646e+06	6.20845e+06	5.61812e+06	5.20399e+06	4898042	4.34133e+06	4.12549e+06	3.32357e+06	10339273	12086721	10739619	13398333	11641376	11942315	9463173	9013412	9245597	3450912	3.51923e+06	3.68656e+06	2.88263e+06	2.57e+06	2.6807e+06	1.97491e+06	1.76291e+06	1.67538e+06	19828016
Glutamate	147.043	0	1	1	0	0	0	0	0	807145	796744	902204	2.14091e+06	2464420	2.23344e+06	2.82725e+06	2.55931e+06	2.87623e+06	634026	753975	755016	1.32794e+06	1278533	1479261	982716	871760	872781	381402	356458	299411	2.6886e+06	3.13688e+06	2.88616e+06	3218110	2.84522e+06	2.96905e+06	2.48979e+06	2.36369e+06	2.40378e+06	928555	973955	997267	466412	429823	410896	1.06311e+06	982617	953328	2.40822e+06
Arginine	173.104	0	0	1	1489.4	2104.09	4868.17	4287.14	3433.27	7.86666e+06	8330814	8427775	5.95038e+06	6.57653e+06	6.00825e+06	10682149	9320207	11038160	9611615	10548192	10769972	8233676	7.87607e+06	9126376	3.17698e+06	2.93558e+06	2806621	15754860	15145080	15139325	15976453	18308260	17628646	15274691	13744293	13777753	12130480	12018512	11826387	9221849	9226120	9960781	9195085	8608345	8747343	10603631	9934811	9620904	7.21139e+06
Arginine	174.107	1	0	1	0	0	0	0	0	517727	559461	567136	374265	415117	404253	715038	602568	721876	636960	709746	686227	548194	511672	610852	210610	199582	183125	1027052	1.01317e+06	990979	1064487	1.19233e+06	1161608	1.0215e+06	903096	893951	811180	780410	792282	621310	605367	659443	607922	568269	559114	689997	640442	626626	455721
Arginine	175.111	2	0	1	0	0	0	0	0	7390.07	6150.23	6286.39	6844.14	5846.2	4751.09	7508.25	9630.91	10322.4	6670.77	9988.2	9372.24	6511.3	7342.82	8048.62	2263.35	1264.56	2334.92	9493.4	14931.1	11818.5	15961.3	8706.17	7670.81	7949.65	12730	8904.24	10861.8	11426.2	10306.7	7553.58	8518.07	8692.43	7748.25	5787.24	4645.36	9276.13	8214.84	6225.92	5554.57
Arginine	175.105	1	1	1	0	0	0	0	0	7050.94	7011.92	8175.59	5333.97	7428.92	6625.96	10541.2	10713.9	11087	9725.47	10539.2	9697.99	8924.27	6604.11	8878.32	3763.84	3559.04	2565.5	12751.1	12118.6	14439.1	14189.5	17043.4	15952	12153.2	17085.1	13243.7	10690.9	11013.1	9831.33	9590.75	8652.76	9804.63	8600.77	8663.61	7088.05	9718.12	8550.98	7587.55	8730.73
Arginine	174.101	0	1	1	0	0	0	0	0	112193	123447	120053	108955	123265	118032	186964	170303	199316	155985	164036	161308	125357	118989	145558	56690.9	47976.7	47089.5	210845	222459	220164	229553	257966	240885	218365	196475	208821	176618	175485	169909	134389	138710	149869	133936	128896	123447	173574	149837	147843	141958
Ornithine	131.082	0	0	1	0	767.78	877.05	929.23	0	1.24834e+06	1.35705e+06	1.42374e+06	1273591	1.54794e+06	1.3524e+06	3.04772e+06	2.49489e+06	3.40357e+06	1.77583e+06	2.10074e+06	2.19148e+06	1.39358e+06	1.42473e+06	1.70594e+06	508096	417366	420707	1.40112e+06	1.32966e+06	1296811	1.39724e+06	1.60456e+06	1.45248e+06	1.44168e+06	1.18902e+06	1.17348e+06	1.02657e+06	966441	952359	754350	759734	774863	696413	647070	656620	2027987	1.84161e+06	1.68538e+06	2.45056e+06
Ornithine	132.086	1	0	1	0	0	0	0	0	70238	71276.8	80323.1	67130.3	85786.8	66752.1	165662	138566	184948	95415.3	116931	117070	78130.4	78966	90966.8	28589.7	25488.3	21667.9	77805.6	70772.1	69977.8	73491.9	82556.5	82091.5	73706.8	65751.6	64795.4	52471.4	57483.1	53643.2	41616.8	41017.2	40541.8	39642.3	33622.5	39153.4	114887	99489.2	87844.7	127407
Ornithine	133.089	2	0	1	0	0	0	0	0	1149.76	2750.03	1201.45	1464.53	2244.31	0	2849.32	3623.01	5430.65	2627.88	4339.57	2988.41	937.53	1089.49	1447.81	976.32	0	0	1268.1	1128.93	1141.94	2497.42	1718.62	1226.39	1211.1	933.82	0	1216.55	0	1245.94	833.56	0	1014.53	0	0	730.53	3401.26	3494.56	1020.85	3507.41
Ornithine	132.08	0	1	1	0	0	0	0	0	9339.68	10612.4	10568.5	10050.8	11736.3	8756.09	24814.7	17719.9	23281.9	12116.3	13864.6	13378.8	9556.94	13085.3	12353	3497.65	1698.34	2923.28	10306.8	8628.47	8952.8	10530.3	10081.5	8943.21	10321.2	7190.21	7742.61	7865.83	7126.65	7450.87	3614.58	5710.54	6402.3	4931.54	4529.99	5935.56	15722.5	15383.7	12052.2	17844.3
Methionine	148.043	0	0	1	0	0	0	1567.97	2074.43	2.37651e+06	2.59962e+06	2.57903e+06	4.01961e+06	4.21753e+06	3.92593e+06	2818023	2.72584e+06	2636929	6.67174e+06	6.39512e+06	6462008	2.2718e+06	3217912	2.93132e+06	3537164	3.50449e+06	3.51378e+06	8.25746e+06	8934032	7.69788e+06	3291892	3.44865e+06	3.41317e+06	4.93975e+06	5.32408e+06	5.32783e+06	7.33293e+06	7577912	7.07643e+06	6505384	7.02215e+06	41184.5	3.1487e+06	3314874	3216512	3.68802e+06	3.75492e+06	3636176	2.36367e+06
Methionine	149.047	1	0	1	0	0	0	0	0	130905	147193	137507	221386	229116	232984	171358	163533	147714	343238	363269	363886	124980	162180	164695	191063	189431	185257	444487	486601	425570	184465	180724	190095	275693	295393	286264	432981	414350	380225	367504	394503	1195.93	173938	183470	184924	192891	195876	199473	133334
Methionine	150.05	2	0	1	0	0	0	0	0	4245.95	3228.38	3334.62	10670.4	14476.1	11864.1	12391.8	13746.3	11796.2	5672.77	7494.59	8206.42	3227.42	4899.36	1778.66	4411.1	5123.08	5614.48	10278.4	10276.8	7279.05	6195.69	6901.29	6212.43	7422.33	9539.92	8852.82	13799.8	9757.45	11280.4	6854.99	8393.66	0	3474.63	2093.48	3789.02	2257.93	2198.48	3699.01	8607.31
Methionine	151.054	3	0	1	0	0	0	0	0	0	0	0	8257.99	8463.28	10447.4	10167.5	11137.1	8254.55	0	0	0	0	0	0	0	0	0	0	0	0	1189.05	1651.46	1063.27	3112.32	1786.46	4778.02	4051.84	4708.93	2013.01	0	0	0	0	0	0	0	0	0	6774.28
Methionine	149.041	0	1	1	0	0	0	0	0	6522.06	7747.77	6804.14	14159.1	11624.5	13294.5	8845.01	10300.7	7003.36	18919.2	19134.9	20001.8	6829.23	10697.3	10393.2	10501.9	12036.5	9148.48	25889.7	24835.5	23527.2	10717.4	13771.5	10284.1	16349	16414.4	18297.6	23283.8	20105	22208.3	17239.5	21730	0	10060.5	11222.3	8473.23	11728.4	8287.65	11160.1	8833.58
Serine	104.035	0	0	1	2454.11	1686.37	1849.01	2465.44	2886.02	3.17436e+06	3.27062e+06	3.56763e+06	5.34784e+06	5.41013e+06	5.11906e+06	3.56887e+06	3.6504e+06	3.65283e+06	9329631	8800029	9214756	2979380	4.20793e+06	3839415	5282124	4.93045e+06	4586688	11290021	11473631	11051848	5.25419e+06	5.30025e+06	5.35317e+06	7752526	7.85783e+06	7.95532e+06	10098545	10375629	10161655	8528676	9374383	39524.2	4.77054e+06	4.68218e+06	4.74469e+06	4625712	4516438	4.47696e+06	2.95046e+06
Serine	105.039	1	0	1	0	0	0	0	0	107413	111593	118000	177796	190961	179903	135480	133784	138961	308587	292593	310907	98315.9	142726	134153	176518	149842	154470	368815	395522	369376	207447	207762	193807	300557	308934	317159	394693	417227	397783	299410	341596	0	181694	163801	158962	147415	155446	143982	100943
Serine	106.042	2	0	1	0	0	0	0	0	1235.52	0	975.4	820.73	1063.2	1473.8	808.04	869.18	0	2720.76	1635.29	1623.84	0	0	1323.88	0	1200.43	0	18995.8	17680.9	21128.6	40246.8	43731.6	43080.7	79006.9	79521.2	84746.3	111324	89819.9	93298.2	58525.6	62964.2	0	3673.16	3872.14	6066.18	2603.08	0	1180.65	0
Serine	107.045	3	0	1	0	0	0	0	0	5471.51	5334.11	5284.6	7788.43	6682.27	6236.84	2783.01	6951.57	6959.35	2145.04	2714.13	6861.28	2705.66	4710.98	4504.36	4750.96	5692.86	6983.98	7366.36	5628.52	6524.54	5584.41	5098.68	8311.14	7923.08	8806.84	8009.16	9159.96	9149.5	6421.88	5533.41	7744.81	0	4887.84	8339.69	5326.08	6083.38	7399.71	5438.84	5972.82
Serine	107.039	2	1	1	0	0	0	0	0	16237.4	10714.8	20055	15711.3	16292.7	15106.8	12740.4	17257.6	16640.4	17191.6	14131.4	18855.7	13117	16709.3	14084.4	16758.2	15439.1	19459.1	19065	18929.5	14100.2	13694.3	18870.4	16683.8	19734.5	16893.8	17189.5	12953	16423.5	15918.9	14235.1	16666.4	0	15095.5	18951.6	15605.4	16455.2	18728.6	14089.3	15830.8
Serine	108.042	3	1	1	0	0	0	0	0	630433	665472	709322	683182	789985	733246	662605	732257	758524	724988	646329	743924	574947	760896	683801	761246	699547	755693	730625	788243	728193	684646	811456	774083	739453	713832	750964	705590	737148	745008	687801	672516	1382.14	720813	779564	670566	668209	844175	654813	750962
Serine	105.032	0	1	1	0	0	0	0	0	10587.9	12585.8	9616.43	17900.2	19183.6	19110.9	12055.6	15854.1	12380.6	36148.8	33853.7	35924.7	12345.5	13296.7	16975.7	16411.2	18788.3	16299.2	42469.3	39978.5	42407.8	18143.1	21354.6	15979.5	29562.4	27944.7	32145.3	38397.9	38650.6	37774.2	34918	28147.4	0	17076.8	15433.4	17262.3	17340.2	16221.7	16613	9941.25
Alanine	88.0404	0	0	1	19261.9	18473.3	24473	17317	22085.5	302042	327395	305299	736545	708227	673142	842946	943028	922755	283810	335420	333538	477252	463719	462158	325071	247815	263343	194592	204273	204809	156334	162797	135579	188376	179612	145497	204230	174823	224512	173314	142026	19845.8	89658	39045.6	64277.2	565288	513535	521636	806654
Alanine	89.0437	1	0	1	1021.07	0	1107.95	1106.1	995.59	8917.79	9906.94	21235.9	29866.8	39014.8	38474.1	44759.2	73932.5	76152.8	13873.9	15259	8994.19	22054.6	14127.8	18884.9	3946.2	10370	3819.4	1236.42	4772.26	7187.52	3111.52	2799.58	4993.03	0	8227.33	6828.47	5333.05	8862.09	5619.6	8952.25	1811.35	1094.95	6483.09	1127.42	2203.72	40647.6	15344.9	29489.9	56567.1
Alanine	90.047	2	0	1	0	0	0	3725.21	4557.91	128434	150633	129120	524857	544362	500787	639102	699469	658364	195792	163294	173130	272557	297275	237521	123674	128990	146236	72642	81781.6	72049.3	73662.3	81432.3	58362.7	89723.7	76168.7	77820	100632	101747	73176.7	88615.7	63424.9	1860.42	11831.7	15565.7	8263.27	244091	238871	234655	548900
Alanine	89.0374	0	1	1	20301.3	16314.5	11121	11582.3	14151.1	150782	100705	143682	116594	131595	148704	136987	120231	144453	63545.9	91517.2	116611	132825	144599	146542	119942	138149	113884	98657	86214.3	98185.2	113185	141343	121785	89005.2	100665	111959	98189.2	83439.1	108328	104077	113249	9902.6	133427	134411	115124	142840	141997	119356	143256
Phenylalanine	164.071	0	0	1	2108.49	2222.85	1976.47	3179.94	5699.14	4.53897e+06	4.82896e+06	4519676	7.13146e+06	6940822	6.62913e+06	5.17241e+06	5.07306e+06	4.82169e+06	10605763	10468207	10665199	4.68575e+06	5.62747e+06	5.3311e+06	6.31962e+06	6.19807e+06	6204192	11977797	12482533	12084085	5.66415e+06	5.80929e+06	5673550	8.37451e+06	8.36402e+06	8.26955e+06	11194197	11085509	10711395	9968983	10474853	103435	6.14106e+06	5.73068e+06	5.99916e+06	6495548	6.30821e+06	6.40881e+06	4.388e+06
Phenylalanine	165.075	1	0	1	0	0	0	0	0	456454	472224	452409	691472	703503	668894	526423	520185	466468	1.06303e+06	1037796	1.0611e+06	473551	542578	523529	632915	625698	609117	1.193e+06	1254272	1.22647e+06	565575	578531	575475	837915	836800	831436	1.12046e+06	1.11909e+06	1.07053e+06	997170	1.02841e+06	10067.8	620816	581122	593023	650782	614617	633199	455036
Phenylalanine	166.079	2	0	1	0	0	0	0	0	14587.3	15790.7	13347.6	24353.6	25734.2	20217.6	19438.2	17669.4	17102.2	36893.1	43338.4	36041	17316.1	18975.9	17115	22767.8	22288.1	19050.6	42586.6	42336.2	39757.4	20480.2	21627.7	22342	29412.9	30859.1	30609.4	36455.4	34597.6	34282.4	29134.5	38467.2	0	25785.6	20686.4	24600.2	20215.7	25658.7	22949.8	17004.6
Phenylalanine	165.069	0	1	1	0	0	0	0	0	16470.6	17851.2	19832.5	22981.2	24813.1	22711.1	16848.1	17872.9	19208.8	40547.6	40391.4	42365.3	19256.3	17887.5	19676.7	23150.2	21007.6	20490.9	42163.8	45939.6	38466.2	19588.7	21294.8	18484.9	28530.4	29692.7	28769.7	37763.2	36886	39658.8	38709.4	35573.7	0	15057.9	22996.9	22179.5	22144.6	23218.3	20465.4	15478.5
Glycine	74.0247	0	0	1	2489.56	3758.86	3350.51	2310.13	3278.78	661307	588999	636461	1.36729e+06	1.33581e+06	1309505	1588025	1.58785e+06	7906556	1.53725e+06	998875	1.0517e+06	573328	1.47656e+06	705602	605883	556190	554526	978974	1.10641e+06	1.01599e+06	929646	947430	936096	1.12535e+06	1.11489e+06	1.05794e+06	1.70659e+06	1.69034e+06	1.56908e+06	2.59026e+06	3520115	15485.9	545746	477366	480744	772728	754159	2596791	1.54614e+06
Glycine	75.0281	1	0	1	0	0	0	0	0	13921.3	16006.2	15402.1	30179.7	32009	30390.4	36934	43188.1	197539	34855	24178	25909.7	12497.4	41040.4	16069.8	12554.2	13629.6	12365.9	20800.4	25807.9	26204.3	23812.2	30377	26996.9	35523	34473.7	34081.4	45969.6	44057.6	43334.1	62862.9	91173.1	0	11886.8	11053.7	9045.87	18735.1	20187.9	63402.8	32822.6
Glycine	76.0315	2	0	1	853.12	0	760.57	839.65	1262.01	5366.52	6677.72	7082.84	6590.68	7865.7	6281.43	8035.33	7728.54	10510.2	6961.02	3396.99	5759.61	6104.97	6665.06	7084.1	8185.79	4421.1	5443.74	7544.96	5860.51	10108.3	5845.32	9042.21	6029.96	7637.78	6230.93	8561.73	5383.76	6056.74	9176.53	4674.65	6096.8	1212.37	6276.84	6311.33	5947.21	5227.36	7020	6738.19	7184.85
Glycine	76.0251	1	1	1	0	0	0	0	0	24546.5	24066.8	24527	20913.2	29544.2	24765	34587.1	28231.5	39140.9	26538	24827	30593.8	24291.3	29480.6	27017.5	26890.6	25001.9	29963	24879.1	31658.3	28108.2	28960.7	31430.9	32338.6	30254.4	28470.5	29450	29720.2	29752.7	27738.4	24106.6	27430.2	0	30336.9	29249.7	28707.3	28511.8	32685.1	29350.2	35239.6
Glycine	77.0285	2	1	1	4648.97	3874.19	1456.5	1842.83	4933.58	1.79991e+06	1.7306e+06	1.84451e+06	1.74582e+06	2067680	1.81418e+06	1940624	2.0806e+06	2355754	1.87741e+06	1.79058e+06	2009231	1.51831e+06	1.97261e+06	1.78874e+06	1873655	1.67643e+06	2071207	1.83888e+06	2117963	1.88913e+06	1.92503e+06	2.22915e+06	2.12819e+06	2.01477e+06	1882651	2.04837e+06	1.96038e+06	1988273	1.94663e+06	1.92036e+06	1.91169e+06	13777.1	2.04669e+06	2.15085e+06	1.88812e+06	1.87085e+06	2.25013e+06	2044351	2.18208e+06
Glycine	75.0217	0	1	1	1869.6	2307.89	1395.95	1338.27	986.45	3298.9	3148.53	4110.46	6179.77	6966.38	7609.01	7125.25	7732.7	33429.3	7524.19	4149.83	3498.37	2613.06	7278.07	1999.18	2069.59	1896.24	4391.38	6713.18	7579.92	5107.49	6810.56	1957.4	5171.57	6812.42	6329.91	6559.53	10651.4	5708.06	7529.81	12447.6	17509.9	1051.48	1642.58	1557.71	3152.05	5126.12	4263.55	12113.3	7133.76
Threonine	118.051	0	0	1	1112.36	1148.55	1737.26	1771.99	1870.48	1.52255e+06	1.55076e+06	1.68949e+06	2.8036e+06	2.83262e+06	2671549	2042844	2.09246e+06	2.1023e+06	4.36168e+06	4130449	4.31504e+06	1437303	2.04669e+06	1810489	2.28783e+06	2.25678e+06	2.10815e+06	4.89022e+06	5.4333e+06	4.89364e+06	2.3251e+06	2430884	2371059	3.53164e+06	3.42665e+06	3.57496e+06	4767009	4926190	4.61374e+06	4021531	4.32195e+06	24638	2027580	1.96404e+06	2.01885e+06	2.32003e+06	2.16846e+06	2.26954e+06	1860131
Threonine	119.054	1	0	1	0	0	0	0	0	61564.6	71512.5	82355.6	118869	121903	119977	101711	95114.5	85753.9	194608	183283	181831	64545.6	96794.7	74441	97661.3	98112.3	91399.4	225995	230407	217854	96027	98450.3	107820	151279	152247	158488	223264	214952	205073	184864	184554	0	91903	88673.1	86918.6	103419	94561.9	98654.6	81220.8
Threonine	119.048	0	1	1	0	0	0	0	0	0	0	0	4972.61	7939.05	8522.05	4272.76	0	4103.87	10917.4	6557.46	17102	0	3797.81	3226.96	3411.7	8098.79	0	16358.9	22956.4	7208.26	4101.81	4050.94	4207.56	4468.97	4905.1	10003.8	13080.1	17742.5	16745.5	9111.3	6365.45	0	0	4003.33	3796.63	3987.9	4297.41	0	3686.19
Asparagine	131.046	0	0	1	0	0	0	1201.67	1242.95	5.13243e+06	5.18006e+06	5823440	14187044	14052565	13004055	10808406	11076118	11202997	17376134	16588892	17154486	5.21284e+06	7.72953e+06	6919716	8636901	8699035	8.2469e+06	19874176	21074308	18688720	10316848	10829804	10449988	16171084	16429771	16161112	20942562	22546066	20720698	15699784	17017920	55688.8	7707000	7.41095e+06	7464560	8443203	8.27051e+06	8.10922e+06	9536913
Asparagine	132.049	1	0	1	0	0	0	0	0	217319	233318	258545	634893	609617	571508	482895	497146	484099	775492	739023	777310	217844	348356	315012	392893	404537	368279	863944	944142	851418	463684	469244	451818	737698	722886	688632	950114	1.03061e+06	927062	725838	746451	2404	332481	321431	330223	371571	372543	356092	425844
Asparagine	133.053	2	0	1	0	0	0	0	0	5516.06	5588.74	5487.15	11229.3	13872.5	12005.1	9960.71	11129.6	14373.6	14240.5	15055	16626.7	5825.73	7484.71	7761.87	7722.2	8426.52	5544.26	10698.3	14146	16014.1	8695.75	9747.23	8779.01	11670.7	14085.5	12345.3	17538.4	17064.4	15886.8	12575.9	12243	0	5209.45	5385.72	6034.81	11648.4	12236.1	11334.8	6357.92
Asparagine	133.047	1	1	1	0	0	0	0	0	1096.86	0	1319.89	4263.17	4560.8	2116.57	1664.24	2288.72	3610.21	7867.28	7132.86	4696.98	1475.03	1902.55	1889.33	3195.25	1709.48	1817.92	2676.06	6226.11	9017.01	2121.47	2371.38	2178.53	5541.61	3121.24	5793.67	5375.43	6853.76	5359.14	4858.71	2483.07	0	1040.41	1594.03	1654.24	0	2417.76	3220.94	1870.2
Asparagine	132.043	0	1	1	0	0	0	0	0	36816.9	39430.9	38857.1	98687.3	101970	95517.3	77568.9	78867.6	81584	118218	125558	127212	36250.8	54169.8	44527.4	65357.6	64560.9	54242	144350	155801	136803	67259.5	70577	74785.2	123273	111822	120206	151025	160876	154786	115892	110180	0	51209	51614.1	51883.9	57735.4	55858.4	58131.5	73222.9
Aspartate	132.03	0	0	1	1114.61	0	1217.57	1117.86	1066.27	3.00558e+06	3.23567e+06	3.44984e+06	4.34843e+06	4770946	4.86022e+06	3.31544e+06	3.27475e+06	3245713	8919742	8.37032e+06	8461996	2.59255e+06	3.95739e+06	3.47953e+06	3.84877e+06	3664278	3.36602e+06	10980027	11136309	10610033	4.82322e+06	5072318	4.98447e+06	8056972	8.31747e+06	8.29996e+06	10784101	11345797	10849112	7.61525e+06	8668951	31120.6	3.59647e+06	3237466	3.28593e+06	5.25105e+06	5.1637e+06	4.93715e+06	2.35236e+06
Aspartate	133.034	1	0	1	0	0	0	0	0	291497	306718	309794	248153	272150	280525	239303	249728	251184	395233	355888	393240	138014	203878	186956	155406	156292	136892	510319	549966	507105	311768	319027	302899	497261	516071	516552	641125	686340	613472	356105	413131	0	162255	141348	146506	531932	508774	497446	156301
Aspartate	134.037	2	0	1	0	0	0	0	0	181742	208301	221272	104656	129324	133627	187132	162624	182730	107155	105165	105500	51110.8	87896.6	64300	25268.3	25878.1	22985.2	60170	59163.2	55657.6	213360	224305	228526	340501	330273	354714	345136	365252	327444	81459.1	93687.7	0	11853.6	10992.2	12756.6	349012	346563	348329	91529.1
Aspartate	135.04	3	0	1	0	0	0	0	0	75391	75943.1	77397.5	21471.1	27051	31289.2	47855	49884.2	52472.2	7441.93	6923.06	6032.24	9357.18	11528.1	8745.84	0	0	0	7970.98	8514.07	5843.18	42335.4	45720.9	40792.3	75754.4	74823.9	81781.1	68832.1	82368.3	76689.3	9027.12	12145.5	0	0	0	0	133634	126429	138273	29341.3
Aspartate	133.027	0	1	1	0	0	0	0	0	11201.7	12000.6	11337	2741.58	2943.55	6537.92	0	0	0	28272.7	28876.2	24712.8	10174	13957.8	11969.6	5782.85	4933.57	8656.01	32017.5	39900.3	39296.5	17282.6	14412.1	14554.8	28633.8	28182.6	27249.6	37645.6	34557.5	37193.6	24048.1	34501.3	0	14094.9	9935.12	12225.3	15752.9	14866.3	18504.5	0
N-Acetyl-aspartate	174.041	0	0	1	0	0	0	0	1049.91	43770.6	43342.1	61327.6	22531.6	24055	20992.5	25811	25634.8	27630.6	22902.6	23791.3	24676.9	20338.2	26560.7	25895.3	12727.6	12990.3	12806.1	86908	101433	99882.5	49474.8	51358.4	46116.5	59518.6	59505.2	70007.2	79699.5	85195.7	82842.9	38067.8	38055.8	0	12197.8	13138.6	15462.1	46235.8	44841.2	35516.9	13273.3
N-Acetyl-aspartate	175.044	1	0	1	0	0	0	0	0	0	1077.95	1851.78	0	3181.05	0	1009.61	0	0	0	0	0	1375.03	1470.23	0	0	1094.15	0	6996.56	6503.64	6912.95	3250.32	1186.9	2417.34	6142.5	3967.32	3900.94	9113.9	9953.33	3792.37	1228.31	3336.83	0	0	0	0	1613.31	0	2716.19	0
N-Acetyl-aspartate	176.047	2	0	1	0	0	0	0	0	0	0	0	0	0	0	0	0	0	0	0	0	0	0	0	0	0	0	6890.72	3393.81	3763.3	8438.54	7694.5	7772.74	14179.2	10565.3	9564.62	17445.9	16863.4	20293.1	1852.12	0	0	0	0	0	0	0	0	0
N-carbamoyl-aspartate	175.036	0	0	1	0	0	0	0	0	23972.9	27459.2	27915.5	32600.1	32636.2	37996.8	38229.7	37727.9	34708	336948	317855	310108	5304.02	6912.06	5171.26	7424.72	7077.2	4881.99	760.41	2060.33	1965.34	13858.7	12672	12135.8	22330.5	21628.1	18973.3	13677.5	16644.5	17565.2	2554.2	2481.72	0	1995.9	2793.87	2594.33	9267	9270.82	7359.92	37049.8
N-carbamoyl-aspartate	176.039	1	0	1	0	0	0	0	761.72	2825.28	4031.83	3767.49	2305.34	2737.2	1736.79	5261.52	3082.14	3730.13	21300.7	20411.5	21605.7	0	1015.03	0	0	0	0	0	0	0	890.12	0	0	1067.29	1177.76	1028.44	1440.14	1203.51	1089.13	0	0	0	0	0	0	1143.36	952.44	0	3086.84
N-carbamoyl-aspartate	177.043	2	0	1	0	0	0	0	0	0	0	0	0	0	0	0	0	0	40496.1	41229.3	32471.8	0	0	0	0	0	0	0	0	0	0	0	0	0	0	0	0	0	0	0	0	0	0	0	0	0	0	0	0
N-carbamoyl-aspartate	178.046	3	0	1	0	0	0	0	0	0	0	0	0	0	0	0	0	0	2792.66	2248.29	1549.95	0	0	0	0	0	0	0	0	0	0	0	0	0	0	0	0	0	0	0	0	0	0	0	0	0	0	0	0
Thiamine	263.097	0	0	1	0	0	0	0	0	419224	403411	474783	777545	753045	661762	505907	474866	520088	1.12993e+06	970518	1.04794e+06	411800	526935	493254	609992	575152	559287	1.15373e+06	1.20911e+06	1.2661e+06	703428	676703	718984	991274	971992	918434	1150433	1.26967e+06	1.13767e+06	989783	1.04011e+06	0	534343	549033	599098	622803	730321	679770	504298
Thiamine	264.1	1	0	1	0	0	0	0	0	45620.5	48401.6	50093.7	89250.8	83038.6	72036.3	55673.1	53245.5	62655.5	151083	111460	143908	51676.5	59677	55423.4	67104.9	68816.9	70944.7	157031	150733	147891	88129.3	75233.4	86834.9	110795	117849	103834	160305	161160	130738	117308	147085	1423.4	71086.2	67045.5	68978.3	89565.9	87923.4	77689.1	62129.9
Thiamine	264.094	0	1	1	0	0	0	0	0	3804.36	3811.67	0	17200.6	14230.8	6009.12	3824.61	4046.71	8733.17	13865.1	11977.6	13530.8	7906.53	4056.75	3465.93	3524.54	4561.3	7847.23	18907	11892.9	7968.97	6239.74	8936.29	4488.68	18540.5	12543.2	4593.37	19662.8	15392.4	20750.1	15454.6	16657.8	0	3812.99	7632.8	3759.47	12002.5	9720.04	6514.54	5306.7
Thiamine	265.093	0	2	1	0	0	0	0	0	21774.8	20909.9	16213.1	35836.4	27164	23231.8	22768.2	14371.2	25095.3	45341	46638.3	40632.6	22412	20030.9	25240.5	22312.8	30365.2	27645	53527.1	63503	51604.7	26887.9	25961.9	27029.3	39584.3	42347.3	35095.2	46726.6	54177.9	47174.8	40876.4	43091	0	23856.7	16988.2	25541.7	30159.7	23734.1	24668	12605.7
Proline	114.056	0	0	1	10124.7	8277.69	9513.22	16678.4	15556.5	2715266	2.82639e+06	2.6718e+06	4.72244e+06	4.66137e+06	4713602	3894041	4.05917e+06	3755918	5.73575e+06	5.71363e+06	5848404	2.77862e+06	3264314	3.23205e+06	3548952	3.50702e+06	3.58815e+06	5862498	6297158	6351648	3.96127e+06	3.80462e+06	3607841	4.98154e+06	5.07823e+06	5.23023e+06	6.13005e+06	6.28299e+06	5.92755e+06	5.14283e+06	5.47713e+06	77322.3	3.24477e+06	3247422	3199720	3.72278e+06	3.78343e+06	3.90276e+06	4.22162e+06
Proline	115.059	1	0	1	0	0	1241.51	1294.73	1378.32	158564	160068	137981	271513	267394	281188	246817	253282	240004	319336	312141	339993	164713	191580	193525	194298	194847	193575	319227	350585	359282	243999	231369	226015	297172	292740	289129	398143	356024	356614	298572	304012	2075.84	183231	201244	166865	220137	227795	223282	258524
Proline	116.063	2	0	1	0	0	0	0	0	13954.5	14489.9	13009.6	67303.1	65890	70361	101810	102197	88079.6	15528.2	16226.9	12726.2	22273.1	22535.5	21746	12151	8101.24	9012.42	7384.31	6051.86	4940.11	62497	64265.6	55027.2	73224.5	64640.4	60695	64064.1	51382.3	61776.1	24472.7	29386.1	0	9780.43	8312.25	10520.6	13377.9	15349.6	10502.2	121182
Proline	117.066	3	0	1	0	0	0	0	0	2123.96	5198.44	1965.2	14820.2	11377.1	14316.7	25599.1	24484.4	20668.9	0	0	0	2996.52	2947.92	0	0	0	1103.6	0	0	0	6900.39	13007.4	7487.52	5985.07	7078.18	10777.5	9448.91	9020.94	5622.84	1245.76	2346.16	0	0	0	0	1348.95	2675.15	2019.16	36409.4
Proline	115.053	0	1	1	0	0	0	0	1126.48	13126.1	9917.43	8194.08	17066.2	11134.4	18524.1	11866.7	12164.6	16159.1	17975.4	21110.5	22872.3	7069.55	16442.5	9551.83	12163.4	13873.6	10782.3	16079.5	21252.4	22957.7	13714.9	15466	8827.32	17016.3	21620.4	17130.2	24404.8	23915.3	22185	17778.2	31208.2	0	12518.7	10375.3	10969.4	14631.8	14674.6	13624.1	14964
Taurine	124.007	0	0	1	1122.65	0	3328.08	1273.48	1037.66	957618	973984	955490	2447900	2.42707e+06	2518790	3.48499e+06	3.67336e+06	3.58108e+06	983054	956422	963309	1.48688e+06	1.61999e+06	1.55344e+06	343988	361111	322671	133369	142997	131793	1.3529e+06	1.28609e+06	1.33686e+06	1.09513e+06	1.14472e+06	1.20886e+06	1.09059e+06	1.06363e+06	1.07399e+06	542820	593034	9757.68	136436	128139	134933	1.17487e+06	1.1373e+06	1.15226e+06	4.71618e+06
Taurine	125.011	1	0	1	0	0	0	0	0	21454.7	20214.4	19816.5	57639	54355.3	52195.7	72335.8	77743	84853.8	18951.3	15109.1	17241.1	37603.2	36382.2	35292.2	3896.78	3247.07	3989.99	0	1924.08	1630.54	25928.4	29207	29393	18657.8	26087.4	24186.7	9276.32	17657.8	16964.3	6806.78	14506.1	0	4360.48	2240.14	1574.74	25230.5	22348	25019.8	113922
Taurine	125.005	0	1	1	1326.76	1332.28	1343.26	1261.2	2498.67	2673.48	1087.7	3272.37	5699.78	5332.06	4631.41	5122.5	12087.3	9463.8	1356.47	1627.77	4744.8	2574.49	3546.71	3971.31	0	987.38	1119.55	0	0	0	6269.83	3505.11	2745.97	1274.32	2065.32	1417.42	1682.24	1724.12	1999.14	1294.72	2555.85	0	1831.78	1440.99	0	2465.91	3387.08	3396.43	14048.5
Hypotaurine	108.012	0	0	1	0	0	0	0	0	8849.42	4638.9	8862.3	41697.5	46859.5	45673.4	99776.3	75251.7	92480	0	9781.11	9733.84	24149.3	26882.9	27828.1	0	0	0	0	0	0	17384.2	24325.2	37829.5	9571.09	11439.5	20724.4	14730.2	14150.5	15067.5	0	10924	0	0	0	0	10230.2	9963.09	13003.4	143461
Histidine	154.062	0	0	1	0	0	1171.05	0	1537.39	209473	203207	1055.37	388102	353337	341654	206928	197658	185620	956370	939322	930215	168978	251021	205134	276537	285774	274584	1.15618e+06	1.31212e+06	1.14038e+06	274565	306910	292155	579649	523157	499520	788337	1.12454e+06	1.00083e+06	518959	709219	2809.88	316357	179279	158035	324155	309114	337896	184549
Histidine	155.065	1	0	1	0	0	0	0	0	14906.3	13788.8	15758.7	29223.6	24432.1	22548.1	12455.7	11983.7	15229.6	57132.4	67895.9	55134.4	10152	16727.6	15501.2	19220.5	16940.9	17094	70294	74223.7	74335	19740	21847.5	18370.1	37692.7	29731.4	33711.1	51972.8	79946.4	52588	33339.2	44506.5	0	17124.7	19287.1	21972.2	23387.8	20333.7	20469.4	10481.5
Lysine	145.098	0	0	1	0	867.31	0	1098.46	0	1.28378e+06	1.33753e+06	1.47748e+06	2.21375e+06	2.3401e+06	2.16604e+06	1.38547e+06	1.32456e+06	1.36569e+06	4677720	4543244	4.57179e+06	1.13375e+06	1.78019e+06	1541159	2.01667e+06	1885871	1.85061e+06	5939906	6169492	5.44686e+06	1.72944e+06	1.77149e+06	1.73645e+06	2.96726e+06	3.25071e+06	3.1479e+06	4.93951e+06	4.83348e+06	4485359	4.08379e+06	4.21841e+06	16419.4	1.96256e+06	1.70994e+06	1.84879e+06	2068060	2007113	1.96121e+06	1.1716e+06
Lysine	146.102	1	0	1	0	0	0	0	0	81550.4	84370	95624.2	139916	154470	143916	87922.1	89785.1	95836.6	310854	290317	290749	71089.2	114065	99509.2	123103	124193	107932	378711	419465	352507	112854	114737	110139	189820	216366	200543	312352	320729	290404	271230	271305	733.24	122071	104100	123520	141203	127838	124476	78013.5
Lysine	147.105	2	0	1	0	0	0	0	0	1362.73	1445.76	2692.87	3810.55	3564.02	4027.98	2107.17	1133.41	3334.07	7848.34	6219.24	7728.6	2159.97	3759.01	3737.54	4047.22	5088.25	4185.82	7874.96	11113.5	10205.7	2486.64	2528.26	2667.2	4201.07	5206.91	3074.94	6973.76	7408.58	7071.81	5831.25	6965.38	0	2497.97	2495.67	1584.24	3207	2439.02	4101.92	1190.26
Lysine	147.098	1	1	1	0	0	0	0	0	0	0	0	0	0	938.86	0	0	0	0	1142.38	2209.06	0	0	0	0	0	0	2122.91	2349.91	1086.98	0	0	777.87	1038.64	0	1040.44	3179.96	1127.37	976.27	874.13	1026.1	0	0	0	767.66	0	0	0	0
Lysine	146.095	0	1	1	0	0	0	0	0	8582.53	8490.31	10398.9	15603.5	18372.9	14387.2	10131.2	7920.93	7984.19	34597.2	35278.3	33366.2	7887.42	12475.2	10261.4	13543.4	12555.2	11876.6	47968.1	43162.4	38325.2	10060.3	13047.8	13233.5	21795.8	22743.8	21307.1	37163.8	39560.5	29473.8	28674.9	31748.8	0	16593	13283.3	12491.8	16155.6	16433.3	14873.6	7499.44
Tryptophan	203.082	0	0	1	0	0	0	0	0	971005	1.0257e+06	996301	1.4295e+06	1.3881e+06	1.43043e+06	1076892	1.09986e+06	1.02456e+06	2186604	2.08475e+06	2.07721e+06	969372	1.20407e+06	1.14059e+06	1.30547e+06	1.29732e+06	1.26632e+06	2.37708e+06	2.51276e+06	2345798	1.15294e+06	1.20181e+06	1.18449e+06	1.60334e+06	1622744	1.67542e+06	2.17817e+06	2.07222e+06	2.06273e+06	1.93697e+06	2.04941e+06	20493	1290654	1.20202e+06	1.2509e+06	1.31948e+06	1274638	1.28783e+06	905090
Tryptophan	204.086	1	0	1	1333.47	989.69	1265.37	0	0	119495	126856	122981	171536	164793	168316	134596	125624	119468	262274	258949	254881	107368	138534	137266	159794	162597	147013	292252	293869	277824	143061	142537	142056	191689	198883	204900	271466	252965	266435	225726	244699	1413.16	153698	138948	152346	162158	159562	156167	117883
Tryptophan	205.089	2	0	1	0	0	0	0	0	4088.11	2548.1	2233.18	7410.78	6770.29	6502.12	5585.97	6840.57	1852.54	9643.97	11196.3	9685.78	2175.45	3232.79	3843.55	6076.37	4456.44	6455.54	12614.9	10051.5	12056.5	5041.65	4687.2	5513.27	9802.09	9750.88	5307.08	13064.5	11195.9	9021.42	8273.18	11005.5	0	6016.05	5956.26	8311.36	7402.42	7558.93	6732.02	5045.94
Tryptophan	204.08	0	1	1	0	0	0	0	0	4311.89	6020.97	4951.47	6700.31	11440.7	7502.04	2930.51	4138.18	3666.3	13582.1	13759.1	9800.15	5478.06	7238.65	6446.21	7025.67	5792.81	4517.9	12395.5	13571.7	15341.9	5945.69	4996.67	7056.93	6348.37	9656.32	9662.35	13245.6	10707.5	14083.8	10338.8	4441.9	0	4940.38	7196.19	6813.7	4884.44	8036.88	5181.59	4621.58
Valine	116.072	0	0	1	19811.4	13027.3	26141.7	25451.9	23950.2	4471300	4.77014e+06	4508896	6.96842e+06	6.52609e+06	6.3553e+06	4569663	4685577	4.36034e+06	11307564	10832233	11013817	4.43877e+06	5.45388e+06	5.24239e+06	5.86598e+06	6055698	6.02488e+06	12693373	12947616	12938260	5.50523e+06	5583526	5.52684e+06	8166368	8.16539e+06	8177348	11137160	11168411	10927071	9459275	10799504	130526	6.0902e+06	5.79261e+06	5.8572e+06	6.31935e+06	6071278	6.19387e+06	3.96409e+06
Valine	117.075	1	0	1	1898.58	1611.71	3643.14	2646.37	3941.09	271597	271159	250682	387622	384544	349376	250583	262641	226935	603818	592314	625131	255859	282676	261915	357520	341844	357873	684357	737586	754126	311336	302172	305859	451659	453120	462780	598152	610649	610192	528658	597675	8719.67	329858	331327	318440	339174	322871	339261	222789
Valine	118.078	2	0	1	0	0	0	0	0	3042.97	6895.38	5976.74	5287.13	5103.21	7563.73	6126.34	10165.5	5219.43	18655.4	12345	17849.7	4578.94	7923.74	3734.88	8244.66	7387.34	11857.3	12121.5	11807.5	9250.23	9916.97	5816.7	4409.02	13969.8	13634.6	9529.3	12174.6	16235.7	15902.4	11440	11976.2	0	10948.2	8221.8	12877.3	8705.82	9619.39	10331.6	5460.69
Valine	117.069	0	1	1	1602.77	3498.99	0	0	1417.72	13411	16148.3	14124.3	24916.6	22167.9	24445.3	17520.9	19488.8	11195.5	38729.7	36271	37176.9	16707.2	16429.8	19011.6	22736.6	23732.5	23774.7	47261.5	38763.1	50954.4	18775.3	27684.1	22147.4	26801.6	33029.4	28909.3	35180.8	38546	45618.7	33008.9	42991.6	1601.31	26545.4	20122.1	21309.2	26452.7	21556.4	24381.1	16764
Glutathione	306.076	0	0	1	0	0	0	0	1318.98	796649	859957	984958	7369196	7.66298e+06	8.17515e+06	4.05566e+06	3928824	4.06646e+06	991977	912264	948445	1.22581e+06	1.64267e+06	1530606	1.63383e+06	1611974	1586577	334518	373994	322012	5.6035e+06	6.12641e+06	5.84411e+06	2.77611e+06	2.98366e+06	2.89741e+06	2.9088e+06	2.84403e+06	2.70695e+06	974960	1.09315e+06	7919.19	490506	465103	503259	1.44917e+06	1298803	1.33571e+06	7033328
Glutathione	307.08	1	0	1	0	0	0	0	0	197466	214504	243730	1.01069e+06	1.0586e+06	1.10358e+06	588738	615451	593854	110859	112706	110196	148621	216239	199050	157070	166841	160828	47634.9	54660.1	39864.4	794690	879651	819431	395404	431260	404382	406973	413883	365621	125452	136691	1098.23	52631.8	50945.2	48267.6	370010	338952	351702	1.09341e+06
Glutathione	308.083	2	0	1	0	0	0	0	0	242298	251661	282202	1.14605e+06	1.20717e+06	1.29349e+06	717187	716108	738156	59721.9	54081.7	55829.4	92496.6	128264	122523	45400.3	45970	45208.8	23866.7	26520.1	23401.2	782550	872642	789293	389640	418325	390698	378376	367510	357331	88848.9	99150	0	10708.3	10951.8	11434.1	454380	410814	418612	1.55223e+06
Glutathione	309.087	3	0	1	0	0	0	0	0	83250	95226.2	104112	234148	237126	264352	162240	166474	168978	5847.18	5501.79	1066.8	17020.4	24212.5	22042.5	3630.03	1979.42	0	0	1901.14	0	160005	165799	152725	75453.3	84311.4	77466.5	83233.4	76145.5	60455.9	10514.9	11076.4	0	0	0	1156.8	167301	143012	155262	359165
Glutathione	310.09	4	0	1	0	0	0	0	0	45856.4	45037	42610.5	107283	113154	121892	84157.4	77231.9	85859.9	1539.26	1719.27	0	4955.18	11217.3	8402.75	0	0	0	0	1239.12	0	80667.3	83475.2	69933.4	40967.1	38211.3	38701.1	31660	33375.6	28447.6	6706.76	7657.15	0	0	0	0	75259.9	74434.6	75257.7	187946
Glutathione	311.093	5	0	1	0	0	0	922.16	0	7391.71	9587.38	10577.8	21271.8	17777.7	20103.9	13985	12800.2	15499.8	0	0	0	0	2229.83	0	0	0	0	0	0	0	9242.93	10633.9	11746.6	6111.71	9934.86	7426.58	4547.24	5892.76	4556.5	1267.76	0	0	0	0	0	18420.9	15819.6	17070.9	35226
Glutathione	309.076	1	2	1	0	0	0	0	0	5833.53	3284.11	4532.02	31549.9	30102.1	40698.8	21565.8	15362.1	22947.2	0	1338.27	0	5253.67	6313.75	7039.72	5439.08	7412.11	6503.48	0	0	0	26107.1	30675.7	26319.6	6156.7	14401.5	13401.8	15813.5	8904.02	6275.18	1499.35	1384.85	0	1295.32	0	0	9561.28	9323.52	8071.9	33971
Glutathione	308.072	0	2	1	0	0	0	0	0	29803.5	32913.8	27710	305070	326268	343798	165061	152441	168384	40257.9	39987.1	37972	51673.4	59155.3	63988	57845.6	63935	67923.7	12205.6	9207.31	12497.3	225698	252682	229685	108517	125932	126678	117405	125503	103751	37508.9	47778.9	0	21101.9	18772.9	19878	54114.7	47450.4	55401.3	291118
Glutathione disulfide	611.145	0	0	1	0	0	0	0	0	1020.22	942.14	1133.43	13313	17211.9	14283.5	6312.86	8284.96	5423.54	1196.26	1575.56	1207.66	2426.18	4029.85	6782.96	3652.31	4193.2	1701.69	2159.03	1344.17	1089.48	9785.64	16845.6	13392	4205.55	1857.94	6290.49	4093.22	3219.23	3170.17	0	1546.83	0	1029.79	1133.46	0	2469.5	3663.57	2838.32	10676.2
Glutathione disulfide	612.146	1	0	1	0	0	0	0	0	0	0	0	0	0	1963.06	0	0	0	0	0	0	0	0	0	0	0	0	0	0	0	0	3531.55	0	0	1330.76	0	0	0	0	0	0	0	0	0	0	0	0	1256.37	3681.81
Glutathione disulfide	613.151	2	0	1	0	0	0	0	0	1038.21	0	0	4610.89	4199.78	4198.22	1126.83	0	1058.87	0	0	0	0	0	0	0	0	0	0	0	0	1570.84	4352.86	3745.62	0	0	0	0	0	0	0	0	0	0	0	0	1177.24	1083.33	1018.44	4118.59
Ribulose-5-phosphate	229.012	0	0	1	0	0	0	0	0	2728.85	1632.1	1617	5916.72	5556.48	4856.71	6435.33	6251.1	4489.97	2362.43	1894.01	3503.68	858.33	4620.26	1604.4	1975.33	3999.77	5504.84	37628.5	24638.2	27621.5	10072.6	11879.6	9391.76	16932.2	11760.9	16523.4	23340.2	22171.3	18045.8	30815.9	23856.6	0	8565.76	9518.78	9927.09	7390.35	5928.36	10023.4	8733.07
Ribulose-5-phosphate	230.015	1	0	1	0	0	0	0	0	1249.86	3970.49	2338.45	14171.5	13873.5	15258.9	16099.8	20844.3	23643.3	1379.41	5217.4	6151.7	1733.21	2218.33	3065.11	3724.03	4430.5	2852.08	9632.58	2873.39	5434.69	6729.41	7663.82	8086.13	9923.49	7530.46	9140.76	4850.65	7577.52	8072.9	9419.63	4691.42	0	2632.16	2378.47	2315.28	3839.7	2280.13	9413.93	27806.3
Ribulose-5-phosphate	231.019	2	0	1	0	0	0	0	0	1087.84	1046.58	1576.49	11772.3	13463.2	16132.6	15653.7	17429.6	14564.9	5224.55	3413.22	9727.39	1801.06	2266.79	2328.39	7009.6	5077.56	6206.18	0	1766.07	0	7877.34	7860.34	10990.8	13431.1	8374.87	11587.2	6149.46	8643.48	9104.89	7924.49	4978.22	0	0	1077.06	1114.91	1862.86	4149.37	4852.33	16598
Ribulose-5-phosphate	232.022	3	0	1	0	0	0	0	0	970.05	1009.16	983.7	7580.9	11082.8	4022.67	10375.4	11328.8	12972.6	0	1290.01	2133.46	879.93	1606.63	0	3232.25	2935.46	3081.13	0	0	991.46	4955.74	5020.55	1971.5	3279.96	3986.27	3317.3	2567.38	2917.19	1962.23	2538.86	0	0	0	0	0	1162.76	1116.79	4904.32	17336.4
Ribulose-5-phosphate	233.025	4	0	1	0	0	0	0	0	0	0	1275.21	5947.25	8491.01	6190.75	6825.07	7765.14	6695.99	2276.04	2959.13	3188.01	1699.41	3465.68	3114.68	2606.02	4505.22	3355.34	2092.97	0	1591.49	2644.78	5404.22	4020.28	5199.81	9346.44	4052.96	6348.06	3749.32	9816.49	3223.58	7639.56	0	600.99	0	0	1408.59	0	1035.84	7077.17
Xylose-5-phosphate	229.012	0	0	1	0	0	0	0	0	962.01	1453.68	719.81	3634.1	2723.55	1063.23	2765.46	2125.36	1323.53	1659.7	1052.73	913.78	0	695.79	712.88	695.54	1289.76	761.73	35623.9	36937.4	32176.6	6161.53	6778.87	10083.2	10430	12897.5	11331.1	13812.7	12501.7	14299.4	26619.4	30416.4	0	11359.9	12607	11796.7	2617.9	1198.04	2846.37	6269.22
Xylose-5-phosphate	230.015	1	0	1	701.25	0	0	0	0	0	646.48	0	17807.1	19495	19676.5	26039.7	27182.8	26875.6	0	1915.68	3000.94	1278.77	1997.01	772.72	4724.32	4181.66	4431.04	4069.77	4388.72	3361.53	4410.19	4902.23	5102	4966.26	5600.14	5368.24	4348.55	5883.6	5018.46	7562.14	9784.46	0	1915.24	1517.2	2923.99	955.53	660.37	2719.61	46500.5
Xylose-5-phosphate	231.019	2	0	1	0	0	0	0	0	1852.44	0	1441.8	10471.9	11018.8	13248.1	10295	10855.2	10863.1	5624.88	4881.39	7083.74	3477.04	4997.39	4112.46	4998.59	7144.17	6828.37	1262.88	1990.5	1437.1	4787.41	5158.84	5790.18	6388.67	4731.63	7360.82	5130.68	6401.32	6818.19	7580.64	10638.7	0	1146.85	939.14	1286.8	2030.82	2117.12	2869.08	16499
Xylose-5-phosphate	232.022	3	0	1	0	0	0	0	0	0	658.24	0	11077.6	10575	10848.3	15347.2	15642.8	14730.6	752.79	828.03	783.81	900.18	2127.68	784.5	3935.11	3708.8	4073.34	701.34	0	870.58	3436.59	1156.14	2754.91	3400.64	4542.13	3559.84	2289.95	3966.7	3444.53	3064.51	3665	0	1930.53	925.48	928.36	932.3	0	1554.74	27136.2
Xylose-5-phosphate	233.025	4	0	1	0	0	0	0	0	0	758.78	0	8059.37	9702.01	7634.88	7882.82	9240.09	8946.41	5255.11	4526.51	4987.42	1432.31	4133.03	3036.71	4951.48	5798.78	3847.4	597.62	789.83	715.89	2955.43	3330.16	4207.03	5866.11	4790.44	6140.3	4187.1	5236.56	5709.11	5503.58	5269.86	0	704.01	0	823.58	730.02	1801.95	844.53	10574.5
Coenzyme A	766.108	0	0	1	0	0	0	0	0	7051.76	11109.1	10240.8	5625.61	4217.87	5001.16	6035.06	7849.81	5264.05	1152.98	2513.51	1976.64	4654.86	9317.37	7348.7	5757.3	3361.56	2941.83	1630.04	1462.83	1023.39	2533.86	4936.02	2572.37	2686.43	3003.94	2532.9	1010.56	3127.54	1426.68	2928.11	2151.59	0	1361.26	991.12	0	14947.6	12895.2	11867	8289.7
Coenzyme A	767.111	1	0	1	0	0	0	0	0	3591.6	886.26	1627.67	6800.67	7452.61	7158.51	7757.84	11508.2	8910.83	1041.82	0	815.27	1888.28	4459.28	1235.13	2336.33	3054.11	0	0	0	0	3227.21	3479.43	1251.01	1966.62	2180.56	2476.32	1858.19	2120.5	1116.89	1884.94	0	0	0	733.59	0	5403.49	4896.06	3507.45	11004.5
Coenzyme A	768.115	2	0	1	0	0	0	0	0	750.83	914.51	947.45	8706.9	6118.02	4616.25	10661.2	6515.41	9446.45	730.83	0	0	691.76	958.75	0	906.35	0	0	0	0	0	1245.59	1374.55	3052.88	0	2183.14	3137.57	737.34	2064.78	0	0	768.2	0	0	0	799.47	793.33	892.47	1034.22	7150.15
Coenzyme A	769.112	2	1	1	0	0	0	0	0	0	0	0	5548.83	3423.58	5887.82	4408.85	6226.62	6358.42	0	0	0	0	0	0	706.06	0	0	0	0	0	0	1313.8	3287.59	784.77	1226.01	1759.22	1158.96	1091.68	839.46	0	0	0	0	0	0	734.99	1078.88	0	4615.56
Acetyl CoA	808.118	0	0	1	0	0	0	0	0	4258.2	7265.83	8316.92	8380.18	6259.53	9443.22	7823.88	10577.4	7657.59	3850.81	2903.65	3293.03	9411.62	13596.9	9947.23	10839.7	10048.7	9133.24	0	0	1808.17	3430.05	2751.41	5133.88	3968.95	2287.76	3047.26	3268.89	4618.98	3798.34	1205.89	2181.67	0	1412.13	2077.11	2671.84	11979	10859.8	10776.1	10619.3
Acetyl CoA	809.122	1	0	1	0	0	0	0	0	5303.41	1907.78	3124.22	12425.9	9769.73	9253.2	10193.3	15760.5	12481.9	1618.18	1191.28	1641.47	2746.91	6482.46	4785.24	7330.67	6021.37	8025.78	0	0	0	5105.86	5675.1	2882.55	3034.66	2760.94	5497.41	3079.17	1796.15	2683.55	2225.16	1156.9	0	1078.23	0	1115.36	5120.64	2798.6	6211.62	11788.9
Acetyl CoA	810.125	2	0	1	0	0	0	0	0	4742.96	3153.08	7702.16	12908.1	12958.3	10957.9	17553.3	13429.9	17201	925.55	1176.28	0	4723.63	3146.57	6824.22	4665.23	2983.87	4019.79	0	0	0	5979.08	6974.31	4150.75	3556.06	4851.78	4372.8	4568.91	4286.46	3182.55	1209.22	985.4	0	0	0	0	8618.28	6444.47	5605.82	16475.1
Acetyl CoA	811.129	3	0	1	0	0	0	0	0	0	957.24	0	11094.2	8529.44	11645.5	16124.3	17616.5	16775	0	963.72	1205.65	0	1223.71	0	2072.45	2580.31	1299.14	0	0	0	1645.77	4260.78	5280.15	4264.31	3614.82	5700.18	4096.59	3041.5	4841.18	0	0	0	0	0	826.69	1002.3	2415.52	1128.52	17719.6
Acetyl CoA	812.132	4	0	1	0	0	0	0	0	850.96	0	0	6786.21	11471.7	13865.6	12783.4	13908.2	13225.4	0	0	0	893.61	1856.93	0	3057.11	1635.62	1025.07	0	0	0	4776.88	5395.85	5047.62	3469.53	2645.71	1740.07	1481.54	3053.67	1669.54	0	0	0	0	0	0	0	966.95	1204.56	15385.5
Acetyl CoA	813.135	5	0	1	0	0	0	0	0	0	0	0	4152.28	4075.84	3735.27	3404.72	5489.1	6089.27	0	0	0	0	0	0	0	0	946.13	0	0	0	813.08	1015.36	2171.03	1083.38	0	0	890.71	1103.66	0	0	0	0	0	0	0	0	0	0	5376.78
Acetyl CoA	814.139	6	0	1	0	0	0	0	0	0	0	0	5127.89	1515.7	2887.71	2988.97	5110.68	2356.11	0	0	0	0	0	0	0	0	0	0	0	0	929.19	1067.57	0	0	1749.14	0	0	0	800.33	0	0	0	0	0	0	0	0	0	3644.09
NAD+ (SIM)	662.103	0	0	1	0	0	0	295.31	119.27	367106	402957	412450	778831	875083	822455	907880	792355	905880	400061	456063	452449	955361	914473	1.10284e+06	822506	760220	742425	93763.5	90449.1	93257.8	546095	677924	659810	649795	572028	617232	476299	487202	459615	346166	363927	342191	210321	199489	202395	514326	522096	456156	888534
NAD+ (SIM)	663.102	1	0	1	0	0	115.02	531.63	172.25	483695	536286	530144	859784	964273	899310	1.04964e+06	925321	1.06113e+06	297187	342982	343836	1.64166e+06	1.57764e+06	1.91473e+06	688470	637098	619546	36430.4	36202.8	37086.1	201685	253667	247005	250309	219060	238696	183669	185490	176462	126482	133647	130165	80834.2	75647.5	76349.2	713442	701917	605380	810373
NAD+ (SIM)	664.102	1	1	1	0	79.18	85.81	118.35	0	135734	149769	147967	437800	496291	460648	554340	479854	566235	83879	98726.5	95867.4	437292	422910	516754	200222	187466	178963	9606.58	9659.8	10081.8	126584	161192	153066	167792	144522	158180	125031	126296	117913	31989	33514.7	34959.9	20308.3	19437.9	19594.1	190694	191910	168454	558548
NAD+ (SIM)	665.099	1	2	1	0	0	0	0	69.72	34729	36301.3	39226.3	636767	702765	670158	884935	759844	874718	20788.8	25964.5	23679	108026	98028.8	117184	66830.9	63215.9	64638.4	0	501.39	1073.08	214892	261607	257185	282310	244612	263543	208799	210000	199449	7463.58	8703.41	7897.26	5259.01	5295.95	5089.41	48552	48932.1	42460.2	984090
NAD+ (SIM)	666.095	1	3	1	0	0	0	100.24	88.68	397.38	373.05	794.32	654390	724879	692661	951406	820928	941702	7062.64	7938.95	7696.35	13594	7104.72	1928.76	29501.4	25211.6	25061.9	0	0	0	194566	239024	238389	257249	222817	242933	185512	191676	181672	2256.56	2643.83	2434.66	1170.46	1775.54	1852.03	584.69	688.62	519.25	1.10259e+06
NAD+ (SIM)	667.093	1	4	1	0	0	0	0	0	82.86	114.65	189.42	309265	353293	333344	460640	412376	468809	1702.91	2149.96	1433.35	133.33	261.93	0	8724.18	8244.78	7209.84	139.63	0	139.29	58970	73363.3	68866.7	71324.2	66780.7	70179.6	55129.4	54388	51893.9	150	330.56	620.43	413.41	137.16	237.95	85.83	116.14	142.79	567556
NAD+ (SIM)	667.098	2	3	1	0	0	0	107.14	0	1076.83	680.68	1650.76	2341.14	4368.1	2160.09	1998.21	657.16	1887.28	547.2	2149.96	1999.29	2356.59	3213.88	4100.25	2126.98	2962.55	4569.41	0	73.7	0	35728.8	33463.1	20711.6	42885.2	29595.4	32501.8	55129.4	54388	51893.9	353.64	505.14	620.43	413.41	258.75	237.95	683.49	1170.17	707.57	5309.67
NAD+ (SIM)	668.096	2	4	1	0	0	0	90.16	0	0	93.56	0	78481.8	87881.3	83035.6	116153	95871.1	119939	0	0	108.89	283.16	0	0	1883.06	1315.26	913.66	0	0	0	12802.5	16804	15619	15000.9	13663.5	14722.3	11062.6	11398.4	11717	0	0	0	0	0	96.67	0	0	0	140962
NAD+ (SIM)	669.096	2	5	1	0	0	86.06	0	73.74	0	0	0	15477.6	17800.8	15227.7	24323.7	22350.2	23150.4	0	0	0	0	0	0	237.68	0	0	0	116.15	145.66	1974.1	2610.24	1723.95	2335.16	2633.57	2496.9	1773.71	1773.87	1989.61	0	0	0	0	0	0	90.25	0	0	26938.1
NAD+ (SIM)	667.104	3	2	1	0	0	0	0	0	1765.58	1642.81	2303.13	0	0	0	87.56	66.05	292.36	296.1	362.48	1163.82	3601.85	3213.88	4100.25	144.48	93.75	0	128.24	73.7	0	110.21	0	461.7	0	0	0	0	0	0	353.64	185.78	154	109.93	149.58	0	2333.68	2353.34	2148.55	0
NAD+ (SIM)	669.098	3	4	1	69.06	79.92	86.06	69.62	73.74	0	0	0	15477.6	10985.2	10633.6	20046.9	22350.2	20525.3	0	0	0	0	0	91.57	237.68	0	0	0	116.15	145.66	1974.1	2610.24	2411.82	3199.42	2633.57	2496.9	1773.71	1773.87	1989.61	0	0	0	0	0	0	138.72	0	0	17705.1
NAD+ (SIM)	670.097	3	5	1	0	0	0	0	0	66.57	74.32	0	2345.25	2442.48	2667.72	3634.78	2654.44	4610.69	0	0	92.97	0	0	0	0	0	0	0	0	0	139.35	0	291.07	329.44	306.26	137.58	108.68	122.31	96.8	89.19	72.64	0	0	0	104.32	0	0	0	4344.32
NAD+ (SIM)	667.108	4	1	1	0	0	0	0	0	1154.23	1054.54	2303.13	0	0	0	87.56	0	0	0	0	0	1245.26	1907.08	1241.88	0	0	0	128.24	155.71	0	0	0	0	0	0	0	0	0	0	68.41	125.85	0	0	0	0	2333.68	1677.62	2148.55	0
NAD+ (SIM)	669.104	4	3	1	69.06	79.92	0	69.62	0	0	0	109.13	351.75	198.86	232.35	412.45	123.69	107.2	0	0	0	0	0	91.57	0	89.39	0	90.91	116.61	355.78	1142.3	1001.86	687.87	864.26	532.44	94.06	593.81	1053.4	461.09	84.94	111.94	0	0	0	0	138.72	0	99.71	456.43
NAD+ (SIM)	670.099	4	4	1	0	0	0	0	0	0	0	0	2345.25	2625.21	877.33	1253.08	2654.44	1496.93	0	0	92.97	0	0	0	0	0	0	0	0	0	139.35	0	291.07	173.84	306.26	0	108.68	122.31	0	0	0	0	0	0	0	0	0	0	2014.51
NAD+ (SIM)	678.109	9	7	1	0	0	0	0	114.14	294.82	325.5	182.74	270.5	353.85	269.01	111.34	100.99	166.75	166.89	105.45	0	863.8	770.13	854.07	274.85	277.27	89.92	0	0	75.88	0	160.09	159.96	130.74	0	235.86	129.91	0	134.27	82.98	0	153.55	0	0	0	310.44	238.31	353.04	174.99
NAD+ (SIM)	663.102	0	1	1	72.9	83.14	115.02	531.63	172.25	483695	536286	530144	859784	964273	899502	1.04964e+06	925321	1.06113e+06	297187	342982	343836	1.64166e+06	1.57764e+06	1.91473e+06	688470	637098	619546	36430.4	36202.8	37086.1	201685	253667	247005	250309	219060	238696	183669	185490	176462	126482	133647	130165	80834.2	75647.5	76349.2	713442	701917	605380	810373
NAD+ (SIM)	664.101	0	2	1	0	79.18	0	72.34	96.72	135734	149769	147967	437800	496291	460648	554340	479854	566235	83879	32965.8	34314.7	437292	422910	516754	200222	187466	178963	0	857.46	1553.46	126584	161192	153066	167792	144522	158180	125031	126296	117913	854.78	1260.58	491.76	750.47	332.86	1058.53	190694	191910	168454	558548
NAD+ (SIM)	666.092	0	4	1	0	90.46	78.81	100.24	146.59	0	65	0	654390	724879	692661	951406	820928	941702	1766.45	788.87	2691.11	70.41	373.93	290.65	29501.4	25211.6	25061.9	0	99.19	0	194566	239024	238389	257249	222817	242933	185512	191676	181672	2256.56	897.67	877.87	1785.15	1249.07	1852.03	107.68	195.33	119.68	1.10259e+06
NADH (SIM)	664.118	0	0	1	0	0	0	0	0	2525.15	2499.55	2884.22	7900.52	3606.4	3857.64	14306.5	10842.1	11963.3	1294.58	2152.8	2069.52	6307.5	4497.85	6052.16	11508.4	15178.4	13876.6	127.26	142.59	127.1	1943.81	4375.48	4263.43	3599.79	2036.27	1874.76	1049.31	1052.51	1130.43	96.85	147.72	242.2	1281.64	1498.06	1624.82	3368.87	2156.69	1946.86	13278.8
NADH (SIM)	665.12	1	0	1	0	81.12	0	0	69.76	4611.33	3859.37	3887.58	8524.67	7036.82	4092.62	6350.56	9900.75	7128.59	2132.61	3052.77	3220.71	9318.74	10791.2	8062.8	14520.2	12232	11735.3	0	81.02	87.03	1113.39	1561.15	1667.85	1761.16	736.59	1234.79	332.71	530.39	886.32	258	135.76	102.34	430.36	354.24	389.1	5043.9	4749.39	3553.41	13695.7
NADH (SIM)	674.148	10	0	1	0	0	0	0	0	2008.13	3178.16	3195.24	1991.04	6510.04	2181.09	6808.34	5637.95	9210.18	1017.8	1120.25	1448.8	6047.75	4776.19	7127.08	1199.99	501.98	1068.06	1012.34	11359.8	60014.1	0	2649.64	0	0	816.38	0	0	344	0	177.33	955.18	785.73	0	717.11	0	3037.79	2552.66	1442.52	6517.93
NADH (SIM)	675.151	11	0	1	0	0	0	0	0	1080.21	857.91	1903.76	6547.51	11525.3	10344.7	11950.5	11081.8	4183.63	692.53	1386.15	1005.85	6043.05	4971.9	6547.62	2500.41	1881.5	1934.48	173.25	3192.2	17597.9	0	1309.89	0	122.95	123.43	397.81	895.07	125.05	416.24	0	199.12	638.27	0	241.3	0	1298.44	812.13	1702.37	11665.6
NADH (SIM)	676.155	12	0	1	0	0	0	68.87	0	1868.62	2565.05	1499.97	20652	23291.4	22062.2	23366.2	21329.7	24252.9	4351.38	6036.86	6156.67	12292.4	11499.9	15336.1	8946.35	6916.31	7138.56	0	707.57	8293.58	0	512.45	0	0	0	0	871.64	1585.66	1683.98	1049.42	835.65	952.98	168.38	189.37	320.76	2042.84	2197.06	2809.23	20798.6
NADH (SIM)	677.156	13	0	1	0	0	0	0	0	767.97	804.81	1132.76	328.47	26291.5	5876.38	27205	23380.1	37741.2	1758.33	820.45	2832.2	2868.95	3226.09	9567.5	2485.05	2281.88	3091.29	261.18	78.54	151.22	1690.36	2638.49	5391.61	1659.71	1271.12	2420.25	3070.22	2975.07	762.37	1296.17	969.21	943.53	837.49	636.61	743.17	1265.9	2595.9	1695.53	24961
NADH (SIM)	666.121	2	0	1	0	0	0	0	0	3519.77	3684.65	4250.73	118.96	3428.2	2521.77	0	669.04	3155.13	1344.5	2334.14	1610.42	4697.4	4086.99	5386.51	3169.36	3864.35	3785.89	2130.68	2116.82	2585.86	2719.39	2999.25	2401.98	1483.94	1432.55	1680.75	1450.24	795.68	1321.92	395.21	366.31	535.37	691.88	1476.13	1065.61	4381.53	3930.35	3370.07	66.23
NADH (SIM)	667.124	3	0	1	0	0	0	0	0	1966.92	2200.75	1635.82	0	0	0	0	0	0	0	156.91	0	379.4	421.4	151.01	0	0	0	111.33	0	810.36	0	0	0	0	0	0	0	0	0	0	0	139.81	115.46	0	0	2539.35	2846.17	2020.05	0
NADH (SIM)	668.13	4	0	1	0	0	0	0	0	1071.92	1902.34	1938.93	0	0	0	0	0	0	0	0	0	413.53	0	0	0	0	0	0	708.16	7294.35	0	0	0	0	0	0	0	0	0	0	0	0	0	0	0	3503.2	2236.11	2563.18	0
NADH (SIM)	669.134	5	0	1	0	0	0	0	0	183.69	246.07	1169.09	0	0	0	0	117.9	138.54	68.27	153.36	0	930.54	1146.37	628.49	0	0	0	0	0	0	0	0	0	0	0	0	0	0	199.37	257.42	260.28	0	0	0	0	3135.5	1988.6	2072.56	0
NADH (SIM)	670.139	6	0	1	0	0	0	0	0	1067.27	1169.38	1935.58	324.6	574.98	1570.64	881.01	762.48	1452.35	1454.93	2091.44	2281.79	5171.52	1595.13	5685.41	1304.82	1101.52	1241.02	124.84	0	0	4382.15	4355.32	7146.16	5887.04	6738.52	2924	2865.88	2904.13	2427.6	420.93	459.86	365.71	89.43	130.67	104.65	3354.52	2655.14	2459.2	486.63
NADH (SIM)	671.14	7	0	1	0	0	88.8	0	0	3942.02	2942.92	4704.59	32039.4	33578.6	32807.2	21680	21170.5	25629.7	3599.86	5472.17	5576.54	9108.31	7746.02	10996.5	4111.69	3407.47	3441.09	365.35	165.37	0	12349.6	14249.4	15398.7	10596.8	8886.33	8591.02	5933.15	5985.3	6360.89	1564.46	996.22	1817.21	95.37	343.63	109.5	3243.95	5410.04	5314.65	33205
NADH (SIM)	672.14	8	0	1	0	0	0	0	0	671.4	1382.46	1619.77	15357	17603.1	10435.8	5578.24	10187.1	10799.4	1698.5	1072.65	1103.77	2360.27	0	2020.7	359.38	273.3	0	672.39	503.53	0	2267.44	4127.87	4475.19	3159.66	431.55	2305.84	885.38	599.55	717.71	455.78	662.35	1367.07	220.96	206.78	283.43	1356.06	1055.52	811.9	12143.3
NADH (SIM)	673.144	9	0	1	0	0	0	0	0	458.09	753.53	349.12	79.9	1277.14	2373.18	918.68	0	311.1	629.06	506.98	1230.59	1005.03	3087.47	2932.98	122.04	483.01	0	123.67	0	324.42	85.71	0	0	0	0	0	1316.28	0	0	0	0	106.47	0	0	0	2424.59	2032.4	741.11	3020.57
NADH (SIM)	668.11	1	3	1	0	0	0	0	0	0	66.31	72.32	4972.12	3589.69	3414.23	12795.8	9447.81	11898	0	65.53	0	0	0	0	122.61	99.8	101.47	0	84.81	237.97	1375.98	1632.64	2159.55	1548.13	1084.43	1373.12	114.8	299.25	902.29	0	0	0	0	0	0	68.87	0	0	16313.9
NADH (SIM)	675.148	10	1	1	0	0	0	0	0	1454.44	1698.14	2851	9981.79	11525.3	10344.7	11950.5	11081.8	12558.6	973.59	1386.15	1413.95	6043.05	4971.9	6547.62	1246.86	636.71	761.39	272.31	2204.69	17597.9	9693.95	11497.3	10792.9	10157.6	9293.48	8151.23	6404.22	6831.64	6431.77	664.67	514.92	918.82	0	241.3	0	2860.73	3202.51	2730.62	11665.6
NADH (SIM)	676.148	10	2	1	0	0	0	0	0	1239.64	701.64	812.62	2529.93	5364.9	2047.28	571.83	5656.37	4203.18	428.6	93.59	113.58	510.6	153.84	551.49	89.81	111.75	95.76	83.46	1643.94	4480.8	9368.42	10781.9	11889.5	10276.6	10254.6	10299.8	7173.09	6481.32	6796.17	252.98	627.35	700.13	177.01	115.71	132.85	3476.63	977.9	1036.31	1236.6
NADH (SIM)	677.143	10	3	1	0	0	81.2	0	0	1518.65	1488.3	2090.75	0	0	0	1468.91	188.38	164.5	123.58	510.43	922.05	726.28	1119.48	917.52	0	2393.75	0	0	836.11	532.57	297.7	493.68	1416.15	1567.71	856.05	2413.69	510.96	1126.96	680.2	874.98	229.76	126.73	0	0	97.3	4295.15	3344.17	3014.66	0
NADH (SIM)	678.141	10	4	1	0	0	0	0	0	2212.67	1972.28	2421.39	1030.28	619.17	0	0	1262.66	0	592.16	137.94	553.44	2209.49	817.88	1823.38	0	0	0	271.32	98.23	169.8	1214.31	2547.18	1922.68	2592.39	1988.35	1927.22	1491	1934.57	2286.06	138.09	159.43	460.11	142.13	82.82	0	4633.56	4073.02	3664.57	0
NADH (SIM)	680.137	10	6	1	0	0	0	0	0	1295.8	3294.57	3234.32	0	0	0	0	0	636.98	559.76	0	0	0	0	0	0	0	0	0	0	0	0	3027.7	360.28	2509.08	540.98	2406.78	0	1271.47	136.14	1484.09	1206.39	0	327.41	0	0	151.68	0	1262.28	0
NADH (SIM)	676.153	11	1	1	0	0	0	68.87	0	1182.83	2565.05	2220.85	20652	23291.4	22062.2	23366.2	21329.7	24252.9	4351.38	6036.86	6156.67	12292.4	11499.9	15336.1	8946.35	6916.31	7138.56	83.46	1643.94	8293.58	9368.42	10781.9	11889.5	10276.6	10254.6	10299.8	7173.09	6481.32	6796.17	1049.42	1187.15	1337.48	345.39	115.71	320.76	2292.09	3174.96	2809.23	20798.6
NADH (SIM)	677.152	11	2	1	0	0	0	0	0	1973.02	820.07	2467.17	32806.4	36251.9	35220.2	37404	33379.2	37741.2	2985.8	4488.18	4706.97	13208.2	8082.88	10239.1	8961.29	7977.39	7883.76	362.17	429.27	218.61	15389	17614.7	18008.1	16174.5	14512.1	13985.5	9931.05	9662.1	8412.62	2553	1980.05	1325.88	388.01	242.61	178.42	1220.13	1093.64	2759.57	35020
NADH (SIM)	678.147	11	3	1	0	0	0	0	0	1431.28	1015.97	1040.14	9361.13	2988.97	3620.88	4930.68	3880.98	7284.93	937.84	510.5	863.38	2957.03	2702.78	3266.21	3140.46	1924.75	1667.38	635.43	315.11	169.8	2645.58	4944.99	5791.95	4306.12	3956.73	2120.03	2342.78	4850.37	3308.02	1137.4	459.19	831.97	142.13	156.18	0	3010.9	4073.02	2399.58	2791.03
NADH (SIM)	679.144	11	4	1	0	0	0	0	0	595.05	121.75	180.87	1258.31	631.86	644.57	1875.17	3524.07	1008.1	2837.21	2884.8	2752.5	3907.55	4984.9	4771.36	1163.2	1290.97	1351.41	0	0	228.4	4288.62	1683.61	4182.04	4756.16	4209.7	3913.31	3834.75	1632.37	3730.29	466.19	330.59	753.78	87.9	121.77	79.72	3377.63	3655.47	2523.09	551.06
NADH (SIM)	680.143	11	5	1	0	0	0	0	0	3297.14	4204.57	4203.03	0	1066.21	813.19	1267.32	2959.48	2012.8	2502.88	5586.99	1397.64	5917.94	8462.33	9455.96	1346.93	344.76	0	1118.13	0	0	4074.18	2444.44	5910.06	6707.59	7952.57	5562.05	4748.27	4181.43	4655.91	1484.09	1206.39	1985.09	690.67	0	130.96	8028.81	6922.9	5825.7	93.94
NADH (SIM)	681.14	11	6	1	0	0	0	0	0	4311.04	4700.96	4809.51	1195.25	1343.53	1122.64	1466.46	2067.42	1626.09	2915.2	2798.22	2781.7	2780.6	83.84	0	609.95	610.29	188.92	3826.92	2699.44	135.05	3378.72	5453.41	5882.51	8724.84	10131.1	7249.38	5870.5	7581.74	5223.77	1237.73	2184.98	2919.53	501.62	663.71	911.68	8125.71	5089.31	4967.43	716.11
NADH (SIM)	677.154	12	1	1	0	0	0	0	0	1973.02	2124.54	1662.09	32806.4	36251.9	35220.2	37404	33379.2	37741.2	2985.8	4488.18	4706.97	13208.2	11309	14618.7	8961.29	7977.39	7883.76	537.97	305.76	153.94	15389	17614.7	18008.1	16174.5	14512.1	13985.5	9931.05	9662.1	8412.62	1296.17	1980.05	2420.9	837.49	636.61	743.17	2245.67	2595.9	1890.01	35020
NADH (SIM)	678.154	12	2	1	0	0	0	0	0	603.88	1015.97	1040.14	26222.5	28091.9	26134.7	27913.4	27343.2	29825.4	1915.03	1401.66	2819.8	8021.25	7601.16	8919.04	5670.56	4173.69	4303.2	911.45	746.68	169.8	15328.3	18362.8	18039.3	15907.6	12667.1	14362.5	9893.73	9672.27	9446.54	1441.68	1459.89	1913.14	530.49	287.67	498.72	1272.36	1166.73	730.81	27052.9
NADH (SIM)	679.15	12	3	1	0	0	0	0	0	0	121.75	0	13046.6	10402.1	14271.3	10929	14396.7	15899.1	2837.21	4107.55	3824.53	4665.85	1952.13	8026.49	2415.21	1961.87	2161.21	146.44	267.99	228.4	5612.62	6650.05	6092.69	5900.27	9102.89	2948.78	6522.69	3608.75	3409.56	886.74	760.31	444.39	140.2	121.77	311.87	569.69	1481.3	1436.11	9868.1
NADH (SIM)	680.146	12	4	1	0	0	0	0	0	1229.5	1070.4	968.7	1734.81	2719.29	2887.37	5076.5	4449.34	3306.72	3702.41	5586.99	5325.36	6340.65	8462.33	9455.96	2154.9	2765.97	2701.58	1567.83	159.88	0	4823.8	2444.44	5910.06	6707.59	7952.57	8215.43	4748.27	4368	4655.91	690.64	865.87	1985.09	911.73	786.37	710.56	8028.81	6922.9	5825.7	2236.05
NADH (SIM)	681.142	12	5	1	0	0	0	0	0	1538.42	3593.27	3003.22	1689.31	1343.53	1272.08	4033.2	3710.06	3949.65	2915.2	4022.54	3605.47	7405.64	6781.23	8651.7	1578.72	1016.09	1437.4	1294.33	2699.44	0	8703.95	6463.41	7803.28	12880.1	10131.1	10689.1	8521.99	7581.74	7826.65	2193.53	1329.47	1479.04	364.63	554.59	911.68	8125.71	7207.58	6888.53	2406.64
NADH (SIM)	682.143	12	6	1	0	0	0	0	0	3122.35	3636.36	2789.39	0	1019.19	271.93	1314.59	1185.99	1315.97	915.88	1260.77	744.49	164.34	0	220.3	0	0	101.22	1404.73	1438.38	1886.82	5796.03	7848.13	6806.76	10745.1	10448.8	9879.52	7938.96	8078.25	7576.67	706.07	1068.6	2077.55	414.95	325.49	130.41	4619.19	5843.42	3065.25	612.78
NADH (SIM)	678.155	13	1	1	0	0	0	0	0	331.7	1015.97	121.35	26222.5	28091.9	26134.7	27913.4	27343.2	29825.4	1304.01	2193.32	2819.8	8021.25	7601.16	8919.04	5670.56	4173.69	3137.65	278.63	529.8	269.74	15328.3	18362.8	18039.3	15907.6	12667.1	14362.5	9893.73	6724.61	9446.54	684.2	1076.16	1913.14	530.49	287.67	498.72	576.94	664.54	251.32	27052.9
NADH (SIM)	679.155	13	2	1	0	0	91.56	0	0	0	0	241.49	13046.6	15356.5	14271.3	16354.4	14396.7	15899.1	716.45	2710.83	2031.66	4539.15	4004.72	5325.31	3411.32	2787.38	3087.38	239.56	267.99	95.57	8246.64	9201.91	9468.68	9134.97	9102.89	7895.25	4341.23	5507.01	4172.5	574.57	1101.6	849.95	251.46	0	311.87	931.5	1481.3	1436.11	14592.3
NADH (SIM)	680.153	13	3	1	0	0	0	0	0	160.57	215.96	160.28	12537.5	9233.47	13050.4	9760.57	4719.78	10193.6	3702.41	5586.99	3927.72	5648.24	5505.03	6206.16	3218.09	2765.97	2701.58	1124.57	159.88	0	5211.23	5364.29	8733.34	5825.97	8101.55	8242.84	3716.91	4468.31	4537.22	690.64	519.13	877.52	584.33	1020.59	710.56	2556.33	792.4	2619.1	12993.5
NADH (SIM)	681.147	13	4	1	0	0	0	0	0	888.81	282.41	473.22	494.06	1784.87	149.44	5140.55	2238.19	3949.65	508.71	2194.44	2226.98	7405.64	6781.23	8651.7	968.77	405.8	1437.4	325.94	1291.98	0	5246.11	6128.46	7172.67	8732.85	3165.08	3439.71	4723.9	5059.58	5352.23	1685.48	502.64	187.7	397.92	0	0	2703.14	7207.58	4569.71	1690.53
NADH (SIM)	682.146	13	5	1	0	0	0	0	0	3122.35	3636.36	3823.39	421.54	1019.19	271.93	3263.46	2889.09	1891.24	2117.18	2947.41	1900.93	4615.84	6474.5	6531.9	225.89	168.23	101.22	2007.99	1438.38	0	8023.98	2650	6806.76	10745.1	10448.8	9879.52	7938.96	8078.25	7576.67	1787.52	1843.27	2077.55	89.44	439.37	213.1	6468.39	5843.42	5204.19	695.47
NADH (SIM)	679.159	14	1	1	0	0	91.56	0	0	553.82	617.89	610.81	4979.82	8382.42	8596.5	9023.47	9465.18	10100.4	706.23	915.03	2031.66	6235.56	4004.72	5325.31	2323.66	1395.19	1597.81	338.96	0	124.96	2634.02	2551.86	3375.99	3234.7	565.6	2710.28	2436	1994.29	2156.19	513.24	473.79	538.53	212.33	293.91	539.38	931.5	469.38	259.47	8273.52
NADH (SIM)	680.159	14	2	1	0	0	0	0	0	160.57	215.96	480.32	12537.5	13087	13050.4	14636.9	13173.8	15397.3	199.06	480.96	423.65	4399.41	3423.14	5851.12	2043.92	1699.33	1569.56	248.82	5341.61	5272.78	4913.23	5364.29	8733.34	5825.97	5448.95	5589.47	3716.91	3946.36	3827.36	632.67	566.19	703.35	144.46	518.42	0	2556.33	192.34	0	12993.5
NADH (SIM)	682.151	14	4	1	0	0	0	0	0	664.16	879.94	1227.44	421.54	0	271.93	2182.19	2889.09	575.28	1548.48	2188.6	2708.48	6947.04	6474.5	6531.9	653.04	168.23	499.72	603.26	86.98	0	2227.94	139.82	2181.23	0	2711.49	0	0	707.54	1316.72	547.28	1196.97	1121.95	152.85	160.79	190.24	3787.09	3657.81	5204.19	82.69
NADH (SIM)	680.163	15	1	1	0	0	0	0	103.42	375.23	336.33	753.77	8504.77	8356.71	7925.06	8708.19	13173.8	9504.04	100.54	480.96	119.94	3466.82	3423.14	3655.2	1805.27	1547.32	1210.46	460.91	8215.3	52307.9	2557.56	2385.66	164.03	3341.8	0	3053.24	0	2232.62	290.03	342.07	254.4	703.35	76.52	803.01	0	152.54	301.74	96.6	8984.04
NADH (SIM)	681.163	15	2	1	0	0	0	0	0	0	93.89	89.46	11105	17950	11066	16532.1	14414.7	18181	348.1	444.7	733.69	1724.35	1584.57	2259.88	934.68	0	723.67	108.1	91.34	1553.99	4303.01	4810.96	4851.35	5482.37	5030.23	5080.29	2681.21	3348.27	3236.74	245.56	431.39	295.8	85.19	72.29	0	0	989.64	1043.55	16716.6
NADH (SIM)	686.151	15	7	1	0	0	0	0	0	2304.46	3375.86	2694.62	575.78	1834.22	0	430.4	0	644.16	2191.44	1379.28	3724.3	816.32	0	0	3761.03	3137.04	1333.05	2903.8	631.77	0	2452.37	8636.07	4572.43	6775.22	5251.24	6474.91	2644.81	4534.99	4484.67	2625.28	3782.22	4440.29	442.21	0	151.94	2689.05	1328.73	1069.7	0
NADH (SIM)	681.168	16	1	1	0	0	0	0	0	64.64	93.89	882.77	15739.8	17950	15204.5	16532.1	11069	18181	411.04	1189.69	799.87	3619.08	3555.9	4431.19	6489.6	5442.75	5413.21	95.06	1085.25	5894.42	609.66	2339.68	908.26	1883.98	412.74	2516.67	1451.73	549.05	1809.8	233.07	117.87	120.89	0	72.29	0	647.15	150.79	564.09	16716.6
NADH (SIM)	684.159	16	4	1	0	0	0	0	0	695.76	1012.36	694.98	8150.19	4215.77	3183.79	7908.86	4953.13	6284.84	1824.5	2908.62	2779.96	8893.27	7146.84	11655.9	4059.28	3070.92	4980.88	178.82	96.09	0	1325.84	0	2280.5	6758.08	5105.75	5733.77	4880.96	4121.53	475.62	120.33	0	0	0	0	0	1731.45	1154.52	1014.08	4462.06
NADH (SIM)	685.156	16	5	1	0	0	0	0	0	789.9	3078.39	2134.95	7333.4	6484.12	9825.96	11714	10276.9	9378.32	6903.53	9684.25	9330.17	16289.2	14951.8	18355.4	10278.1	8606.31	8775.72	0	0	0	9949.46	3011.41	10470	15168.5	8301.5	13387.4	11251.9	10265.9	10099.4	2616.26	1547.7	1730.36	798.7	244.31	790.38	6365.4	5625.24	5392.76	5337.04
NADH (SIM)	686.155	16	6	1	0	0	0	0	0	2951.07	3375.86	3518.33	14197.5	9721.13	9548.71	15859.2	15812.7	20963.8	6088.55	8265.13	7450.25	17688.7	15614.3	13218.5	9713.59	7724.95	8201.44	2903.8	1021.3	0	8472.61	8636.07	10680.3	18804.2	17001.3	16234.7	14581.7	12444.1	12328.7	3928.12	3782.22	4440.29	1257.66	1499.57	1726.77	6304.93	5378.69	5437.2	9440.58
NADH (SIM)	684.164	17	3	1	0	0	0	0	0	0	0	0	12425.8	12282.9	4619.81	14304.5	12865.2	4948.08	884.17	494.92	509.94	1724.7	5937.54	6286.12	5720.33	4445.38	4980.88	178.82	96.09	0	1325.84	0	92.28	97.13	565.67	0	1911.63	374.43	475.62	120.33	0	0	0	0	0	0	0	0	8910.15
NADH (SIM)	685.161	17	4	1	0	0	0	0	0	1245	1316.94	1471.28	9836.3	10022.9	9825.96	16946.4	15298.9	15297.7	6903.53	9684.25	9330.17	16289.2	14951.8	18355.4	10278.1	8606.31	8775.72	0	0	0	0	0	1522.11	1678.25	1331.83	1473.01	0	3696.66	0	366.93	323.47	1297.63	621.66	244.31	404.93	4533.33	5625.24	3542.73	5337.04
NADH (SIM)	686.157	17	5	1	0	0	0	0	0	1258.97	1186.95	968.77	14197.5	14610.6	13659.3	23113.5	21804.2	20963.8	6088.55	8265.13	7450.25	17688.7	15614.3	17752.2	9713.59	7724.95	8201.44	166.83	1021.3	0	12536.7	6947.01	14326.8	18804.2	17001.3	16234.7	14581.7	12444.1	12328.7	2779.9	809.96	1070.22	1257.66	1499.57	1726.77	6304.93	5378.69	5437.2	11567.3
NADH (SIM)	687.156	17	6	1	0	0	0	0	0	2163.17	847.51	2378.02	8954.72	12906.4	8304.39	18685.5	20849.9	19430.3	3167.04	4665.58	4732.92	12248.6	10989	12970.4	5733.44	4728.43	5278.66	1529.85	1249.33	0	13646.4	13530.5	15727.5	19099.8	16874.6	18570	14755.6	13077.7	11754.3	2420.21	3370.13	2481.8	155.69	658.99	769.43	4547.6	3669.42	2517.43	12595.1
NADH (SIM)	683.17	18	1	1	0	0	0	0	0	0	0	0	13705.2	16832.4	17947.8	18210.2	16481.8	16429.8	0	0	0	2138.27	1350.74	0	5640.81	4894.74	4910.32	0	77.23	0	3055.76	2528.8	1649.77	930.25	908.5	2529.91	1486.4	1364.28	1461.24	0	0	137.67	116.06	0	0	0	0	0	19950.4
NADH (SIM)	687.159	18	5	1	0	0	0	0	0	1042.48	1095.46	727.96	8425.72	12906.4	12216.3	18685.5	7550.71	19430.3	2198.55	4665.58	4732.92	12248.6	10989	12970.4	5733.44	4728.43	5278.66	0	0	0	7161.4	7567.88	9558.38	12307.3	11333.1	8744.58	7213.31	5534.09	7178.05	1549.75	1389.8	1692.72	155.69	0	125.91	3192.69	2855.69	1850.6	4919.11
NADH (SIM)	688.16	18	6	1	0	0	0	0	0	1145.36	1480.64	1423.27	8653.35	10104.4	9178.62	14112.9	14576.7	14874.7	2343.27	3369.72	3004.99	11181.4	10768	11736.4	4318.28	3447.26	3346.3	1506.07	471.11	82.02	10403.5	8497.77	11776	16454.7	14124	15119.4	10580.2	10904.2	10753	2235.04	2267.79	2228.48	463.96	429.13	447.06	2593.65	2873.23	2775.63	9287.2
NADH (SIM)	689.159	18	7	1	0	0	0	0	0	803.9	1126.37	450.55	3683.19	6943.48	3859.04	4473.24	4751.87	4276.29	794.47	761.65	2151.18	1393.1	1086.75	646.5	0	85.84	156.79	926.02	673.66	7134.74	9148.7	8653.2	9961.06	15303.1	13114.4	14437.7	10669.3	10007.8	10378.9	1443.05	1655.45	1907.98	459.48	247.55	334.29	2032.9	1481.39	1315.7	7468.59
NADH (SIM)	684.174	19	1	1	0	0	0	0	0	0	0	0	0	3693.03	4644.36	0	0	5840.15	0	0	0	539.66	0	0	0	0	0	0	0	0	469.17	445.65	0	567.58	565.67	0	0	0	0	0	0	0	0	0	0	0	0	0	0
NADH (SIM)	687.165	19	4	1	0	0	0	0	0	0	0	0	3845.54	0	3911.94	0	0	0	1025.79	0	0	1060.37	0	0	0	0	0	0	0	0	0	2925.87	3675.15	897.82	0	4638.11	2857.45	2029.17	0	577.76	0	596.41	0	77.08	0	0	0	0	0
NADH (SIM)	690.163	19	7	1	0	0	0	0	0	102.84	0	0	3499.29	2079.71	2223.66	7254.62	2535.59	817.42	346.16	0	0	119.91	0	0	0	0	0	612.44	0	550.56	8907.06	8866.78	10100.9	14653.4	13722.8	14142.1	11359.9	9472.51	8597.59	1773.98	1410.72	939.19	357.59	126.23	396.68	82.07	616.42	621.94	8942.89
NADH (SIM)	668.116	2	2	1	0	0	0	0	0	0	0	0	681	462.61	0	0	0	69.37	0	0	0	0	0	0	122.61	120.3	247.96	0	0	1193.1	952.59	758.63	1316.86	1548.13	1084.43	888.73	433.08	393.8	902.29	0	0	0	0	0	0	0	0	0	240.69
NADH (SIM)	688.168	20	4	1	0	0	0	0	0	176	0	0	0	0	96.01	0	0	0	856.17	0	0	2221.77	0	0	0	0	0	0	0	94.81	0	0	0	0	0	0	0	0	0	0	511.24	0	0	0	0	0	0	0	0
NADH (SIM)	689.167	20	5	1	0	0	0	0	0	632.55	412.1	897.18	7849.63	7046.7	9638.54	16338.9	12043.5	15267.3	2986.93	2380.4	3437.77	11375.6	10359.4	11443.5	4991.07	4832.15	5277	0	0	0	0	0	0	0	79.51	0	0	0	0	716.64	0	0	0	101.15	97.42	1374.33	2187.06	1084.68	3784.02
NADH (SIM)	690.167	20	6	1	0	0	0	0	0	680.46	927.86	831.9	7821.56	13983.2	9637.85	21455.7	15552.1	13373.1	2306.95	1289.4	3990.53	15922.1	14042.9	4473.2	750.91	0	6332.9	221.36	0	0	8907.06	8866.78	10100.9	14653.4	13722.8	14142.1	11359.9	9472.51	8597.59	1291.79	143.96	1534	261.56	126.23	396.68	1786.5	1759.96	1313.43	12929.3
NADH (SIM)	691.167	20	7	1	0	0	0	0	0	0	0	0	1336.14	4111.98	6588.38	7450.84	640.88	8911.17	865.38	3030.24	1208.92	820.92	0	750.56	1085.8	1765.14	820.18	242.79	0	124.74	9142.82	8648.49	10235.4	14635.6	13624.2	14409.4	9532.08	9761.13	8888.21	2181	2596.68	1827.78	0	256.39	550.7	358.4	287.16	442.9	7666.93
NADH (SIM)	690.172	21	5	1	0	0	0	0	0	680.46	927.86	831.9	12398.6	13983.2	11564.5	21455.7	20756	20435.2	4630.42	6040.16	5421.4	15922.1	14042.9	17150.8	13689.7	11858.8	12549.8	0	0	0	0	0	0	0	0	0	0	0	2892.95	132.29	0	609.78	261.56	0	0	1786.5	871.47	1113.4	12929.3
NADH (SIM)	668.125	3	1	1	0	0	0	0	0	984.58	1902.34	1938.93	511.62	0	0	0	0	0	0	0	0	413.53	0	0	0	120.3	146.49	0	0	5282.6	97.17	0	0	0	0	0	318.28	94.55	0	0	0	0	0	0	0	3503.2	2236.11	2563.18	0
NADH (SIM)	670.124	4	2	1	0	0	0	0	0	611.48	2041.76	2414.34	110	97.74	101.53	0	112.54	153.41	181.29	111.78	119.41	222.1	0	0	0	123.34	78.27	487.26	8412.42	27265.2	95.04	2002.04	160.71	1381.57	449.88	926.39	629.83	320.68	147.02	255.77	343.77	696.36	78.67	712.3	0	822.63	428.57	419.48	0
NADH (SIM)	670.132	5	1	1	0	0	0	0	0	1543.97	1754.27	1935.58	324.6	94.55	71.31	881.01	112.54	194.88	83.72	152.49	293.02	176.46	311	0	255.08	123.34	172.48	148.88	1172.28	2546.05	2504.59	2137.42	2105.35	2728.61	1199.77	2356.92	1431.98	1989.12	2098.24	113.13	129.06	206.46	78.67	0	93.72	3354.52	2655.14	2459.2	0
NADH (SIM)	671.132	5	2	1	0	0	0	0	0	0	1586.62	1212.13	2395.2	2056.21	0	165.15	2524.27	1686.18	139.72	144.57	175.05	158.33	0	0	391.17	296.96	108.66	0	184.2	106.48	0	2743.26	349.97	105.43	0	683.64	119.59	125.85	314.79	0	101.83	76.44	128.83	0	91.03	2264	399.69	1284.6	341.68
NADH (SIM)	672.129	5	3	1	0	0	0	0	0	3967.54	1420.02	2027.99	1504.93	609.43	220.65	1689.6	0	157.91	820.94	3282.82	1066.19	1035.59	83.21	0	2382.82	785.03	730.16	0	0	0	237.38	0	0	510.13	1446.18	286.8	1179.05	0	0	0	0	0	0	0	0	73.94	232.66	1200.5	120.13
NADH (SIM)	671.137	6	1	1	0	0	88.8	0	0	3942.02	4529.54	4704.59	8251.24	6110.88	7263.52	10071.9	8979.93	8156.4	3599.86	5472.17	5576.54	9108.31	7746.02	10996.5	4111.69	3407.47	3441.09	365.35	278.04	88.74	7905.67	10217.7	9977.66	10596.8	8886.33	8591.02	5933.15	5985.3	6360.89	1564.46	996.22	1817.21	128.83	343.63	200.53	6331.86	5410.04	5314.65	4872.56
NADH (SIM)	672.135	6	2	1	0	0	0	0	0	3967.54	3780.97	4263.53	10166.6	6600.62	15221.4	11491.5	9535.36	10386.1	1793.44	3368.31	3151.74	5293.79	6598.11	9782.79	3536.93	2858.37	2892.06	727.41	652.04	0	14007.5	18200.8	16207.6	13649.6	11937.5	11900	8634.26	7973.94	8571.96	1669.82	939.66	2072.05	200.79	358.98	145.21	5444.46	5724.54	5187.09	11637.5
NADH (SIM)	673.132	6	3	1	0	0	0	0	0	729.45	1207.08	623.48	885.75	850.37	877.13	893.52	637.11	3112.48	412.46	1154.97	1375.45	1101.25	0	0	1372.29	171.51	420.05	103.05	325.44	2179.67	3181.5	2678.72	2475.8	3707.97	3156.95	3248.19	5120.08	2746.04	1974.24	126.53	95.77	0	0	91.2	0	372.56	187.99	600.28	2237.81
NADH (SIM)	672.137	7	1	1	0	0	0	0	0	1883.51	2218.16	3051.86	15357	17603.1	15221.4	16391.3	14516.7	16415	1698.5	2167.63	2456.5	7654.06	6598.11	9782.79	2092.54	2858.37	2892.06	885.15	652.04	0	14007.5	18200.8	16207.6	13649.6	11937.5	11900	8634.26	7973.94	8571.96	1669.82	1691.14	2072.05	589.02	454.13	397.05	5444.46	5724.54	5187.09	17612.9
NADH (SIM)	673.137	7	2	1	0	0	0	0	0	2348.39	2503.79	2926.58	10416.2	12112	9689.49	10685.6	9210.06	10846.3	1001.39	1934.22	2097.56	5606.62	3166.82	6500.97	1758.44	1459	1097.31	192.29	122.75	3219.42	11854.2	12663	13149.9	10930	9079.99	9101	7408.01	7352.23	6932.14	1171.39	1173.52	1102.31	0	161.74	0	4379.51	3979.96	3396.25	10061.7
NADH (SIM)	674.135	7	3	1	0	0	0	0	0	0	113.49	0	103.95	85.21	553.24	627.52	181.78	1655.23	195.75	180.27	1034.92	297.05	803.55	404.66	98.41	244.81	0	82.97	84.26	958.08	2428.04	3041.63	676.35	1794.43	1562.36	2780.68	1901.79	2469.8	726.27	0	0	544.85	87.76	0	116.2	0	885.11	1242.52	1859.72
NADH (SIM)	673.139	8	1	1	0	0	0	0	0	1618.94	1695.11	2926.58	10416.2	12112	9689.49	10685.6	9210.06	10846.3	859.66	1934.22	1952.7	5606.62	4970.25	6500.97	1119.3	1459	1097.31	252.78	122.75	2401.38	11854.2	12663	13149.9	10930	9079.99	9101	4878.12	7352.23	6932.14	1171.39	1173.52	1102.31	0	161.74	0	4379.51	3979.96	3396.25	10061.7
NADH (SIM)	674.141	8	2	1	0	0	0	93.36	0	893.58	2452.25	2599.65	7863.7	6118.32	8513.54	6031.73	5703.33	5890.48	1195.9	2563.99	1637.63	2094.72	1673.51	3490.56	437.08	518.83	204.34	452.68	767.65	3461.79	8797.37	10778.8	10089.2	9433.82	8113.52	7784.03	5367.51	5685.82	6138.77	862.92	256.88	995.08	237.97	155.51	116.2	4708.66	3994.58	3328.84	5356.93
NADH (SIM)	674.144	9	1	1	0	0	0	93.36	0	2901.7	3568.78	3705.59	7863.7	9205.91	8513.54	9323.79	8729.47	9210.18	1601.59	2563.99	2262.45	6047.75	4776.19	7127.08	1199.99	1034.78	1068.06	725.6	11359.8	60014.1	8797.37	10778.8	10089.2	9433.82	8113.52	5911.61	4020.87	5685.82	6138.77	862.92	955.18	785.73	237.97	511.65	116.2	4708.66	3994.58	3328.84	8953.03
NADH (SIM)	675.144	9	2	1	0	0	0	0	0	2113.07	1545.64	1948.38	5889.55	4933.63	7230.51	5861.62	7460.55	8379.11	724.88	463.37	524.56	675.23	391.64	352.1	69.72	0	99.14	1158.23	774.22	1397.63	9693.95	11497.3	10792.9	10157.6	9293.48	8151.23	6404.22	6831.64	6431.77	664.67	514.92	595.52	0	0	0	3085.72	3202.51	2309.14	4860.54
NADH (SIM)	676.141	9	3	1	0	0	0	0	0	685.6	1974.91	1502.52	0	533.61	1772.94	0	0	119.24	0	93.59	0	143.01	102.62	0	71.04	0	0	0	147.34	0	1640.56	7155.45	1448.96	1323.28	1860.14	1644.77	156.73	1186.82	359.39	252.98	97.65	251.5	0	0	0	3476.63	2394.9	1758.45	1236.6
NADH (SIM)	665.117	0	1	1	0	0	0	0	69.76	4611.33	3859.37	3887.58	4328.4	5065.91	4965.49	12220.1	7411.43	11653	1561.66	2024.67	1824.38	13719.2	10791.2	14118.2	14520.2	12232	11735.3	0	1406.48	10956.8	479.41	522.55	713.99	922.54	67.63	585.4	244.36	95.82	491.43	147.31	0	102.34	430.36	354.24	389.1	3476.15	4749.39	3553.41	10165.3
NADP+ (SIM)	742.069	0	0	1	0	0	96.68	0	0	7851.04	8394.7	9227.96	8263.13	9178.81	8523.35	10009.2	9569.9	10064.2	8797.41	8773.8	8581.89	6542.9	8567.33	10509.3	10474.6	9033.72	8250.19	4761.49	5291.65	4083.53	14991	14170.7	12399	14968	14737.4	12720.3	13787	13502.5	12184.5	9790.32	8040.17	10558.3	7045.62	6448.62	6052.02	13249.1	10877.2	9514.95	8037.21
NADP+ (SIM)	743.071	1	0	1	0	0	129.19	0	0	9687.81	10176.7	7800.88	8249.56	8946.97	6089.01	10122.6	9779.88	10971.9	3505.55	3237.57	4753.19	10840.7	13681.9	16632.5	0	7797.32	6381.5	2596.33	1825.56	2494.83	6505.34	2007.3	4474.85	6398.38	5943.26	4387.87	5777.31	2456.89	3267.36	4667.71	3781.74	4604.43	2594.09	3480.24	3380.05	15897.1	8839.34	4028.01	7344.89
NADP+ (SIM)	744.069	1	1	1	0	0	0	0	0	2605.24	2913.22	2194.23	1408.61	1134.71	1583.25	5477.41	3433.5	6188.62	1843.25	925.35	819.38	2760.03	2036.6	4281.83	2297.39	1996.55	2045.69	298.93	103.01	232.93	3293.76	853.32	2618.51	3330.06	3300.59	2681.8	3097.64	2830.69	2952.5	632.5	270.28	667.83	270.57	341.49	239.99	4220.17	3697.83	3085.45	1231.92
NADP+ (SIM)	746.06	1	3	1	0	0	0	0	167.19	0	0	0	6829.58	2318.42	4593.1	5988.64	8367.52	9261.93	0	0	0	0	0	0	340.29	632.33	215.55	0	0	0	3608.06	1229.74	3451.25	2967	1592.3	2975.57	1694.24	3408.11	1367.26	0	0	0	0	0	0	304	394.21	162.38	6107.46
NADPH (SIM)	744.086	0	0	1	0	0	0	0	0	2284.42	2448.44	2191.85	6875.78	8340.2	6048.36	10251.3	6338.14	9862.4	2467.86	3453.17	3952.12	8139.37	4343.2	5812.4	8270.41	7832.45	6283.65	213.36	196.41	605.07	6621.23	11436.8	11543.3	6967.58	4563.17	4994.68	4227.22	4398.18	4510.09	3489.39	3159.94	3666.64	909.7	604.06	1259.79	3795.58	2391.12	2629.2	7679.41
NADPH (SIM)	745.086	1	0	1	0	0	0	0	0	3921.01	2848.81	2205.13	6223.75	7858.92	5526.9	7578.36	6588.48	7228.13	1729.85	1741.33	2741.92	7707.68	6669.43	13162.2	6710.28	4041.49	1801.18	0	117.63	0	2229.67	3572.16	3682.9	2718.88	1207.93	1700.93	1149.33	972.96	1433.32	763.66	1218.58	793.63	525.94	180.16	186.78	2506.22	3946.07	952.37	6735.04
NADPH (SIM)	746.089	2	0	1	0	0	0	0	0	1060.28	1112.22	749.93	537.89	539.61	518.27	318.93	2082.33	233.34	176.52	266.05	271.15	1189.5	870.83	3677.42	1791.15	1723.08	1283.94	0	0	0	223.55	759.9	799.77	0	701.65	285.05	626.41	225.51	291.11	321.41	0	98.43	0	0	0	773.45	420.34	712.12	140.32
NADPH (SIM)	746.085	1	1	1	0	0	0	0	0	775.57	337.29	548.63	3451.06	2261	2816.12	4155.97	3987.46	5258.52	326.98	547.31	256.41	3415.48	1821.89	2000.19	1216.54	1282.73	899.52	0	0	0	1275.56	2577.17	2242.6	1673.19	1060.55	934.57	564.42	1008.37	903.51	139.28	256.06	94.73	0	0	0	969.95	1000	160.02	4680.04
NADPH (SIM)	747.082	1	2	1	0	0	0	0	0	0	124.02	0	1818.82	1676.65	898.81	2152.87	2507.09	850.63	0	0	0	130.6	135.63	138.58	165.02	270.9	253.35	0	0	0	472.73	1142.07	580.21	699.22	1401.57	1636.79	1175.54	734.36	1017.12	0	0	0	0	0	0	139.22	0	0	746.83
NADPH (SIM)	748.078	1	3	1	0	0	0	0	0	0	0	0	4718.93	5420.35	4256.08	9445.62	5148.81	9037	0	0	0	0	0	120.27	142.89	230.22	242.71	0	0	0	1920.49	2959.14	1809.38	1503.14	1384.85	1262.94	863.79	456.57	796.68	99.27	0	105.05	0	0	0	120.09	0	0	8362.25
NADPH (SIM)	749.077	1	4	1	0	0	0	0	0	0	0	0	1610.35	2769.53	1869.51	3069.49	981.04	2984.35	0	0	0	0	0	0	0	0	0	0	0	0	386.92	127.77	154.73	233.74	243.49	117.09	0	142.43	0	141.78	0	0	0	0	0	0	0	0	4414.23
NADPH (SIM)	749.08	2	3	1	0	0	0	0	0	0	0	0	1573.59	1903.11	773.32	4567.52	2816.95	4269.96	89.51	0	0	0	0	0	0	0	0	0	0	0	374.3	884.72	808.74	560.26	279.71	196.19	400.18	283.78	148.57	0	0	0	0	0	0	0	0	0	4151.31
NADPH (SIM)	750.079	2	4	1	0	0	0	0	0	0	0	0	529.61	415.83	212.72	1314.01	642.02	1214.68	0	0	116.5	0	0	0	0	0	0	0	0	0	0	129.54	138.37	119.51	0	0	0	0	0	0	0	0	0	0	0	0	0	0	1219.55
NADPH (SIM)	745.083	0	1	1	0	0	0	0	0	3921.01	4177.98	3277	6223.75	7858.92	5526.9	11081.5	4427.08	10672.1	1004.02	1566.19	1813.66	12271.9	10245.9	13162.2	6710.28	6237.52	5041.98	0	0	0	0	409.91	329	294.92	620.03	150.71	251.79	320.17	441.84	0	386.27	347.76	124.73	0	0	4286.92	1271.47	2664.25	2331.53
NADPH (SIM)	746.079	0	2	1	0	0	0	0	0	0	0	141.85	1957.49	1270.75	302.3	1693.7	974.15	1744.22	126.73	143.63	0	0	0	0	0	0	0	0	0	0	121.19	338.77	0	142.71	328.47	192.32	0	138.13	0	0	131.16	0	0	0	0	141.75	124.93	0	1021.73
NADPH (SIM)	747.076	0	3	1	0	0	0	0	0	0	0	0	5129.96	5794.09	4121.16	8485.52	5187.05	8397.08	102.48	0	0	93.62	0	0	0	0	0	0	0	0	755.21	1976.68	3412.49	2567.89	371.56	407.9	137.71	0	0	0	0	0	131.32	0	0	105.09	0	0	7666.55
NADPH (SIM)	748.074	0	4	1	0	0	0	0	0	0	118.92	0	1700.53	1874.78	2906.9	2449.62	989.01	1582.27	246.96	0	0	0	0	0	0	94.69	0	0	0	0	193.34	815.9	1910.66	1387.34	314.24	600.41	811.77	1449.07	762.91	0	0	0	0	0	0	113.96	0	0	1779.09
[truncated: 14 more columns]

## Sheet: Inhibitors 13C Gln fractions
Compound	C13	N15	Blank1	Blank2	Blank3	Blank4	Blank5	CA46_Abexinostat_1	CA46_Abexinostat_2	CA46_Abexinostat_3	CA46_Auronofin_1	CA46_Auronofin_2	CA46_Auronofin_3	CA46_Ctrl_1	CA46_Ctrl_2	CA46_Ctrl_3	CA46_Fludarabine_1	CA46_Fludarabine_2	CA46_Fludarabine_3	CA46_Thioguanine_1	CA46_Thioguanine_2	CA46_Thioguanine_3	CA46_YK-4-279_1	CA46_YK-4-279_2	CA46_YK-4-279_3	LCL_Abexinostat_1	LCL_Abexinostat_2	LCL_Abexinostat_3	LCL_Auronofin_1	LCL_Auronofin_2	LCL_Auronofin_3	LCL_Ctrl_1	LCL_Ctrl_2	LCL_Ctrl_3	LCL_Fludarabine_1	LCL_Fludarabine_2	LCL_Fludarabine_3	LCL_Thioguanine_1	LCL_Thioguanine_2	LCL_Thioguanine_3	LCL_YK-4-279_1	LCL_YK-4-279_2	LCL_YK-4-279_3	SUDHL4_Abexinostat_1	SUDHL4_Abexinostat_2	SUDHL4_Abexinostat_3	SUDHL4_Auronofin_1	SUDHL4_Auronofin_2	SUDHL4_Auronofin_3
GTP	0	0		1		1		1	1	1	1	0.973191	1	1	1	1	1	1	1	0.959771	1	1	0.9879	0.993287	0.997689	1	1	1	1	1	1	1	1	1	1	1	0.961491	1	1	1	1	1	1	1	1	1	1	1	1
GTP	1	0		0		0		0	0	0	0	0.0268086	0	0	0	0	0	0	0	0.0402288	0	0	0.0120997	0.00671342	0.00231054	0	0	0	0	0	0	0	0	0	0	0	0.038509	0	0	0	0	0	0	0	0	0	0	0	0
CTP	0	0		1	0.548381	1	1	1	0.990005	0.95199	1	1	0.953736	1	1	1	1	1	1	1	1	1	1	1	1	1	1	1	1	1	1	1	1	1	1	1	1	1	1	1	1	1	1	1	1	1	0.992558	1	1
CTP	1	0		0	0.451619	0	0	0	0.00999498	0.0480099	0	0	0.0462639	0	0	0	0	0	0	0	0	0	0	0	0	0	0	0	0	0	0	0	0	0	0	0	0	0	0	0	0	0	0	0	0	0	0.00744193	0	0
Fructose 1 6-bisphosphate	0	0	1	1	1	1	1	1	1	1	1	0.99253	0.998296	0.975275	0.99493	0.98816	1	1	1	1	1	0.985735	0.976172	1	0.981764	0.962152	0.986855	1	0.990177	1	1	1	1	1	1	1	1	1	1	0.990379	1	1	1	0.978849	1	1	0.985363	1	1
Fructose 1 6-bisphosphate	1	0	0	0	0	0	0	0	0	0	0	0.0074697	0.00170395	0.024725	0.00507048	0.0118404	0	0	0	0	0	0.0142651	0.0238278	0	0.0182365	0.0378477	0.0131449	0	0.00982284	0	0	0	0	0	0	0	0	0	0	0.0096211	0	0	0	0.0211514	0	0	0.0146374	0	0
UTP	0	0	1	1	1	1	1	1	1	1	1	1	1	1	1	1	1	1	1	1	1	1	1	1	1	1	1	1	1	1	1	1	1	1	1	1	1	1	1	1	1	1	1	1	1	1	1	1	1
Lysine	0	0		0.5		0.5		0.496963	0.497301	0.496611	0.4966	0.495745	0.496701	0.496336	0.496759	0.495678	0.495977	0.495869	0.496319	0.496691	0.496641	0.496991	0.496932	0.496982	0.497229	0.495552	0.495594	0.4966	0.497834	0.496284	0.495999	0.496281	0.496326	0.496858	0.496083	0.495229	0.497064	0.496361	0.496108	0.5	0.495198	0.49588	0.496434	0.494675	0.495464	0.496066	0.496923	0.496878	0.496784
Lysine	0	0		0.5		0.5		0.496963	0.497301	0.496611	0.4966	0.495745	0.496701	0.496336	0.496759	0.495678	0.495977	0.495869	0.496319	0.496691	0.496641	0.496991	0.496932	0.496982	0.497229	0.495552	0.495594	0.4966	0.497834	0.496284	0.495999	0.496281	0.496326	0.496858	0.496083	0.495229	0.497064	0.496361	0.496108	0.5	0.495198	0.49588	0.496434	0.494675	0.495464	0.496066	0.496923	0.496878	0.496784
Lysine	0	0		0		0		0	0	0	0	0	0	0	0	0	0	0	0	0	0	0	0	0	0	0	0	0	0	0	0	0	0	0	0	0	0	0	0	0	0	0	0	0	0	0	0	0	0
Lysine	0	0		0		0		0	0	0	0	0	0	0	0	0	0	0	0	0	0	0	0	0	0	0	0	0	0	0	0	0	0	0	0	0	0	0	0	0	0	0	0	0	0	0	0	0	0
Lysine	1	0		0		0		0	0	0	0	5.56504e-05	0.000279306	0	0.000916374	0.00213775	0.000279492	0	0	0	0	0	0	1.06604e-05	0	0	0.00104161	0	0	0	0	0	0.000329738	0	0	0.000226765	0	0.000254342	0	0	0	0	0.000434587	0.00117443	0	0	0.00032796	0	0
Lysine	1	0		0		0		0	0	0	0	5.56504e-05	0.000279306	0	0.000916374	0.00213775	0.000279492	0	0	0	0	0	0	1.06604e-05	0	0	0.00104161	0	0	0	0	0	0.000329738	0	0	0.000226765	0	0.000254342	0	0	0	0	0.000434587	0.00117443	0	0	0.00032796	0	0
Lysine	1	0		0		0		0	0	0	0	0	0	0	0	0	0	0	0	0	0	0	0	0	0	0	0	0	0	0	0	0	0	0	0	0	0	0	0	0	0	0	0	0	0	0	0	0	0
Lysine	1	0		0		0		0	0	0	0	0	0	0	0	0	0	0	0	0	0	0	0	0	0	0	0	0	0	0	0	0	0	0	0	0	0	0	0	0	0	0	0	0	0	0	0	0	0
Lysine	2	0		0		0		0	0	0	0	0	0	0	0	0	0	0	0	0	0	0	0	0	0	0	0	0	0	0	0	0	0	0	0	0	0	0	0	0	0	0	0	0	0	0	0	0	0
Lysine	2	0		0		0		0	0	0	0	0	0	0	0	0	0	0	0	0	0	0	0	0	0	0	0	0	0	0	0	0	0	0	0	0	0	0	0	0	0	0	0	0	0	0	0	0	0
Lysine	2	0		0		0		0	0	0	0	0	0	0	0	0	0	0	0	0	0	0	0	0	0	0	0	0	0	0	0	0	0	0	0	0	0	0	0	0	0	0	0	0	0	0	0	0	0
Lysine	2	0		0		0		0	0	0	0	0	0	0	0	0	0	0	0	0	0	0	0	0	0	0	0	0	0	0	0	0	0	0	0	0	0	0	0	0	0	0	0	0	0	0	0	0	0
Lysine	0	1		0		0		0.00607363	0.00539792	0.00677826	0.00680006	0.0083986	0.00603844	0.00732732	0.00464885	0.00436904	0.00748759	0.00826251	0.00736216	0.0066176	0.00671796	0.0060183	0.00613654	0.00601565	0.0055419	0.00889509	0.00672807	0.00680037	0.00433161	0.00743181	0.00800165	0.00743852	0.00668926	0.00628364	0.0078336	0.00908943	0.00587247	0.00676849	0.00778497	0	0.00960447	0.00823917	0.00626313	0.0083007	0.00907133	0.00786884	0.00549837	0.00624436	0.00643159
Lysine	1	1		0		0		0	0	0	0	0	0	0	0	0	0	0	0	0	0	0	0	0	0	0	0	0	0	0	0	0	0	0	0	0	0	0	0	0	0	0	0	0	0	0	0	0	0
ATP	0	0		0	0	0.414729	0	0.988322	1	0.995602	1	1	1	1	1	1	0.988989	0.97545	1	1	0.998654	1	1	0.997503	0.999985	1	1	1	1	1	1	1	1	1	1	1	1	1	1	1	1	1	1	0.997208	0.998663	0.985094	1	1	1
ATP	1	0		1	1	0.585271	1	0.0116783	0	0.00439777	0	0	0	0	0	0	0.0110105	0.0245504	0	0	0.00134642	0	0	0.0024971	1.50277e-05	0	0	0	0	0	0	0	0	0	0	0	0	0	0	0	0	0	0	0.00279165	0.00133667	0.0149062	0	0	0
ATP	2	0		0	0	0	0	0	0	0	0	0	0	0	0	0	0	0	0	0	0	0	0	0	0	0	0	0	0	0	0	0	0	0	0	0	0	0	0	0	0	0	0	0	0	0	0	0	0
NADP	0	0						0.649272	0.584953	0.443568	0.493838	0.632459	0.621015	0.741977	0.72443	0.93201	0.495863	0.841114	0.623929	0.631099	0.237188	0.841652	0.624545	0.402906	0.318028	0	0		0.85727	0.963564	0.7582	0.92348	0.88596	0.770591	0.822539	0.816121	0.687469	0.843913	0.449223	0.684933	0.646383	0.494612	0.264593	0.727928	0.521482	0.692695	0.607604	0.752754	0.328084
NADP	1	0						0.350728	0.415047	0.556432	0.506162	0.367541	0.378985	0.258023	0.27557	0.0679902	0.504137	0.158886	0.376071	0.368901	0.762812	0.158348	0.375455	0.597094	0.681972	1	1		0.14273	0.0364365	0.2418	0.0765199	0.11404	0.229409	0.177461	0.183879	0.312531	0.156087	0.550777	0.315067	0.353617	0.505388	0.735407	0.272072	0.478518	0.307305	0.392396	0.247246	0.671916
CDP	0	0						1	1	1	1	1	1	1	1	1	1	1			1	1	1	1	1					1			1											1	1	1	1	1	1
6-Phosphogluconate	0	0				1	1	0.0452982	0.0401623	0.0243137	0.254101	0.245553	0.243517	0.205695	0.186805	0.226152	0.792971	0.79079	0.769448	0.148658	0.114056	0.106211	0.277135	0.302266	0.243771	0.018423	0.021123	0.0228732	0.0366158	0.039428	0.0315766	0.029977	0.0162027	0.0255254	0.0198109	0.0332641	0.0198686	0.0176904	0.023064	0.0208872	0.0406551	0.0694655	0	0.0372704	0.0220293	0.0333952	0.285162	0.279556	0.262158
6-Phosphogluconate	1	0				0	0	0.00226403	0	0.00271285	0.00731286	0.0077104	0.00313339	0.00702031	0.00760988	0.0100403	0.00480066	0.0071039	0.0105021	0.00827196	0.0046682	0.00428936	0	0	0.0097073	0	0	0	0.00196574	0	0.00254089	0.00290345	0.00317722	0	0.0043863	0.00315485	0.00388902	0	0	0	0	0	0	0.000814353	0	0.00305493	0	0.00787495	0.00695482
6-Phosphogluconate	5	0				0	0	0.924241	0.941065	0.946775	0.711338	0.719574	0.724919	0.762433	0.770778	0.730864	0.199615	0.199913	0.217568	0.805312	0.857868	0.864008	0.712968	0.692021	0.734907	0.951974	0.943242	0.968298	0.91826	0.92598	0.943219	0.9261	0.947607	0.927875	0.958336	0.958007	0.941782	0.968507	0.94645	0.941064	0.919441	0.910151	0.972538	0.916219	0.945958	0.943216	0.684774	0.687709	0.707989
6-Phosphogluconate	6	0				0	0	0.0281966	0.0187722	0.0261986	0.0272481	0.027163	0.0284309	0.0248521	0.0348077	0.0329439	0.00261334	0.0021926	0.00248281	0.0377585	0.0234079	0.0254921	0.0098967	0.00571328	0.0116149	0.0296032	0.0356347	0.00882838	0.0431586	0.0345917	0.0226633	0.04102	0.0330127	0.0465998	0.0174669	0.0055745	0.0344604	0.013803	0.0304855	0.0380489	0.0399035	0.0203839	0.0274619	0.0456963	0.0320124	0.0203336	0.0300637	0.0248597	0.0228988
Adenosine 3 5-diphosphate	0	0		1		1		1	1	1	1	1	1	1	1	1	1	1	1	1	1	1	1	1	1	1	1	1	1	1	1	1	1	1	1	1	1	1	1	1	1	1	1	1	1	1	1	1	1
Adenosine 3 5-diphosphate	1	0		0		0		0	0	0	0	0	0	0	0	0	0	0	0	0	0	0	0	0	0	0	0	0	0	0	0	0	0	0	0	0	0	0	0	0	0	0	0	0	0	0	0	0	0
2-methylcitrate	0	0	1		1	1	1	1	1	1	0.452883	0.489854	0.469455	0.389837	0.396987	0.465606	1	1	0.796512	0.739158	0.670235	0.802949	1	1	1	1	1	1	1	1	0.585643	1	0.828354	1	1	1	1	1	1	1	1	1	1	0.852677	0.904856	1	0.555436	0.7614	0.380214
2-methylcitrate	2	0	0		0	0	0	0	0	0	0	0.018966	0.03585	0.0491651	0.0513965	0.0257223	0	0	0	0	0	0	0	0	0	0	0	0	0	0	0	0	0	0	0	0	0	0	0	0	0	0	0	0	0	0	0.0541196	0	0
2-methylcitrate	3	0	0		0	0	0	0	0	0	0.276171	0.165373	0.166599	0.161624	0.149683	0.148518	0	0	0.203488	0.116566	0.124396	0	0	0	0	0	0	0	0	0	0	0	0.171646	0	0	0	0	0	0	0	0	0	0	0	0	0	0.162956	0	0.183047
2-methylcitrate	4	0	0		0	0	0	0	0	0	0.270947	0.325808	0.328097	0.399374	0.401934	0.360153	0	0	0	0.144276	0.205368	0.197051	0	0	0	0	0	0	0	0	0.414357	0	0	0	0	0	0	0	0	0	0	0	0	0.147323	0.0951445	0	0.227489	0.2386	0.436738
Citrate	0	0	1	0.986712	0.738982	0.431253	0.40237	0.427873	0.474045	0.481448	0.186945	0.177015	0.190512	0.183762	0.177093	0.167484	0.342501	0.301907	0.310916	0.245791	0.305654	0.28854	0.362356	0.350813	0.333374	0.662031	0.713279	0.90662	0.424874	0.437173	0.476918	0.429849	0.543646	0.502817	0.629468	0.441127	0.467505	0.86662	0.744276	0.634602	0.87453	0.652229	0.894186	0.415859	0.416474	0.415705	0.178936	0.194551	0.181003
Citrate	1	0	0	0.0132878	0.0432608	0	0.0232308	0.0855565	0.0651666	0.0781602	0.0280945	0.0317788	0.0316491	0.0348876	0.0370988	0.0337386	0.0215823	0.0390788	0.0175649	0.0394246	0.046859	0.0344157	0.0321502	0.00615699	0.00954328	0.0277486	0.00214962	0.00476299	0.0491719	0.0498984	0.0450694	0.0586682	0.0414692	0.0558741	0.0397579	0.0500972	0.057879	0.0290849	0.0315933	0.0133357	0	0.00753862	0	0.0872633	0.0876036	0.0634333	0.0215192	0.0209512	0.0227772
Citrate	2	0	0	0	0	0.0647082	0.0572401	0.0754524	0.0704503	0.0684383	0.0606526	0.0607178	0.0549674	0.0571536	0.0621527	0.0613739	0.0960861	0.0813517	0.0794649	0.0636783	0.0686378	0.0660967	0.0386479	0.0660564	0.0445009	0.0171494	0.031062	0	0.0773193	0.0901904	0.0682821	0.0758729	0.0665759	0.0718465	0.0526845	0.0770612	0.0765523	0	0.0131845	0.0707239	0.0177433	0.0171025	0	0.0895682	0.0783169	0.0597343	0.0649578	0.0608543	0.0627875
Citrate	3	0	0	0	0.0650065	0.0608208	0.081079	0.111207	0.101507	0.0860386	0.139581	0.140174	0.145447	0.143122	0.142083	0.14241	0.110758	0.133583	0.124312	0.136207	0.12399	0.116874	0.0888663	0.0649291	0.120349	0.0328552	0.0372584	0.00855261	0.114295	0.108581	0.098732	0.116629	0.0853371	0.0927886	0.0716683	0.113849	0.0997045	0.0242307	0.0370368	0.0332687	0.0292032	0.0486624	0.0272586	0.0955483	0.0962868	0.122173	0.165812	0.167397	0.166446
Citrate	4	0	0	0	0.0644545	0.133827	0.0734835	0.0770245	0.0730608	0.0619473	0.134571	0.138529	0.14219	0.145615	0.143343	0.142854	0.0823244	0.0701937	0.0882782	0.105598	0.0849985	0.106205	0.0733133	0.0930288	0.0706326	0.114859	0.033702	0.0296415	0.141788	0.143772	0.130367	0.13301	0.120501	0.109412	0.0989566	0.150496	0.134157	0.0287652	0.0760379	0.0831898	0.041509	0.128681	0.0315676	0.0951009	0.0960031	0.112174	0.153353	0.158056	0.159556
Citrate	5	0	0	0	0.0882959	0.309391	0.362597	0.21701	0.21407	0.22088	0.421874	0.422572	0.405314	0.406355	0.40907	0.422094	0.34132	0.362576	0.374757	0.393993	0.350637	0.371408	0.404666	0.419016	0.409153	0.145358	0.182549	0.0504228	0.185719	0.169245	0.178172	0.17978	0.141988	0.167262	0.106701	0.165219	0.16336	0.0512988	0.0978712	0.16488	0.0370149	0.145787	0.0469879	0.21405	0.218541	0.224603	0.389371	0.37106	0.383458
Citrate	6	0	0	0	0	0	0	0.00587693	0.00170025	0.00308775	0.0282826	0.0292138	0.0299209	0.0291042	0.0291603	0.0300458	0.00542796	0.0113098	0.00470667	0.0153075	0.0192244	0.0164603	0	0	0.0124462	0	0	0	0.00683271	0.00114088	0.0024594	0.00619023	0.000483304	0	0.000763394	0.00214992	0.000841221	0	0	0	0	0	0	0.00261065	0.00677451	0.00217867	0.0260513	0.0271309	0.0239723
UDP	0	0								1				1		1	1	1	1	1	1	1	1		1					1	1													1	1	1	1	1	1
UDP-glucuronate	0	0						0.96076	0.868164	0.892057	0.820168	0.871758	0.884295	0.977214	0.879978	0.863326	0.953635	0.897177	0.902341	0.917206	0.938762	0.907886	0.935528	0.958133	0.890473	1	1	1	0.966699	0.771767	0.795698	0.750479	0.785575	0.741427	0.771972	0.60448	0.862445	1	1	1	1	0.985798	1	0.938355	0.883964	0.911037	0.758468	0.657657	0.687701
UDP-glucuronate	1	0						0.0392399	0.131836	0.107943	0.179832	0.128242	0.115705	0.0227864	0.120022	0.136674	0.0463654	0.102823	0.0976586	0.0827939	0.0612384	0.0921144	0.0644722	0.0418666	0.109527	0	0	0	0.033301	0.228233	0.204302	0.249521	0.214425	0.258573	0.228028	0.39552	0.137555	0	0	0	0	0.0142016	0	0.0616446	0.116036	0.0889631	0.241532	0.342343	0.312299
NADPH	0	0									1	1		1	1	1				1	1	1							1	1	1									1				1			1	1	1
Phosphocholine (+HAc)	0	0			1	1	1	1	1	1	1	1	1	1	1	1	1	1	1	1	0.996542	1	1	0.997598	1	0.99978	1	1	1	1	1	1	1	1	1	1	1	1	1	1	1	1	1	1	1	1	1	1	1
Phosphocholine (+HAc)	1	0			0	0	0	0	0	0	0	0	0	0	0	0	0	0	0	0	0.00345768	0	0	0.0024016	0	0.000220256	0	0	0	0	0	0	0	0	0	0	0	0	0	0	0	0	0	0	0	0	0	0	0
GDP-Mannose	0	0					0	0.97978	0.942364	0.9529	1	0.946314	1	0.96175	1	1	0.996234	0.942767	0.955361	0.914557	0.882459	1	0.989501	1	0.989817	1	0.894395		1	0.989968	1	1	0.740087	0.748106	1	0.959444	1	1	1	1	1	1	1	0.942976	0.931666	0.962827	0.987071	1	1
GDP-Mannose	1	0					1	0.0202204	0.0576362	0.0471002	0	0.0536855	0	0.0382497	0	0	0.00376569	0.0572328	0.0446387	0.085443	0.117541	0	0.0104985	0	0.0101831	0	0.105605		0	0.0100318	0	0	0.259913	0.251894	0	0.0405555	0	0	0	0	0	0	0	0.0570237	0.0683343	0.0371727	0.0129292	0	0
Glucose 6-phosphate	0	0					1	1	1	1	1	1	1	1	0.995474	1	1	1	0.999935	1	1	1	1	1	1	0.970156	0.989551	1	1	1	1	1	1	1	1	1	1	1	1	1	0.995723	1	1	1	0.99489	1	1	1	1
Glucose 6-phosphate	1	0					0	0	0	0	0	0	0	0	0.00452614	0	0	0	6.49259e-05	0	0	0	0	0	0	0.0298442	0.0104491	0	0	0	0	0	0	0	0	0	0	0	0	0	0.00427683	0	0	0	0.0051095	0	0	0	0
3-Phosphoglycerate	0	0						1	1	1	1	1	1	1	1	1	1	1	1	1	1	1	1	1	1	1	1	1	1	1	1	1	1	1	1	1	1	1	0.98926	1	1	1	1	1	1	1	1	1	1
3-Phosphoglycerate	1	0						0	0	0	0	0	0	0	0	0	0	0	0	0	0	0	0	0	0	0	0	0	0	0	0	0	0	0	0	0	0	0	0.0107396	0	0	0	0	0	0	0	0	0	0
Arginino-succinate	0	0	0	0	0	0	0	0.790088	0.75172	0.801914	0.222496	0.211172	0.273776	0.196553	0.231029	0.223341	0.71789	0.738329	0.593001	0.563707	0.459217	0.470321	0.627973	0.60798	0.586726	0	1	0.462923	0.351167	0.304368	0.287391	0.267959	0.298148	0.224649	0.313526	0.30432	0.261409	0	1	0.46435	0	0.520793		0.812113	0.747753	0.824663	0.297065	0.24387	0.255339
Arginino-succinate	1	0	0	0	0	0	0	0.0996371	0.0226437	0	0	0.00362608	0.00614459	0	0.00666637	0	0	0	0	0	0.0115143	0	0	0	0	0	0	0	0	0.0239958	0	0.0353357	0.0194616	0	0	0	0	0	0	0	0	0		0	0.00892988	0	0	0	0
Arginino-succinate	2	0	1	0	1	1	1	0.110275	0	0.0572609	0.0526952	0.0812674	0.0738986	0.0956762	0.0671406	0.0879434	0	0	0.037834	0.0519191	0.0932259	0.0470024	0.0276616	0	0	1	0	0	0.0600149	0.230429	0.0837986	0.0715339	0.118414	0.187897	0.0767609	0.156888	0.225305	0.496313	0	0	0.551964	0.479207		0.0581936	0.100702	0.0791295	0.0768147	0.0714859	0.0917644
Arginino-succinate	3	0	0	1	0	0	0	0	0.0939132	0.0793142	0.235143	0.213899	0.170245	0.239284	0.220612	0.214296	0.242125	0.174794	0.204983	0.111058	0.0868429	0.119647	0.164146	0.255067	0.173275	0	0	0	0.1257	0.0206556	0.143733	0.183771	0.0553079	0.113699	0.248986	0.0801819	0.131467	0	0	0	0	0		0.0482494	0	0	0.244827	0.246179	0.233578
Arginino-succinate	4	0	0	0	0	0	0	0	0.131723	0.0615108	0.489666	0.490035	0.475935	0.468487	0.474552	0.474419	0.0399854	0.0868771	0.164182	0.273315	0.3492	0.36303	0.18022	0.136953	0.239999	0	0	0.537077	0.463119	0.420551	0.485078	0.4414	0.508668	0.473756	0.360727	0.458609	0.381819	0.503687	0	0.53565	0.448036	0		0.0814439	0.142615	0.0962076	0.381293	0.438466	0.419319
Arginino-succinate	5	0	0	0	0	0	0	0	0	0	0	0	0	0	0	0	0	0	0	0	0	0	0	0	0	0	0	0	0	0	0	0	0	0	0	0	0	0	0	0	0	0		0	0	0	0	0	0
ADP	0	0				1	1	1	1	1	1	1	1	1	1	1	0.998351	1	1	1	1	1	1	1	1	1	1	1	1	1	1	1	1	1	1	1	1	1	1	1	1	1	1	1	1	1	1	1	1
ADP	1	0				0	0	0	0	0	0	0	0	0	0	0	0.00164934	0	0	0	0	0	0	0	0	0	0	0	0	0	0	0	0	0	0	0	0	0	0	0	0	0	0	0	0	0	0	0	0
ADP	2	0				0	0	0	0	0	0	0	0	0	0	0	0	0	0	0	0	0	0	0	0	0	0	0	0	0	0	0	0	0	0	0	0	0	0	0	0	0	0	0	0	0	0	0	0
O-Phospho-serine	0	0																											1	1	1	1	1	1	1	1	1	1	1	1
Isocitrate	0	0	0.970376	1	0.879477	0.491817	0.385544	0.534956	0.455353	0.571855	0.155598	0.157618	0.160265	0.158325	0.157771	0.156239	0.343156	0.312849	0.318455	0.23686	0.272686	0.256171	0.32555	0.316506	0.294816	0.689103	0.626197	0.914829	0.37154	0.370427	0.40032	0.358353	0.478082	0.443192	0.669559	0	0.0979782	0.793594	0.72134	0.63318	0.802175	0.624513	0.894883	0.420869	0.425244	0.722284	0.157252	0.157336	0.160904
Isocitrate	1	0	0.00914178	0	0	0	0.0281902	0.0909185	0.0779703	0.0986211	0.0277227	0.0327759	0.0317533	0.0376058	0.0319381	0.0353164	0.0232653	0.0250334	0.0252093	0.0398219	0.0426897	0.044295	0.0299281	0.0271864	0.0098733	0.0261013	0.0352967	0.00893762	0.0593022	0.061488	0.0569191	0.0662074	0.0531442	0.0663494	0.030374	0.146177	0.131024	0.0213697	0.0265818	0.0299261	0.0352727	0.0173952	0.00286115	0.0881758	0.0871028	0.101967	0.0233762	0.022664	0.0213276
Isocitrate	2	0	0	0	0	0.0819597	0.0409555	0.114931	0.0726607	0.102501	0.0607365	0.0597218	0.0583609	0.057507	0.0610399	0.0593347	0.0831801	0.0839568	0.0843756	0.0693886	0.070314	0.0740208	0.0660059	0.0229199	0.0619669	0.0263236	0.0352924	0	0.0905924	0.0887542	0.0819748	0.0943591	0.0689067	0.0748283	0.0402432	0.136254	0.132695	0.0127724	0.02026	0.0458811	0.0129885	0.0323939	0.00211811	0.0863481	0.0829802	0.118068	0.0679066	0.0682261	0.0656983
Isocitrate	3	0	0	0	0	0.0829742	0.132116	0.118694	0.0950425	0.112706	0.145436	0.146508	0.14575	0.147807	0.150179	0.149548	0.11046	0.113921	0.108186	0.127098	0.116945	0.121373	0.0945664	0.10815	0.0967625	0.0650376	0.0671097	0.0157524	0.118005	0.124747	0.119435	0.123149	0.105585	0.104104	0.0661993	0.186327	0.164585	0.0532436	0.0517075	0.0350102	0.025145	0.106398	0.0217394	0.108721	0.102234	0.0477246	0.172863	0.169089	0.173793
Isocitrate	4	0	0.0204825	0	0.120523	0.0712955	0.0703446	0.123371	0.0817719	0.099361	0.144104	0.145878	0.140189	0.14065	0.137933	0.142392	0.0620689	0.0763074	0.0780328	0.102673	0.0955632	0.0940367	0.0592184	0.0682673	0.0685413	0.0669956	0.0918218	0.0188911	0.161761	0.156577	0.153712	0.154723	0.126205	0.126379	0.0950198	0.250485	0.209402	0.0430214	0.0783338	0.0904679	0.0312194	0.109974	0.026489	0.0844075	0.0890543	0	0.163708	0.155125	0.157219
Isocitrate	5	0	0	0	0	0.271954	0.303126	0	0.209865	0	0.438776	0.426884	0.433478	0.427749	0.432108	0.426036	0.368182	0.373263	0.369718	0.403114	0.381809	0.388279	0.418011	0.442374	0.461262	0.123499	0.141572	0.0397307	0.193441	0.191518	0.183065	0.194874	0.160658	0.178836	0.0967832	0.274572	0.255883	0.0759986	0.101777	0.165535	0.0931994	0.109325	0.0519091	0.199655	0.201147	0	0.390204	0.400683	0.394679
Isocitrate	6	0	0	0	0	0	0.0397238	0.0171295	0.00733695	0.0149565	0.0276271	0.0306137	0.0302041	0.0303561	0.029031	0.0311347	0.00968819	0.0146694	0.0160242	0.021044	0.0199925	0.021824	0.00672003	0.0145968	0.0067774	0.00294063	0.00271079	0.00185894	0.00535863	0.00648798	0.00457318	0.00833406	0.00741929	0.00631097	0.00182113	0.00618477	0.00843217	0	0	0	0	0	0	0.0118236	0.0122376	0.00995597	0.0246904	0.0268773	0.0263788
Mannose 6-phosphate	0	0						1	0.999252	0.993134	1	1	1	0.999236	1	1	1	1	1	0.98479	0.998668	0.986322	1	1	0.998357	1	0.943174	0.979772	1	1	1	0.999923	1	0.993864	1	0.990299	0.999065	0.981313	1	1	1	0.979346	1	1	0.99852	0.989021	1	0.995021	1
Mannose 6-phosphate	1	0						0	0.00074793	0.00686633	0	0	0	0.000764109	0	0	0	0	0	0.0152102	0.00133196	0.0136778	0	0	0.00164288	0	0.0568258	0.0202277	0	0	0	7.73343e-05	0	0.00613608	0	0.00970078	0.000934624	0.0186869	0	0	0	0.0206545	0	0	0.00148012	0.0109786	0	0.00497861	0
GMP	0	0						1	1	1	1	1	1	1	1	1	1	1	1	1	1	0.955857	1	1	1	1	1	1	1	1	1	1	1	1	1	1	1	1	1	1	1	1	1	1	1	0.99594	1	1	1
GMP	1	0						0	0	0	0	0	0	0	0	0	0	0	0	0	0	0.0441432	0	0	0	0	0	0	0	0	0	0	0	0	0	0	0	0	0	0	0	0	0	0	0	0.00405972	0	0	0
O-Phosphorylethanolamine	0	0			1	1	1	1	1	1	1	1	1	1	1	1	1	1	1	1	1	1	1	1	1	1	1	1	1	1	1	1	1	1	1	1	1	1	1	1	1	1	1	1	1	1	1	1	1
Phosphoenolpyruvate	0	0						1	1	1	1	0.999391	1	1	1	1	0.999129	1	1	1	0.989488	1	1	1	1	0.983111	1	0.991831	0.993648	1	0.996306	0.991344	1	1	0.98006	0.991919	1	1	1	1	1	1	1	1	1	1	0.997969	1	1
Phosphoenolpyruvate	1	0						0	0	0	0	0.000608758	0	0	0	0	0.000870911	0	0	0	0.0105118	0	0	0	0	0.016889	0	0.00816874	0.00635243	0	0.00369396	0.00865628	0	0	0.0199396	0.00808097	0	0	0	0	0	0	0	0	0	0	0.00203052	0	0
CMP	0	0						1	1	1	1	1	1	1	1	1	1	1	1	1	1	1	1	1	1	1	1	1	1	1	1	1	1	1	1	1	1	1	1	1	1	1	1	1	1	1	1	1	1
Fructose 6-phosphate	0	0				1		0.999677	1	0.98284	1	1	0.998142	1	0.993836	0.999587	0.999543	0.986616	1	0.998907	1	0.991876	1	1	0.997499	1	1	1	0.987643	0.99911	1	1	0.990913	1	1	0.993664	1	1	1	0.999034	1	1	1	1	0.992736	0.981146	1	1	1
Fructose 6-phosphate	1	0				0		0.000322886	0	0.0171601	0	0	0.00185823	0	0.00616378	0.000413055	0.000457247	0.0133845	0	0.00109326	0	0.0081238	0	0	0.00250069	0	0	0	0.0123573	0.000890347	0	0	0.00908746	0	0	0.00633556	0	0	0	0.000966443	0	0	0	0	0.00726391	0.0188542	0	0	0
Erythrose-4-phosphate	0	0									1	1	1	1	1	1	1	1	1			1								1	1									1							1	1	1
CDP-ethanolamine	0	0						1	1	1	1	1	1	1	1	1	1	1	1	1	1	1	1	1	1	1	1	1	1	1	1	1	1	1	1	1	1	1	1	1	0.976212	1	1	1	1	1	1	1	1
CDP-ethanolamine	1	0						0	0	0	0	0	0	0	0	0	0	0	0	0	0	0	0	0	0	0	0	0	0	0	0	0	0	0	0	0	0	0	0	0	0.0237883	0	0	0	0	0	0	0	0
Glyceraldehyde-3-phosphate	0	0						1	0.942845	1	1	0.994087	1	0.996038	0.99715	1	1	1	1	1	1	1	0.984291	1	1	1	1	1	1	0.996679	1	1	1	1	1	1	1	0.994991	1	1	1	1	1	1	1	1	1	0.990395	1
Glyceraldehyde-3-phosphate	1	0						0	0.0571553	0	0	0.00591342	0	0.00396241	0.00284985	0	0	0	0	0	0	0	0.0157094	0	0	0	0	0	0	0.00332099	0	0	0	0	0	0	0	0.00500916	0	0	0	0	0	0	0	0	0	0.00960506	0
Aconitate	0	0	1	1	1	1	1	0.5053	0.499643	0.53496	0.144084	0.134589	0.136943	0.139805	0.138703	0.138458	0.30899	0.334544	0.416261	0.230639	0.232776	0.232106	0.224414	0.216289	0.212019	0.608336	0.53627	0.770219	0.307965	0.287278	0.308281	0.269683	0.276064	0.248949	0.299693	0.317895	0.283742	0.407187	0.373584	0.410552	0.662486	0.637792	0.676123	0.453168	0.423778	0.450565	0.14323	0.128641	0.167844
Aconitate	1	0	0	0	0	0	0	0.113067	0.0977507	0.0836948	0.0273922	0.0299111	0.0301312	0.0307838	0.0303291	0.0358958	0.0188039	0.0143141	0.019025	0.0366315	0.0371636	0.0408872	0	0	0.00666472	0	0.0101645	0.0123505	0.0626669	0.0753217	0.0649112	0.0739063	0.0782792	0.0750828	0.0687485	0.0783655	0.0791442	0.050506	0.0479386	0.0369078	0	0	0	0.111257	0.133317	0.121506	0.0227057	0.0232743	0.0182926
Aconitate	2	0	0	0	0	0	0	0.0744341	0.0722991	0.0700145	0.0527987	0.0577023	0.0575942	0.0515589	0.0539322	0.0559273	0.0965064	0.0756767	0.0854574	0.0688642	0.0710578	0.0687165	0.06142	0.0359769	0.0541145	0.0311176	0.0560855	0	0.0867245	0.0893233	0.0829006	0.0937389	0.0925565	0.0996487	0.0945346	0.100768	0.0976585	0.0865542	0.0530248	0.0771582	0	0	0	0.10207	0.0957233	0.0994569	0.0587365	0.0573243	0.0571055
Aconitate	3	0	0	0	0	0	0	0.0985467	0.0962772	0.0818637	0.136357	0.141596	0.138606	0.149688	0.142708	0.142921	0.11938	0.0992726	0.0899884	0.134251	0.132588	0.121909	0.0987828	0.0654741	0.103265	0.0476061	0.0803376	0.0328198	0.149089	0.135097	0.132072	0.142004	0.13289	0.145399	0.123854	0.146346	0.139191	0.124764	0.123057	0.0914689	0	0	0	0.105939	0.0941696	0.082019	0.162083	0.176002	0.16156
Aconitate	4	0	0	0	0	0	0	0.0572326	0.0771245	0.0680885	0.128264	0.123695	0.118437	0.119243	0.108596	0.112474	0.0354456	0.0570588	0.0376667	0.0834427	0.0776447	0.0827698	0	0.0147998	0.00851273	0.0350379	0.090927	0.0588853	0.143855	0.129201	0.14657	0.155753	0.146993	0.138072	0.183118	0.124249	0.1538	0.0757632	0.141029	0.0954959	0	0	0	0.0850432	0.0891398	0.0793837	0.135741	0.137398	0.11974
Aconitate	5	0	0	0	0	0	0	0.147342	0.154579	0.151705	0.476761	0.478425	0.481191	0.482207	0.495175	0.477033	0.409011	0.410114	0.341904	0.424812	0.425919	0.434197	0.597812	0.659337	0.610387	0.277903	0.226215	0.125725	0.24153	0.272972	0.259728	0.263365	0.260626	0.286744	0.22299	0.221777	0.244008	0.255226	0.252574	0.277333	0.337514	0.362208	0.323877	0.139937	0.161689	0.162954	0.447831	0.446846	0.447706
Aconitate	6	0	0	0	0	0	0	0.00407811	0.00232646	0.00967387	0.0343433	0.0340823	0.0370985	0.0267152	0.0305566	0.0372907	0.011863	0.00901949	0.00969705	0.021359	0.0228505	0.0194142	0.0175714	0.00812324	0.00503624	0	0	0	0.00816939	0.0108065	0.00553788	0.00155067	0.0125913	0.00610452	0.0070614	0.0106005	0.00245551	0	0.00879374	0.0110846	0	0	0	0.00258557	0.00218352	0.00411552	0.0296726	0.0305154	0.0277517
CDP-choline (+HAc)	0	0						1	1	1	1	1	1	1	1	1	1	1	1	1	1	1	1	1	1	1	1	1	1	1	1					1		1	1	1	1	1	1	1	1	1	1	1	1
Cystathionine	0	0		1			1	1	1	1	1	0.988759	1	1	1	1	1	1	1	1	1	1	1	1	1	1			1	1	1	1	1	1	1		1		1				1	1	1	1	1	0.982466	0.994221
Cystathionine	1	0		0			0	0	0	0	0	0.0112407	0	0	0	0	0	0	0	0	0	0	0	0	0	0			0	0	0	0	0	0	0		0		0				0	0	0	0	0	0.0175342	0.00577912
UDP-Glucose	0	0						0.787655	1	1	1	1	1	1	0.956227	0.990255	1	1	0.96251	0.856727	1	0.873734	1	0.894109	0.902572	0.968128	0.907761	0.849418	1	1	1	1	1	1	0.938421	1	1	0.850304	0.849769	0.823488	0.903976	0.871292	0.858059	0.84633	0.857766	0.878237	0.995177	1	0.946907
UDP-Glucose	1	0						0.212345	0	0	0	0	0	0	0.0437729	0.00974546	0	0	0.0374904	0.143273	0	0.126266	0	0.105891	0.0974276	0.0318724	0.0922387	0.150582	0	0	0	0	0	0	0.0615787	0	0	0.149696	0.150231	0.176512	0.0960239	0.128708	0.141941	0.15367	0.142234	0.121763	0.00482302	0	0.053093
IMP	0	0				1		1	1	1	1	1	1	1	1	1	1	1	1	1	1	1	1	1	1	1	1	1	1	1	1	1	1	1	1	1	1	1	1	1	1	1	1	1	1	1	1	1	1
Creatine phosphate	0	0						0.993985	1	0.987908	1	1	1	1	1	1	1	1	1	0.99198	1	0.964751	1	1	1	0.984389	1	1	1	1	1	1	1	0.997238	1	0.998092	1	1	1	1	1	1	1	1	1	1	1	1	1
Creatine phosphate	1	0						0.00601465	0	0.0120916	0	0	0	0	0	0	0	0	0	0.00802034	0	0.0352485	0	0	0	0.0156115	0	0	0	0	0	0	0	0.00276224	0	0.00190802	0	0	0	0	0	0	0	0	0	0	0	0	0
UMP	0	0						1	1	1	1	1	1	1	1	1	1	1	1	1	1	1	1	1	1	1	1	1	1	1	1	1	1	1	1	1	1	1	1	1	1	1	1	1	1	1	1	1	1
NAD	0	0						0.515592	0.529697	0.497396	0.572181	0.593437	0.572833	0.573759	0.553115	0.550349	0.720276	0.713259	0.731611	0.432553	0.414023	0.423519	0.65722	0.676552	0.707243	0.85064	0.92598	0.517739	0.952088	0.949051	0.949527	0.941692	0.953305	0.929301	0.932139	0.932544	0.916391	0.956449	0.923695	0.928626	0.927236	0.926466	0.932592	0.494436	0.516902	0.500693	0.648805	0.651521	0.660933
NAD	1	0						0.484408	0.470303	0.502604	0.427819	0.406563	0.427167	0.426241	0.446885	0.449651	0.279724	0.286741	0.268389	0.567447	0.585977	0.576481	0.34278	0.323448	0.292757	0.14936	0.0740195	0.482261	0.0479119	0.0509487	0.0504732	0.0583079	0.0466951	0.0706988	0.0678611	0.0674556	0.0836088	0.0435505	0.0763046	0.0713737	0.0727643	0.0735341	0.0674078	0.505564	0.483098	0.499307	0.351195	0.348479	0.339067
NAD	2	0						0	0	0	0	0	0	0	0	0	0	0	0	0	0	0	0	0	0	0	0	0	0	0	0	0	0	0	0	0	0	0	0	0	0	0	0	0	0	0	0	0	0
UDP-N-acetylglucosamine	0	0						0.810394	0.819329	0.809271	0.891075	0.90131	0.949753	0.877518	0.77119	1	0.902105	0.901359	0.891486	0.761352	0.754497	0.748025	0.87894	0.872977	0.883744	0.882064	0.793942	0.760816	1	1	1	0.94906	1	1	1	1	1	0.897048	0.887865	1	0.848739	0.762521	0.878964	0.82729	0.812385	0.830405	1	1	1
UDP-N-acetylglucosamine	1	0						0.11947	0.11387	0.109592	0.108925	0.0986896	0.0502473	0.122482	0.22881	0	0.0373831	0.0450566	0.0495256	0.150939	0.155876	0.166896	0.0771863	0.0846484	0.0780658	0.10885	0.206058	0.239184	0	0	0	0.0509402	0	0	0	0	0	0.102952	0.112135	0	0.151261	0.237479	0.121036	0.0993235	0.122369	0.100064	0	0	0
UDP-N-acetylglucosamine	2	0						0.070136	0.0668012	0.081137	0	0	0	0	0	0	0.0605114	0.0535848	0.058988	0.0877091	0.089627	0.0850794	0.0438737	0.0423744	0.0381897	0.00908576	0	0	0	0	0	0	0	0	0	0	0	0	0	0	0	0	0	0.0733864	0.0652465	0.0695313	0	0	0
Folic acid	0	0						1	0.983241	1	1	1	1	1	1	1	0.971311	1	1	1	1	1	1	1	1	1	1	0.966541	1	1	1	1	1	1	1	1	1	1	1	0.910824	1	1	1	1	1	1	1	1	1
Folic acid	1	0						0	0.0167586	0	0	0	0	0	0	0	0.0286887	0	0	0	0	0	0	0	0	0	0	0.0334595	0	0	0	0	0	0	0	0	0	0	0	0.0891764	0	0	0	0	0	0	0	0	0
Folic acid	2	0						0	0	0	0	0	0	0	0	0	0	0	0	0	0	0	0	0	0	0	0	0	0	0	0	0	0	0	0	0	0	0	0	0	0	0	0	0	0	0	0	0	0
ADP-Glucose	0	0						1	1	1	1	0.983062	0.883215	0.982459	0.794826	0.717451	1	1	1	0.965716	1	0.911769	0.999698	0.993819	1	1	1	0.877037	0.899888	1	1	1	1	1	1	1	1	1	0.924157	1	1	1	1	1	1	1	0.993691	0.972705	0.764261
ADP-Glucose	1	0						0	0	0	0	0.016938	0.116785	0.0175405	0.205174	0.282549	0	0	0	0.0342843	0	0.0882309	0.000302175	0.00618124	0	0	0	0.122963	0.100112	0	0	0	0	0	0	0	0	0	0.075843	0	0	0	0	0	0	0	0.00630885	0.0272953	0.235739
Dihydroxyacetone phosphate	0	0						1	1	1	0.998794	1	1	1	1	1	1	0.986579	0.998713	1	0.993322	1	0.994254	0.999726	0.997732	1	1	1	1	1	1	1	1	1	1	1	1	1	1	0.990911	1	0.996858	0.982049	1	1	1	1	1	1
Dihydroxyacetone phosphate	1	0						0	0	0	0.00120621	0	0	0	0	0	0	0.0134209	0.00128656	0	0.00667832	0	0.00574568	0.000274317	0.00226813	0	0	0	0	0	0	0	0	0	0	0	0	0	0	0.00908917	0	0.00314181	0.0179514	0	0	0	0	0	0
Glycerol 3-phosphate	0	0				1	1	0.996591	1	0.999765	0.996674	1	0.999004	0.999426	1	0.99924	0.999576	0.996576	1	1	0.998502	0.998716	1	1	0.998409	1	1	1	1	1	1	0.99975	1	1	1	1	1	0.992218	1	1	1	1	1	0.997618	0.997709	1	0.999672	0.998762	0.999803
Glycerol 3-phosphate	1	0				0	0	0	0	0.000234714	0.00166018	0	0	0	0	0	0.000423594	0	0	0	0	0	0	0	0.00159092	0	0	0	0	0	0	0.000250073	0	0	0	0	0	0.00778246	0	0	0	0	0	0	0	0	0	0.000912921	0
Glycerol 3-phosphate	3	0				0	0	0.00340874	0	0	0.00166549	0	0.000995912	0.000574015	0	0.000760278	0	0.00342434	0	0	0.00149769	0.00128449	0	0	0	0	0	0	0	0	0	0	0	0	0	0	0	0	0	0	0	0	0	0.00238245	0.00229146	0	0.000327636	0.000324814	0.000196566
Cystine	0	0		1	1	1	0.893458	1	1	1	1	1	1	1	1	1	1	1	1	1	1	1	1	1	1	1	1	1	1	1	1	1	1	1	1	1	1	1	1	1	1	1	1	1	1	1	1	1	1
Cystine	1	0		0	0	0	0.106542	0	0	0	0	0	0	0	0	0	0	0	0	0	0	0	0	0	0	0	0	0	0	0	0	0	0	0	0	0	0	0	0	0	0	0	0	0	0	0	0	0	0
AMP	0	0	1	1	1			1	1	1	0.957333	1	1	1	1	1	1	1	1	1	1	1	1	1	1	1	1	1	1	1	1	1	1	1	1	1	1	1	1	1	1	1	1	1	1	1	1	1	1
AMP	1	0	0	0	0			0	0	0	0	0	0	0	0	0	0	0	0	0	0	0	0	0	0	0	0	0	0	0	0	0	0	0	0	0	0	0	0	0	0	0	0	0	0	0	0	0	0
AMP	2	0	0	0	0			0	0	0	0.0426671	0	0	0	0	0	0	0	0	0	0	0	0	0	0	0	0	0	0	0	0	0	0	0	0	0	0	0	0	0	0	0	0	0	0	0	0	0	0
Deoxyribose phosphate	0	0		1				1	1	1	1	1	1	1	1	1	1	1	1	1	1	1	1	1	1	1	1		1	1	1	1	1	1	1	1	1	1	1	1	1	1		1	1	1	1	1	1
Homocystine	0	0							1	1		1	1	1	1	1	1	1	1	1	1	1				1	1	1	1	1	1	1	1	1	1	1	1	1	1	1		1	1	1	1	1	1	1
N-carbamoyl-aspartate	0	0					0	0.425419	0.405327	0.413329	0.462611	0.451608	0.485041	0.411503	0.453393	0.433099	0.388963	0.383719	0.396163	0.5	0.405314	0.5	0.5	0.5	0.5	0.5	0.5	0.5	0.468232	0.5	0.5	0.483089	0.476958	0.477186	0.434746	0.461252	0.47019	0.5	0.5		0.5	0.5	0.5	0.421439	0.436694	0.5	0.452061	0.408463	0.471471
N-carbamoyl-aspartate	0	0					0	0.425419	0.405327	0.413329	0.462611	0.451608	0.485041	0.411503	0.453393	0.433099	0.388963	0.383719	0.396163	0.5	0.405314	0.5	0.5	0.5	0.5	0.5	0.5	0.5	0.468232	0.5	0.5	0.483089	0.476958	0.477186	0.434746	0.461252	0.47019	0.5	0.5		0.5	0.5	0.5	0.421439	0.436694	0.5	0.452061	0.408463	0.471471
N-carbamoyl-aspartate	0	0					0	0	0	0	0	0	0	0	0	0	0	0	0	0	0	0	0	0	0	0	0	0	0	0	0	0	0	0	0	0	0	0	0		0	0	0	0	0	0	0	0	0
N-carbamoyl-aspartate	0	0					0	0	0	0	0	0	0	0	0	0	0	0	0	0	0	0	0	0	0	0	0	0	0	0	0	0	0	0	0	0	0	0	0		0	0	0	0	0	0	0	0	0
N-carbamoyl-aspartate	1	0					1	0.149161	0.189347	0.173343	0.0747785	0.0967836	0.0299179	0.176995	0.0932144	0.133802	0.0487516	0.04934	0.0604036	0	0.189372	0	0	0	0	0	0	0	0.0635357	0	0	0.0338224	0.0460839	0.0456284	0.130509	0.0774958	0.0596209	0	0		0	0	0	0.157123	0.126613	0	0.0958776	0.183074	0.0570578
N-carbamoyl-aspartate	2	0					0	0	0	0	0	0	0	0	0	0	0.167383	0.179754	0.145666	0	0	0	0	0	0	0	0	0	0	0	0	0	0	0	0	0	0	0	0		0	0	0	0	0	0	0	0	0
N-carbamoyl-aspartate	3	0					0	0	0	0	0	0	0	0	0	0	0.00593876	0.00346766	0.00160436	0	0	0	0	0	0	0	0	0	0	0	0	0	0	0	0	0	0	0	0		0	0	0	0	0	0	0	0	0
Carnosine	0	0						1	1	1	1	1	1	1	1	1	1	1	1	1	1	1	1	1	1	1	1	1	1	1	1	1	1	1	1	1	1	1		1		1	1	1	1	1	1	1	1
Galacturonic acid	0	0						1	1	1	1	1	1	1	1	1	1	1	1	1	1	1	1	1	1	1	1	1	1	1	1	1	1	1	1	1	1	1	1	1	1	1	1	1	1	1	1	1	1
Malate	0	0	1	0.86446	0.683724	0.596399	0.249703	0.473563	0.509365	0.529194	0.172226	0.166215	0.169643	0.154497	0.158759	0.176395	0.504263	0.499999	0.57281	0.343994	0.341769	0.334999	0.444216	0.44564	0.431895	0.412547	0.340557	0.469616	0.321262	0.323819	0.330215	0.279494	0.269613	0.267874	0.264732	0.271763	0.27804	0.432583	0.413093	0.384171	0.462135	0.53269	0.459808	0.438836	0.435116	0.438057	0.196645	0.195278	0.196564
Malate	1	0	0	0	0	0	0.012269	0.105045	0.0970011	0.0889988	0.0217092	0.0209165	0.0197575	0.0233698	0.0228175	0.020989	0.0219249	0.0219542	0.0173131	0.042093	0.0407401	0.0424085	0.00599629	0.0105947	0.00931472	0.0398006	0.0395563	0.0352296	0.0560328	0.0545491	0.0536798	0.0632516	0.0619626	0.0641435	0.0678057	0.0662485	0.0676126	0.034408	0.0342364	0.033772	0.0136336	0.00881755	0.00608374	0.116944	0.118325	0.11491	0.0212036	0.020926	0.0212543
Malate	2	0	0	0.13554	0.155301	0.0417837	0.0983173	0.10879	0.106693	0.0959421	0.0798457	0.0816732	0.0797674	0.0855569	0.0806501	0.0819924	0.0548461	0.0618697	0.0477796	0.0893171	0.0968848	0.0958517	0.0386479	0.0399483	0.0409249	0.0881821	0.0965811	0.0805934	0.123419	0.126429	0.117864	0.134217	0.135379	0.137214	0.139594	0.139916	0.138941	0.0782795	0.0759222	0.0939386	0.0306694	0.0322581	0.039583	0.130283	0.128815	0.13297	0.0894415	0.0893453	0.0888902
Malate	3	0	0	0	0	0.0894516	0.220399	0.0807603	0.0686352	0.0732335	0.260423	0.263131	0.263972	0.263656	0.265904	0.26119	0.200863	0.193906	0.168784	0.151297	0.155345	0.148593	0.205353	0.194421	0.206951	0.118667	0.137477	0.100528	0.153771	0.150691	0.15437	0.149902	0.153414	0.152553	0.139382	0.136296	0.138741	0.150005	0.166538	0.161895	0.191127	0.151629	0.179584	0.071819	0.0806475	0.0739369	0.268151	0.268312	0.266473
Malate	4	0	0	0	0.160975	0.272366	0.419312	0.231842	0.218306	0.212632	0.465796	0.468064	0.466861	0.472921	0.471869	0.459434	0.218102	0.222271	0.193314	0.373299	0.365262	0.378149	0.305787	0.309397	0.310914	0.340803	0.385829	0.314032	0.345515	0.344512	0.343872	0.373136	0.379631	0.378216	0.388487	0.385777	0.376665	0.304725	0.310211	0.326223	0.302435	0.274605	0.314941	0.242118	0.237096	0.240126	0.424559	0.426138	0.426818
NADH	0	0						0	0.310493	0.553679	0.148702	0	0.171076	0.25301	0.13461	0.0530617	0	0.40799	0		0.271265	0	0.661636	0.872998	0.365403			0	0	0	0.261718	0		0	0	0	0							0.563763	1	4.7906e-17	0.17985	0.329012	0.128251
NADH	1	0						1	0	0	0	0.114382	0	0.0939001	0.097087	0.128254	0	0	0		0.209164	0.144273	0.161238	0.127002	0.183307			0	0.500309	0	0	0		0	0.27629	0	0							0	0	0	0.116732	0.0491158	0
NADH	7	0						0	0.374516	0.446321	0.140024	0.416368	0.352403	0.145079	0.327808	0.193969	0	0.59201	0.531296		0.271376	0.680001	0	0	0			0	0.499691	0.387666	0.446608	0		1	0.282861	1	0							0	0	0	0.196957	0.197339	0.478618
NADH	13	0						0	0	0	0.581297	0.46925	0.270063	0.508011	0.440495	0.624716	0.47574	0	0		0.248196	0.175726	0	0	0.230135			0	0	0.430276	0.291675	1		0	0.440849	0	1							0.436237	0	0	0.50646	0.424533	0.393131
NADH	17	0						0	0.314991	0	0.129978	0	0.206459	0	0	0	0.52426	0	0.468704		0	0	0.177127	0	0.221156			1	0	0.182058	0	0		0	0	0	0							0	0	1	0	0	0
Glutathione	0	0				0	0.5	0.330418	0.331766	0.336205	0.425013	0.424452	0.4247	0.411361	0.406061	0.409035	0.479977	0.479104	0.481116	0.469537	0.462757	0.463625	0.495845	0.495478	0.495567	0.467182	0.464731	0.473957	0.430088	0.429311	0.433587	0.429814	0.429047	0.43302	0.435029	0.433599	0.438231	0.460509	0.462561	0.492108	0.498776	0.497921	0.498249	0.325525	0.324035	0.323084	0.390777	0.393073	0.388308
Glutathione	0	0				0	0.5	0.330418	0.331766	0.336205	0.425013	0.424452	0.4247	0.411361	0.406061	0.409035	0.479977	0.479104	0.481116	0.469537	0.462757	0.463625	0.495845	0.495478	0.495567	0.467182	0.464731	0.473957	0.430088	0.429311	0.433587	0.429814	0.429047	0.43302	0.435029	0.433599	0.438231	0.460509	0.462561	0.492108	0.498776	0.497921	0.498249	0.325525	0.324035	0.323084	0.390777	0.393073	0.388308
Glutathione	0	0				0	0	0	0	0	0	0	0	0	0	0	0	0	0	0	0	0	0	0	0	0	0	0	0	0	0	0	0	0	0	0	0	0	0	0	0	0	0	0	0	0	0	0	0
Glutathione	0	0				0	0	0	0	0	0	0	0	0	0	0	0	0	0	0	0	0	0	0	0	0	0	0	0	0	0	0	0	0	0	0	0	0	0	0	0	0	0	0	0	0	0	0	0
Glutathione	1	0				0	0	0.0403918	0.0411287	0.0410619	0	0	0	0	0.0134756	0	0	0.00118443	0	0	0.00473802	0.00400028	0	0	0	0.00982109	0.0115278	0.00112839	0.0082633	0.00898543	0.0076719	0.00849062	0.00940893	0.00738561	0.0076185	0.0100173	0.00550077	0.00320404	0	0.00789182	0	0	0	0.0421619	0.0437912	0.044428	0	0	0
Glutathione	1	0				0	0	0.0403918	0.0411287	0.0410619	0	0	0	0	0.0134756	0	0	0.00118443	0	0	0.00473802	0.00400028	0	0	0	0.00982109	0.0115278	0.00112839	0.0082633	0.00898543	0.0076719	0.00849062	0.00940893	0.00738561	0.0076185	0.0100173	0.00550077	0.00320404	0	0.00789182	0	0	0	0.0421619	0.0437912	0.044428	0	0	0
Glutathione	1	0				0	0	0	0	0	0.0060403	0.00643429	0.00510209	0.0089794	0	0.00925071	0	0	0	0	0	0	0	0	0	0	0	0	0	0	0	0	0	0	0	0	0	0	0.00154156	0	0	0	0	0	0	0	0.0122094	0.0106488	0.0126459
Glutathione	1	0				0	0	0	0	0	0.0060403	0.00643429	0.00510209	0.0089794	0	0.00925071	0	0	0	0	0	0	0	0	0	0	0	0	0	0	0	0	0	0	0	0	0	0	0.00154156	0	0	0	0	0	0	0	0.0122094	0.0106488	0.0126459
Glutathione	2	0				0	0	0.0889059	0.0853189	0.0845346	0.0569878	0.0577316	0.0581869	0.0634889	0.0643535	0.0649924	0.0196733	0.0191229	0.0188836	0.0263533	0.0266666	0.0277097	0.00415536	0.00452239	0.00443337	0.0229965	0.022726	0.0249142	0.0506593	0.0517022	0.0491824	0.0509184	0.0506487	0.0490421	0.0471571	0.0463842	0.0486616	0.0327553	0.032888	0	0.00122385	0.00207925	0.00165988	0.0902913	0.0906345	0.0892768	0.0769226	0.0765503	0.0769127
Glutathione	2	0				0	0	0.0889059	0.0853189	0.0845346	0.0569878	0.0577316	0.0581869	0.0634889	0.0643535	0.0649924	0.0196733	0.0191229	0.0188836	0.0263533	0.0266666	0.0277097	0.00415536	0.00452239	0.00443337	0.0229965	0.022726	0.0249142	0.0506593	0.0517022	0.0491824	0.0509184	0.0506487	0.0490421	0.0471571	0.0463842	0.0486616	0.0327553	0.032888	0	0.00122385	0.00207925	0.00165988	0.0902913	0.0906345	0.0892768	0.0769226	0.0765503	0.0769127
Glutathione	2	0				0	0	0	0	0	0	0	0	0	0	0	0	0	0	0	0	0	0	0	0	0	0	0	0	0	0	0	0	0	0	0	0	0	0	0	0	0	0	0	0	0	0	0	0
Glutathione	2	0				0	0	0	0	0	0	0	0	0	0	0	0	0	0	0	0	0	0	0	0	0	0	0	0	0	0	0	0	0	0	0	0	0	0	0	0	0	0	0	0	0	0	0	0
Glutathione	3	0				0	0	0.0237361	0.0263478	0.0253385	0.00678438	0.00633225	0.0069058	0.00897364	0.00959231	0.00936187	1.77036e-05	0.000101561	0	0.00301389	0.0031649	0.00295181	0	0	0	0	0	0	0.00613613	0.00537426	0.00537696	0.00550362	0.0059902	0.00561817	0.00670755	0.00589145	0.0039393	0.000745192	0.0004732	0	0	0	9.09161e-05	0.026717	0.0246924	0.0267033	0.0110549	0.0108819	0.0120286
Glutathione	3	0				0	0	0.0237361	0.0263478	0.0253385	0.00678438	0.00633225	0.0069058	0.00897364	0.00959231	0.00936187	1.77036e-05	0.000101561	0	0.00301389	0.0031649	0.00295181	0	0	0	0	0	0	0.00613613	0.00537426	0.00537696	0.00550362	0.0059902	0.00561817	0.00670755	0.00589145	0.0039393	0.000745192	0.0004732	0	0	0	9.09161e-05	0.026717	0.0246924	0.0267033	0.0110549	0.0108819	0.0120286
Glutathione	3	0				0	0	0	0	0	0	0	0	0	0	0	0	0	0	0	0	0	0	0	0	0	0	0	0	0	0	0	0	0	0	0	0	0	0	0	0	0	0	0	0	0	0	0	0
Glutathione	3	0				0	0	0	0	0	0	0	0	0	0	0	0	0	0	0	0	0	0	0	0	0	0	0	0	0	0	0	0	0	0	0	0	0	0	0	0	0	0	0	0	0	0	0	0
Glutathione	4	0				0	0	0.0151781	0.0133337	0.0106144	0.00449549	0.00461404	0.00461986	0.00652809	0.00590682	0.00656227	0.000332117	0.000487512	0	0.00109578	0.00232156	0.00171286	0	0	0	0	0.00101476	0	0.00468332	0.00438856	0.00376577	0.00487335	0.00396347	0.0043292	0.00323979	0.00366214	0.00332745	0.00244358	0.00253639	0	0	0	0	0.0127286	0.0145718	0.0140404	0.00799735	0.00798165	0.00889295
Glutathione	4	0				0	0	0.0151781	0.0133337	0.0106144	0.00449549	0.00461404	0.00461986	0.00652809	0.00590682	0.00656227	0.000332117	0.000487512	0	0.00109578	0.00232156	0.00171286	0	0	0	0	0.00101476	0	0.00468332	0.00438856	0.00376577	0.00487335	0.00396347	0.0043292	0.00323979	0.00366214	0.00332745	0.00244358	0.00253639	0	0	0	0	0.0127286	0.0145718	0.0140404	0.00799735	0.00798165	0.00889295
Glutathione	4	0				0	0	0	0	0	0	0	0	0	0	0	0	0	0	0	0	0	0	0	0	0	0	0	0	0	0	0	0	0	0	0	0	0	0	0	0	0	0	0	0	0	0	0	0
Glutathione	4	0				0	0	0	0	0	0	0	0	0	0	0	0	0	0	0	0	0	0	0	0	0	0	0	0	0	0	0	0	0	0	0	0	0	0	0	0	0	0	0	0	0	0	0	0
Glutathione	5	0				0.5	0	0.00136969	0.00210517	0.00224513	0.000679373	0.000435801	0.000485148	0.000669149	0.000610966	0.000797903	0	0	0	0	0.000351886	0	0	0	0	0	0	0	0.000169872	0.000238522	0.000415673	0.000399927	0.000941704	0.000605246	0.000248109	0.000445853	0.000340127	0.000342955	0	0	0	0	0	0.00257589	0.00227503	0.00246725	0.0010391	0.000864819	0.00121146
Glutathione	5	0				0.5	0	0.00136969	0.00210517	0.00224513	0.000679373	0.000435801	0.000485148	0.000669149	0.000610966	0.000797903	0	0	0	0	0.000351886	0	0	0	0	0	0	0	0.000169872	0.000238522	0.000415673	0.000399927	0.000941704	0.000605246	0.000248109	0.000445853	0.000340127	0.000342955	0	0	0	0	0	0.00257589	0.00227503	0.00246725	0.0010391	0.000864819	0.00121146
Glutathione	5	0				0	0	0	0	0	0	0	0	0	0	0	0	0	0	0	0	0	0	0	0	0	0	0	0	0	0	0	0	0	0	0	0	0	0	0	0	0	0	0	0	0	0	0	0
Glutathione	5	0				0	0	0	0	0	0	0	0	0	0	0	0	0	0	0	0	0	0	0	0	0	0	0	0	0	0	0	0	0	0	0	0	0	0	0	0	0	0	0	0	0	0	0	0
Glutathione	0	2				0	0	0	0	0	0	0	0	0	0	0	0	0	0	0	0	0	0	0	0	0	0	0	0	0	0	0	0	0	0	0	0	0	0	0	0	0	0	0	0	0	0	0	0
Glutathione	1	2				0	0	0	0	0	0	0	0	0	0	0	0	0	0	0	0	0	0	0	0	0	0	0	0	0	0	0	0	0	0	0	0	0	0	0	0	0	0	0	0	0	0	0	0
Histidine	0	0			0.5		0.5	0.49772	0.499361	0	0.495679	0.498719	0.5	0.5	0.5	0.492387	0.5	0.497165	0.5	0.5	0.499969	0.495548	0.498541	0.5	0.5	0.5	0.5	0.5	0.497356	0.497708	0.5	0.5	0.5	0.499545	0.5	0.497753	0.5	0.5	0.5	0.5	0.5	0.480311	0.466219	0.49723	0.5	0.5	0.5	0.496678	0.5
Histidine	0	0			0.5		0.5	0.49772	0.499361	0	0.495679	0.498719	0.5	0.5	0.5	0.492387	0.5	0.497165	0.5	0.5	0.499969	0.495548	0.498541	0.5	0.5	0.5	0.5	0.5	0.497356	0.497708	0.5	0.5	0.5	0.499545	0.5	0.497753	0.5	0.5	0.5	0.5	0.5	0.480311	0.466219	0.49723	0.5	0.5	0.5	0.496678	0.5
Histidine	0	0			0		0	0	0	0.0271055	0	0	0	0	0	0	0	0	0	0	0	0	0	0	0	0	0	0	0	0	0	0	0	0	0	0	0	0	0	0	0	0	0	0	0	0	0	0	0
Histidine	0	0			0		0	0	0	0.0271055	0	0	0	0	0	0	0	0	0	0	0	0	0	0	0	0	0	0	0	0	0	0	0	0	0	0	0	0	0	0	0	0	0	0	0	0	0	0	0
Histidine	1	0			0		0	0.00228043	0.000638684	0.472895	0.00432086	0.00128099	0	0	0	0.00761341	0	0.00283475	0	0	3.09733e-05	0.00445222	0.00145871	0	0	0	0	0	0.00264377	0.00229246	0	0	0	0.000454597	0	0.00224661	0	0	0	0	0	0.0196894	0.0337815	0.00276961	0	0	0	0.00332173	0
Histidine	1	0			0		0	0.00228043	0.000638684	0.472895	0.00432086	0.00128099	0	0	0	0.00761341	0	0.00283475	0	0	3.09733e-05	0.00445222	0.00145871	0	0	0	0	0	0.00264377	0.00229246	0	0	0	0.000454597	0	0.00224661	0	0	0	0	0	0.0196894	0.0337815	0.00276961	0	0	0	0.00332173	0
Histidine	1	0			0		0	0	0	0	0	0	0	0	0	0	0	0	0	0	0	0	0	0	0	0	0	0	0	0	0	0	0	0	0	0	0	0	0	0	0	0	0	0	0	0	0	0	0
Histidine	1	0			0		0	0	0	0	0	0	0	0	0	0	0	0	0	0	0	0	0	0	0	0	0	0	0	0	0	0	0	0	0	0	0	0	0	0	0	0	0	0	0	0	0	0	0
FAD	0	0						1	1	1		1		1	1	1				1	1	1		1				1				1	1											1	1		1
Citramalate	0	0	1	1	0.958923	1	1	0.531392	0.560497	0.583174	0.151889	0.144842	0.154765	0.131653	0.143654	0.135052	0.447761	0.474432	0.57303	0.293958	0.326699	0.304574	0.252732	0.264488	0.239711	0.858844	0.803606	0.917333	0.341686	0.281105	0.294981	0.32375	0.315153	0.301805	0.363299	0.344081	0.318562	0.573544	0.514518	0.543517	0.523006	0.518246	0.502517	0.628554	0.641053	0.649759	0.134201	0.119209	0.129904
Citramalate	1	0	0	0	0.0410767	0	0	0.0284849	0.0346499	0.0260924	0.0096908	0.0132617	0.0124245	0.0116646	0.00940879	0.0126768	0.00269892	0.0228133	0.0106247	0.0243357	0.0156187	0.0227769	0.00320647	0.00318714	0.0062906	0	0.0212614	0.00744767	0.0312894	0.0423054	0.0427812	0.0431561	0.041296	0.0350185	0.0457724	0.0381611	0.0415237	0	0.0383537	0.00945807	0	0	0.00405046	0.053027	0.0548595	0.0577122	0.0102732	0.00824427	0.00841968
Citramalate	2	0	0	0	0	0	0	0.000618446	0.0172873	0.0027086	0.0144227	0.0152614	0.0171797	0.0156607	0.0192804	0.0176921	0.0165618	0	0.00550565	0.0318257	0.022547	0.026641	0.0154507	0.0132759	0.00620113	0	0	0	0.0276734	0.0290596	0.035799	0.0308177	0.0346648	0.0370359	0.0245164	0.0263151	0.0314685	0.00717151	0	0.00396902	0	0	0	0.00391621	0.0237465	0.0321272	0.017642	0.0186088	0.014985
Citramalate	3	0	0	0	0	0	0	0.0316378	0.0389115	0.0386162	0.0639867	0.062179	0.0616205	0.0672624	0.0600207	0.0702123	0.0494229	0.0363014	0.0273551	0.0720977	0.0671072	0.0765993	0.0336687	0.0363487	0.0310149	0	0	0	0.0992361	0.123362	0.135559	0.12726	0.127491	0.132874	0.119607	0.123964	0.135072	0.0224359	0.0601137	0.0725913	0.0122634	0.0257601	0.0123463	0.0695174	0.0738343	0.0791951	0.0680388	0.0669612	0.0689615
Citramalate	4	0	0	0	0	0	0	0	0	0	0	0	0	0	0	0	0	0	0	0	0	0	0	0	0	0	0	0	0	0	0	0	0	0	0	0	0	0	0	0	0	0	0	0	0	0	0	0	0
Citramalate	5	0	0	0	0	0	0	0.407867	0.348655	0.349409	0.760011	0.764455	0.75401	0.773759	0.767636	0.764367	0.483555	0.466453	0.383484	0.577783	0.568028	0.569408	0.694942	0.6827	0.716782	0.141156	0.175133	0.0752196	0.500115	0.524168	0.49088	0.475016	0.481395	0.493266	0.446805	0.467479	0.473373	0.396849	0.387015	0.370464	0.46473	0.455994	0.481086	0.244985	0.206507	0.181206	0.769845	0.786977	0.77773
Succinic acid	0	0	0.987466	1	0.98459	0.988585	0.991153	0.681064	0.708391	0.767569	0.201633	0.192471	0.197188	0.15833	0.167372	0.168944	0.893412	0.877876	0.919083	0.498392	0.54103	0.508928	0.955492	0.997425	0.998133	0.998728	0.99823	0.999047	0.476086	0.349794	0.358046	0.421544	0.430112	0.421144	0.525475	0.557026	0.485039	0.997357	0.994177	0.980215	1	0.999221	0.999064	0.728665	0.759095	0.682701	0.152358	0.147823	0.153562
Succinic acid	1	0	0.00486995	0	0.01541	0.0114151	0.00884699	0.0647314	0.0660747	0.0486387	0.0150916	0.0152319	0.0160076	0.0225089	0.0221738	0.0214164	0.00350106	0.00177922	0.00213486	0.0234909	0.0183204	0.0234595	0	0	0	0	0.00176962	0	0.0492567	0.0513826	0.0507029	0.05455	0.0547781	0.053338	0.0426991	0.03947	0.0528382	0.00104962	0.0046273	0	0	0	0	0.0629455	0.0556167	0.0668316	0.0177272	0.017235	0.0168485
Succinic acid	2	0	0	0	0	0	0	0.0886103	0.0805069	0.062326	0.0757986	0.0782637	0.0781316	0.0878947	0.0912339	0.0942658	0	0	0	0.0764223	0.0703823	0.0742386	0	0	0	0	0	0	0.11092	0.139636	0.141561	0.12801	0.129802	0.125992	0.111302	0.103089	0.113709	0	0	0	0	0	0	0.0737411	0.0653478	0.0880958	0.108754	0.106889	0.105703
Succinic acid	3	0	0.00766362	0	0	0	0	0.00274977	0.00363237	0.00210001	0.0157157	0.0148754	0.0140753	0.0190439	0.0188432	0.0231828	0	0	0	0.0036559	0.00471489	0.00339393	0.000462227	0.00257451	0.0018674	0.00127158	0	0.000953121	0.00218526	0	0.00351993	0.00240012	0	0.00269392	0.000676611	0.000871447	0.00277806	0.00159339	0.0011962	0.00108146	0	0.000779228	0.000936096	0.00315099	0.00236644	0.00534382	0.0129779	0.0101957	0.0128646
Succinic acid	4	0	0	0	0	0	0	0.162844	0.141395	0.119367	0.691761	0.699158	0.694598	0.712223	0.700378	0.692191	0.103087	0.120345	0.0787824	0.398039	0.365552	0.38998	0.0440456	0	0	0	0	0	0.361552	0.459188	0.44617	0.393496	0.385307	0.396832	0.319848	0.299544	0.345636	0	0	0.0187031	0	0	0	0.131498	0.117574	0.157027	0.708183	0.717858	0.711022
N-Acetyl-glutamate	0	0	1	1	1	1	1	0.83166	0.887396	0.886212	0.334833	0.293029	0.307064	0.289798	0.279161	0.392935	0.498851	0.680959	0.818794	0.397208	0.476435	0.515161	0.485763	0.581968	0.494934	1	1	1	0.802164	0.753382	0.791172	0.763941	0.731207	0.698474	0.681948	0.836505	0.745171	0.928782	0.728157	0.814312	0.911883	0.943425	1	0.64674	0.660313	0.706699	0.360051	0.390328	0.335306
N-Acetyl-glutamate	1	0	0	0	0	0	0	0	0	0	0	0	0	0.00711944	0	0	0.0413415	0	0	0	0	0	0	0	0	0	0	0	0	0	0	0	0	0	0	0	0	0	0	0	0	0	0	0.0595514	0.173475	0	0	0	0
N-Acetyl-glutamate	2	0	0	0	0	0	0	0	0	0	0.0220503	0.023591	0	0.0270339	0.0188379	0.0341915	0	0	0.0594014	0.02715	0	0.0296153	0.0391939	0	0.0898092	0	0	0	0	0.0182593	0	0	0.0270815	0	0.0191037	0	0	0	0	0	0	0	0	0.0685479	0	0.0332455	0.0171043	0.0201434	0
N-Acetyl-glutamate	3	0	0	0	0	0	0	0	0	0	0.0324339	0.0381204	0.0424906	0.0424236	0.0364845	0.0240617	0	0.0832619	0	0.118462	0	0	0	0	0	0	0	0	0.0491299	0.0566627	0.0376162	0.0233833	0	0.0364466	0.0298016	0	0.0757516	0.0712179	0	0	0	0	0	0.0518777	0.0914803	0.0645339	0	0.0260636	0.0235822
N-Acetyl-glutamate	5	0	0	0	0	0	0	0.16834	0.112604	0.113788	0.379946	0.388806	0.386727	0.352973	0.417849	0.332314	0.220548	0.0802185	0.121805	0.272183	0.26801	0.254671	0.228023	0.210962	0.107488	0	0	0	0.148706	0.171696	0.171212	0.174028	0.241712	0.222393	0.195488	0.163495	0.179078	0	0.215635	0.136931	0	0.0565753	0	0.130279	0.0747319	0.195522	0.396451	0.390363	0.446634
N-Acetyl-glutamate	7	0	0	0	0	0	0	0	0	0	0.230736	0.256453	0.263718	0.280652	0.247668	0.216498	0.239259	0.155561	0	0.184998	0.255554	0.200553	0.24702	0.20707	0.307768	0	0	0	0	0	0	0.0386473	0	0.0426866	0.0736592	0	0	0	0.0562078	0.0487566	0.0881169	0	0	0.043004	0	0	0.226393	0.173102	0.194478
Inositol	0	0	0.921622	0.973429	0.856136	0.919171	0.920932	1	1	1	0.998161	1	1	1	1	1	1	1	1	1	1	1	1	1	1	1	1	1	1	1	1	1	1	1	0.999072	1	1	1	0.999984	1	0.997486	1	0.99989	1	1	0.999236	1	1	1
Inositol	1	0	0.0783782	0.0265714	0.143864	0.0808294	0.0790682	0	0	0	0.00183926	0	0	0	0	0	0	0	0	0	0	0	0	0	0	0	0	0	0	0	0	0	0	0	0.000927699	0	0	0	1.57971e-05	0	0.0025143	0	0.000109865	0	0	0.000763534	0	0	0
Adipic acid	0	0	0.957335	1	1	1	1	0.892581	0.94641	0.976589	0.979731	0.988844	0.987686	0.898908	0.96357	0.966026	0.956894	0.949864	0.968395	0.962373	0.932561	0.946642	0.944095	0.964301	0.889807	0.944245	0.968725	0.944638	0.974849	0.970044	0.957359	0.993833	0.983427	0.991555	0.963139	0.990067	0.989469	0.991278	0.985519	0.993488	0.976556	0.983488	0.967317	0.959619	0.989405	0.974603	0.933902	0.941265	0.939114
Adipic acid	1	0	0	0	0	0	0	0	0	0	0.00231756	0	0	0.0261132	0	0.00706304	0	0.0106222	0.0117484	0	0	0	0	0	0.0266563	0	0	0	0	0	0	0.000985883	0	0	0	0	0	0	0.00115655	0	0.00309166	0.00214163	0	0	0.00275891	0	0.00208343	0.00349397	0
Adipic acid	5	0	0.0426655	0	0	0	0	0.107419	0.0535898	0.0234113	0.0179512	0.0111564	0.0123137	0.0749791	0.0364299	0.0269109	0.0431056	0.0395136	0.0198563	0.0376274	0.0674392	0.0533584	0.0559055	0.0356994	0.083537	0.0557551	0.0312748	0.0553616	0.0251509	0.029956	0.042641	0.00518149	0.016573	0.00844505	0.0368614	0.00993259	0.010531	0.00872184	0.0133246	0.0065122	0.0203524	0.0143707	0.0326834	0.0403813	0.00783617	0.0253967	0.0640145	0.0552405	0.0608862
Cysteinesulfinic acid	0	0						1	1	1	1	1	1	1	1	1	1	1	1	1	1	1	1	1	1	1	1	1	1	1	1	1	1	1	1	1	1	1	1	1	1	1	1	1	1	1	1	1	1
Glycerophosphocholine (+HAc)	0	0				1		1	1	1	1	1	1	1	0.996728	1	1	1	1	1	1	1	1	1	0.999118	0.997691	0.99339	1	1	1	1	1	1	1	1	0.995855	0.986046	1	1	1	0.99763	1	1	0.999264	0.999513	1	0.995788	0.994945	0.999991
Glycerophosphocholine (+HAc)	1	0				0		0	0	0	0	0	0	0	0.00327192	0	0	0	0	0	0	0	0	0	0	0.00230935	0.00660988	0	0	0	0	0	0	0	0	0.00414462	0.0139537	0	0	0	0	0	0	0	0	0	0.00421173	0.00505537	0
Glycerophosphocholine (+HAc)	2	0				0		0	0	0	0	0	0	0	0	0	0	0	0	0	0	0	0	0	0	0	0	0	0	0	0	0	0	0	0	0	0	0	0	0	0	0	0	0	0	0	0	0	0
Glycerophosphocholine (+HAc)	3	0				0		0	0	0	0	0	0	0	0	0	0	0	0	0	0	0	0	0	0.000881788	0	0	0	0	0	0	0	0	0	0	0	0	0	0	0	0.00237019	0	0	0.000735819	0.000487178	0	0	0	9.29626e-06
N-Acetylneuraminic acid	0	0						1	1	0.997609	1	1	0.992619	1	1	1	1	1	1	1	1	1	1	1	1	1	1	1	0.99373	1	1	1	1	1	1	1	1	1	1	1	1	1	0.974871	0.989649	0.948511	0.952702	1	1	1
N-Acetylneuraminic acid	1	0						0	0	0.00239146	0	0	0.00738051	0	0	0	0	0	0	0	0	0	0	0	0	0	0	0	0.00627045	0	0	0	0	0	0	0	0	0	0	0	0	0	0.0251289	0.0103509	0.0514887	0.047298	0	0	0
Citrulline	0	0						0.998742	0.998322	1	1	1	1	1	0.999244	1	0.999749	1	1	1	1	0.99783	1	0.998918	0.999859	0.999321	1	1	0.985588	1	1	1	1	1	1	1	1	1	1	1	1	1	1	1	1	0.998554	1	0.999884	1
Citrulline	1	0						0.00125836	0.00167797	0	0	0	0	0	0.000755958	0	0.000251467	0	0	0	0	0.00216978	0	0.0010819	0.000141428	0.000678805	0	0	0.0144117	0	0	0	0	0	0	0	0	0	0	0	0	0	0	0	0	0.00144581	0	0.000116316	0
Citrulline	2	0						0	0	0	0	0	0	0	0	0	0	0	0	0	0	0	0	0	0	0	0	0	0	0	0	0	0	0	0	0	0	0	0	0	0	0	0	0	0	0	0	0	0
3-Hydroxy-3-methylglutarate	0	0	0.970698	0.957918	0.934897	0.972421	0.879892	0.559197	0.574577	0.563972	0.751761	0.73334	0.771836	0.755049	0.76032	0.743511	0.674292	0.608226	0.662623	0.539711	0.531764	0.527111	0.35845	0.384427	0.359505	0.785212	0.78078	0.787629	0.825106	0.83058	0.84472	0.799156	0.846221	0.789446	0.83091	0.834389	0.838504	0.764812	0.726967	0.749185	0.750899	0.721402	0.737168	0.62474	0.613468	0.619191	0.543411	0.545681	0.569903
3-Hydroxy-3-methylglutarate	1	0	0	0	0.0651031	0.0275788	0.0906979	0.0113841	0.00438536	0.00548609	0.00397419	0.00421752	0.00459491	0	0	0	0	0.00513179	0	0.00402708	0	0	0.00186803	0.000705602	0.00681806	0.000576943	0.00776736	0.0212475	0.0184507	0.00124875	0.00324318	0.0036348	0.0013845	0	0.0246206	0.0193655	0.0115886	0	0.016942	0.0035724	0.0161367	0	0.0167471	0.00435164	0.00941752	0.00851118	0.00198028	0.0105042	0.00210431
3-Hydroxy-3-methylglutarate	2	0	0	0	0	0	0	0.188395	0.189013	0.192838	0.101774	0.125213	0.0862744	0.103763	0.121148	0.117484	0.120724	0.151259	0.119757	0.219142	0.204858	0.227575	0.131411	0.130102	0.115578	0.0982378	0.0818498	0.0771055	0.0880483	0.125066	0.0854393	0.122425	0.0853497	0.112552	0.0724471	0.0963577	0.0917408	0.119265	0.105346	0.133654	0.107373	0.141973	0.113238	0.181906	0.190182	0.174751	0.278537	0.250435	0.269259
3-Hydroxy-3-methylglutarate	3	0	0.0144377	0	0	0	0	0	0.00364595	0	0	0	0	0	0	0	0	0	0	0.00239235	0.0042111	0	0	0	0	0	0.00387517	0.00665199	0.00446977	0	0	0	0	0	0	0.00511399	0	0.00251868	0	0	0	0	0.0060047	0.00139474	0	0.00306924	0.000512253	0.00952411	0.0063243
3-Hydroxy-3-methylglutarate	4	0	0	0	0	0	0	0.169679	0.159271	0.167266	0.0891513	0.0844742	0.0814085	0.0957165	0.0753427	0.0938472	0.141585	0.153792	0.137748	0.17488	0.192489	0.182128	0.260343	0.26767	0.285251	0.0838645	0.0835198	0.0803814	0.0417174	0.0326075	0.0477827	0.0582955	0.0512151	0.0737194	0.0549229	0.030808	0.0439769	0.0782228	0.0995764	0.0674229	0.0699015	0.0918111	0.0749825	0.12669	0.122662	0.136544	0.122204	0.142853	0.117174
3-Hydroxy-3-methylglutarate	5	0	0	0.022564	0	0	0.0294097	0.00398591	0	0	0.00330881	0	0.000648261	0.000113844	0.00449952	0.00236587	0	0	0	0.00869219	0.00629927	0.00185363	0	0.00342627	0	0.00535412	0.00572852	0.00898832	0.0144337	0.0104978	0.00921017	0.0116625	0.0063092	0.00534719	0.00750896	0.0139654	0.0088331	0.0034802	0.00405197	0.00298371	0.0238306	0.0102759	0.0159465	0	0	0.000933659	0	0.00520112	0.000550382
3-Hydroxy-3-methylglutarate	6	0	0.0148638	0.0195183	0	0	0	0.0673599	0.0691078	0.0704375	0.0500307	0.0527553	0.0552375	0.0453582	0.0386898	0.0427918	0.0633995	0.0815903	0.0798721	0.0511561	0.060378	0.0613327	0.247927	0.213669	0.232848	0.0267549	0.0364797	0.0179958	0.00777368	0	0.00960497	0.00482584	0.00952096	0.0189356	0.00958997	0	0.00535662	0.0317016	0.0471172	0.0431823	0.0318592	0.0345388	0.0359133	0.0609175	0.06427	0.0569999	0.0533553	0.0358015	0.0346855
Fumarate	0	0	0.921582	0.909497	0.889676	0.870703	0.799528	0.456195	0.517785	0.510011	0.167185	0.159064	0.164249	0.153517	0.158118	0.196958	0.536163	0.531302	0.798326	0.376549	0.341961	0.326423	0.449212	0.44722	0.463021	0.486447	0.463385	0.569359	0.487041	0.504961	0.493414	0.348108	0.332451	0.330298	0.268768	0.275033	0.272128	0.470686	0.481659	0.412335	0.576798	0.503921	0.559752	0.447919	0.473631	0.425581	0.195465	0.188455	0.195407
Fumarate	1	0	0	0	0	0	0.0151905	0.123567	0.0894134	0.0978668	0.0189363	0.0208052	0.0204587	0.0198518	0.0195641	0.018363	0.012528	0.0214912	0.00933015	0.0368902	0.0321971	0.0277468	0.0075452	0.0125474	0.00604876	0.0403964	0.0361265	0.0255503	0.0387464	0.0375292	0.0393804	0.0490265	0.0542881	0.0565518	0.0716957	0.0561326	0.0679785	0.0439661	0.0260374	0.0378732	0.00914607	0	0	0.105815	0.122063	0.115478	0.0192939	0.0176803	0.0203328
Fumarate	2	0	0	0	0	0	0	0.122235	0.113058	0.104176	0.0789495	0.0764857	0.0812905	0.082258	0.0805537	0.0820131	0.0496388	0.0518711	0.0228124	0.091962	0.0987541	0.117383	0.0417578	0.0487997	0.0387089	0.094557	0.0595834	0.066002	0.0894041	0.089557	0.0871741	0.130635	0.113619	0.122654	0.136924	0.136405	0.147026	0.0748033	0.0910622	0.0767484	0.027266	0.0409481	0.0068108	0.126475	0.109595	0.132722	0.0889654	0.0902055	0.0852513
Fumarate	3	0	0	0	0	0	0	0.0676838	0.0667412	0.0674622	0.261778	0.260168	0.243865	0.260437	0.263347	0.248859	0.200168	0.177325	0.082058	0.138106	0.146473	0.153702	0.194165	0.187206	0.192152	0.103054	0.119387	0.0958422	0.112084	0.108943	0.12422	0.14099	0.14355	0.143911	0.130988	0.136339	0.138243	0.144972	0.135198	0.137338	0.124445	0.168647	0.143744	0.072078	0.073622	0.0749742	0.258843	0.27113	0.269212
Fumarate	4	0	0.0784177	0.0905027	0.110324	0.129297	0.185281	0.230319	0.213002	0.220484	0.473151	0.483477	0.490137	0.483936	0.478418	0.453807	0.201502	0.21801	0.087473	0.356493	0.380615	0.374745	0.30732	0.304227	0.300069	0.275545	0.321518	0.243246	0.272725	0.259009	0.255811	0.331241	0.356092	0.346584	0.391624	0.396091	0.374625	0.265573	0.266043	0.335706	0.262345	0.286484	0.289694	0.247713	0.221089	0.251246	0.437433	0.432529	0.429797
Alpha-Ketoglutarate	0	0	0.107236	0.0605357	0.101695	0.142552	0.0772946	0.446522	0.454387	0.479261	0.110584	0.104024	0.107743	0.107906	0.103951	0.102003	0.34498	0.369367	0.364282	0.211246	0.214645	0.221825	0.167342	0.173118	0.158312	0.42346	0.41962	0.450686	0.272943	0.288445	0.311729	0.292142	0.260483	0.274737	0.25865	0.263354	0.2553	0.305619	0.323381	0.335716	0.295649	0.403744	0.360353	0.427465	0.416355	0.417221	0.100328	0.0971566	0.103476
Alpha-Ketoglutarate	1	0	0	0	0	0	0	0.0670757	0.0536107	0.0746452	0.00962483	0.00894441	0.00722439	0.0110175	0.00927352	0.0110918	0.0139148	0.0188606	0.0163563	0.02179	0.0263568	0.0284864	0	0	0.0012845	0.0209381	0.000625181	0.0151539	0.0320703	0.0335008	0.0271089	0.0351952	0.0416984	0.0514041	0.068567	0.0429502	0.0419515	0.0288309	0.0246427	0.0271092	0	0	0	0.0730512	0.0803281	0.072211	0.0099661	0.00806871	0.0106633
Alpha-Ketoglutarate	2	0	0.788378	0.842715	0.804715	0.743585	0.839617	0.0151886	0.0486449	0.0154969	0.0157072	0.0161816	0.016281	0.0179292	0.0176984	0.0166485	0.0432395	0.0501517	0.0357567	0.0279702	0.0304317	0.0273992	0.0298297	0.0364861	0.0336537	0.0362462	0.0540936	0.0511563	0.0309624	0.0170707	0.00826205	0.0415375	0.0480889	0.0213666	0.00862716	0.0413526	0.0543971	0.0595568	0.0541307	0.0243144	0.143588	0.123357	0.0922521	0.0393044	0.0264195	0.0480312	0.0220891	0.0178675	0.0228699
Alpha-Ketoglutarate	3	0	0	0	0	0	0	0.0891636	0.0728343	0.0974512	0.0606469	0.0625307	0.0587916	0.0694983	0.0734069	0.070629	0.0461527	0.0477656	0.0459967	0.0806085	0.0792127	0.0856449	0.0385038	0.0309076	0.0326067	0.024342	0.021367	0.0744949	0.127643	0.117929	0.119369	0.118322	0.145312	0.129894	0.13891	0.141747	0.150105	0.0723617	0.0557954	0.0804734	0.0137604	0	0	0.0886861	0.111617	0.103717	0.0791827	0.0902012	0.0810409
Alpha-Ketoglutarate	4	0	0	0.0371126	0	0	0	0	0.00333472	0	0	0	0	0	0	0	0	0	0	0	0	0	0	0	0	0	0	0	0.000788176	0	0.00133443	0	0	0	0	0.000503643	0	0	0	0	0	0	0	0	0	0	0	0	0
Alpha-Ketoglutarate	5	0	0.104386	0.0596365	0.09359	0.113863	0.0830885	0.38205	0.367188	0.333146	0.803437	0.808319	0.80996	0.793649	0.79567	0.799628	0.551713	0.513856	0.537609	0.658386	0.649354	0.636644	0.764325	0.759489	0.774143	0.495014	0.504294	0.408509	0.535593	0.543054	0.532197	0.512804	0.504417	0.522598	0.525246	0.510093	0.498246	0.533631	0.542051	0.532387	0.547002	0.472899	0.547395	0.371494	0.36528	0.358819	0.788434	0.786706	0.78195
Methionine sulfoxide	0	0						1	1	1	1	1	1	1	1	1	1	1	1	1	1	1	1	1	1	1	1	1	1	1	1	1	1	1	1	1	1	1	1	1	1	1	1	1	1	1	1	1	1
Hypotaurine	0	0						0.5	0.5	0.5	0.5	0.5	0.5	0.5	0.5	0.5		0.5	0.5	0.5	0.5	0.5							0.5	0.5	0.5	0.5	0.5	0.5	0.5	0.5	0.5		0.5					0.5	0.5	0.5	0.5	0.5	0.5
Hypotaurine	0	0						0.5	0.5	0.5	0.5	0.5	0.5	0.5	0.5	0.5		0.5	0.5	0.5	0.5	0.5							0.5	0.5	0.5	0.5	0.5	0.5	0.5	0.5	0.5		0.5					0.5	0.5	0.5	0.5	0.5	0.5
Hypotaurine	0	0						0	0	0	0	0	0	0	0	0		0	0	0	0	0							0	0	0	0	0	0	0	0	0		0					0	0	0	0	0	0
Hypotaurine	0	0						0	0	0	0	0	0	0	0	0		0	0	0	0	0							0	0	0	0	0	0	0	0	0		0					0	0	0	0	0	0
Creatine	0	0						1	1	1	1	1	1	1	1	1	1			1	1	1		1								1				1	1							1	1	1	1	1	1
Glucose	0	0	0.946371	0.956944	1	0.964909	0.996934	0.999882	1	0.999792	0.999298	0.999657	0.999783	0.999866	0.999778	0.999878	0.997616	0.998261	1	0.99983	0.999867	0.999848	0.999723	0.999598	0.999684	0.999908	0.999889	0.999839	0.999846	1	0.999732	0.999914	1	0.999801	0.999842	0.999848	0.999872	0.999854	0.999702	0.999876	0.999724	0.999487	0.999822	0.999881	0.999884	1	0.998945	0.999834	0.999774
Glucose	1	0	0.053629	0.0430557	0	0.0350914	0.00306624	0	0	0	0.000567995	0	0	0	0	0	0.0023838	0.00157052	0	0	0	0	0	0	0	0	0	3.78038e-05	0	0	0.000153037	0	0	0	0	0	0	0	0	0	0	0.00036871	0	0	0	0	0.000824529	0	0
Glucose	2	0	0	0	0	0	0	0	0	0	0	0	0	0	0	0	0	0	0	0	0	0	0	0	0	0	0	0	0	0	0	0	0	0	0	0	0	0	0	0	0	0	0	0	0	0	0	0	0
Glucose	6	0	0	0	0	0	0	0.00011791	0	0.00020844	0.000134083	0.000342588	0.000216658	0.000134246	0.000222423	0.000121633	0	0.000168338	0	0.000170492	0.000132685	0.000151932	0.000277389	0.000402014	0.000316158	9.17709e-05	0.000110797	0.000122859	0.000153933	0	0.000114525	8.55113e-05	0	0.000198702	0.00015835	0.00015235	0.000127822	0.000145546	0.000298001	0.000123805	0.000276456	0.00014432	0.000177595	0.000119279	0.000116331	0	0.000229978	0.000166056	0.000225604
Sorbitol	0	0	1		1	1	1	0.98468	1	1	1	0.990826	1	0.984128	0.995563	1	0.984031	0.994773	0.990271	0.999325	0.993049	0.987921	0.987119	1	1	1	1	0.985176	0.994808	1	0.978942	0.994927	0.991597	1	1	0.994771	1	1	0.992004	0.995532	1	1	1	1	0.973928	1	0.994325	1	1
Sorbitol	1	0	0		0	0	0	0.0153201	0	0	0	0.00917395	0	0.0158715	0.00443685	0	0.0159693	0.00522715	0.00972884	0.000675257	0.00695083	0.0120794	0.0128807	0	0	0	0	0.0148237	0.0051921	0	0.0210576	0.00507257	0.00840284	0	0	0.00522879	0	0	0.00799553	0.00446817	0	0	0	0	0.0260721	0	0.00567513	0	0
Tyrosine	0	0	1	1	1	1	1	1	1	0.999507	1	1	1	1	1	1	0.998689	1	1	1	1	1	0.996425	1	0.996268	1	1	1	1	1	1	1	1	0.997146	1	1	1	1	1	1	1	0.998971	1	1	1	1	0.998457	0.998492	1
Tyrosine	1	0	0	0	0	0	0	0	0	0.000492943	0	0	0	0	0	0	0.00131058	0	0	0	0	0	0.00357453	0	0.00373228	0	0	0	0	0	0	0	0	0.00285354	0	0	0	0	0	0	0	0.00102945	0	0	0	0	0.00154315	0.00150772	0
Tyrosine	2	0	0	0	0	0	0	0	0	0	0	0	0	0	0	0	0	0	0	0	0	0	0	0	0	0	0	0	0	0	0	0	0	0	0	0	0	0	0	0	0	0	0	0	0	0	0	0	0
Glycerate	0	0	1	1	1	1	1	1	1	1	1	1	1	1	1	1	1	1	1	1	1	1	1	1	1	1	1	1	1	1	1	1	1	1	1	1	1	1	1	1	1	1	1	1	1	1	1	1	1
5-Hydroxy-L-tryptophan	0	0						1	1	1	1	1	1	1	1	1	1	1	1	1	1	1	1	1	1	1	1	1	1	1	1	1	1	1	1	1	1	1	1	1	1	1	1	1	1	1	1	1	1
Methionine	0	0				0.5	0.5	0.5	0.499778	0.5	0.49888	0.498748	0.496658	0.494723	0.494498	0.497426	0.5	0.499689	0.499932	0.5	0.5	0.5	0.5	0.5	0.5	0.5	0.5	0.5	0.5	0.5	0.5	0.5	0.5	0.5	0.498558	0.5	0.5	0.499847	0.499999	0.5	0.5	0.5	0.499346	0.5	0.5	0.5	0.497713	0.498148	0.49803
Methionine	0	0				0.5	0.5	0.5	0.499778	0.5	0.49888	0.498748	0.496658	0.494723	0.494498	0.497426	0.5	0.499689	0.499932	0.5	0.5	0.5	0.5	0.5	0.5	0.5	0.5	0.5	0.5	0.5	0.5	0.5	0.5	0.5	0.498558	0.5	0.5	0.499847	0.499999	0.5	0.5	0.5	0.499346	0.5	0.5	0.5	0.497713	0.498148	0.49803
Methionine	0	0				0	0	0	0	0	0	0	0	0	0	0	0	0	0	0	0	0	0	0	0	0	0	0	0	0	0	0	0	0	0	0	0	0	0	0	0	0	0	0	0	0	0	0	0
Methionine	0	0				0	0	0	0	0	0	0	0	0	0	0	0	0	0	0	0	0	0	0	0	0	0	0	0	0	0	0	0	0	0	0	0	0	0	0	0	0	0	0	0	0	0	0	0
Methionine	1	0				0	0	0	0.000221644	0	0	0	0.00160456	0.00234635	0.00195581	0	0	0.000311379	6.81609e-05	0	0	0	0	0	0	0	0	0	0	0	0	0	0	0	0.0014419	0	0	0.000153416	7.6451e-07	0	0	0	0.000653889	0	0	0	0.000163295	0	0
Methionine	1	0				0	0	0	0.000221644	0	0	0	0.00160456	0.00234635	0.00195581	0	0	0.000311379	6.81609e-05	0	0	0	0	0	0	0	0	0	0	0	0	0	0	0	0.0014419	0	0	0.000153416	7.6451e-07	0	0	0	0.000653889	0	0	0	0.000163295	0	0
Methionine	1	0				0	0	0	0	0	0	0	0	0	0	0	0	0	0	0	0	0	0	0	0	0	0	0	0	0	0	0	0	0	0	0	0	0	0	0	0	0	0	0	0	0	0	0	0
Methionine	1	0				0	0	0	0	0	0	0	0	0	0	0	0	0	0	0	0	0	0	0	0	0	0	0	0	0	0	0	0	0	0	0	0	0	0	0	0	0	0	0	0	0	0	0	0
Methionine	2	0				0	0	0	0	0	0	0	0	0	0	0	0	0	0	0	0	0	0	0	0	0	0	0	0	0	0	0	0	0	0	0	0	0	0	0	0	0	0	0	0	0	0	0	0
Methionine	2	0				0	0	0	0	0	0	0	0	0	0	0	0	0	0	0	0	0	0	0	0	0	0	0	0	0	0	0	0	0	0	0	0	0	0	0	0	0	0	0	0	0	0	0	0
Methionine	2	0				0	0	0	0	0	0	0	0	0	0	0	0	0	0	0	0	0	0	0	0	0	0	0	0	0	0	0	0	0	0	0	0	0	0	0	0	0	0	0	0	0	0	0	0
Methionine	2	0				0	0	0	0	0	0	0	0	0	0	0	0	0	0	0	0	0	0	0	0	0	0	0	0	0	0	0	0	0	0	0	0	0	0	0	0	0	0	0	0	0	0	0	0
Methionine	3	0				0	0	0	0	0	0.00223949	0.00250311	0.0034744	0.00586087	0.00709187	0.00514801	0	0	0	0	0	0	0	0	0	0	0	0	0	0	0	0	0	0	0	0	0	0	0	0	0	0	0	0	0	0	0.00424822	0.00370336	0.00394022
Methionine	0	1				0	0	0	0	0	0	0	0	0	0	0	0	0	0	0	0	0	0	0	0	0	0	0	0	0	0	0	0	0	0	0	0	0	0	0	0	0	0	0	0	0	0	0	0
Isoleucine	0	0	0.924152	0.927248	0.815184	0.770435	0.795772	0.958336	0.956561	0.957124	0.741676	0.740666	0.741959	0.750191	0.748782	0.755917	0.947803	0.949032	0.948284	0.903045	0.900758	0.899687	0.913569	0.912207	0.916255	0.986873	0.98641	0.986361	0.942566	0.944485	0.946387	0.950964	0.948759	0.949584	0.943368	0.944055	0.942666	0.974415	0.974909	0.973829	0.985257	0.984594	0.986829	0.94832	0.94918	0.948448	0.708687	0.708681	0.705218
Isoleucine	1	0	0.0758484	0.0727516	0.138982	0.112987	0.0387623	0.00136091	0.0013647	0.000622914	8.2199e-05	0	0.00144033	0.000672934	0	0	0.0022582	0.00102589	0.000409316	0.000226404	0.00168857	0.00195918	0.00097116	0.00392751	0.00203961	0.00123221	0.00129595	0.000770951	0.0014065	0.00151877	0.00012238	0.0012146	0.00167121	0.00164914	0.000742809	0.000509291	0.00280572	0.000306792	0	0.00102938	0.00251839	0.00329626	0.00117908	0.00187792	0.000295465	0.00135817	0	0	0
Isoleucine	2	0	0	0	0	0	0	0	0	0	0	0	0	0	0	0	0	0	0	0	0	0	0	0	0	0	0	0	0	0	0	0	0	0	0	0	0	0	0	0	0	0	0	0	0	0	0	0	0
Isoleucine	0	1	0	0	0.0458341	0.116578	0.165465	0.0403032	0.0416911	0.0422526	0.258242	0.258074	0.255755	0.247911	0.251218	0.243092	0.0499389	0.0499423	0.05124	0.0964952	0.0971541	0.0983534	0.0853132	0.0838313	0.0814468	0.0118767	0.0122942	0.0128683	0.0558463	0.0539963	0.0534308	0.0478216	0.0491545	0.0487673	0.0556545	0.0554359	0.054528	0.0252787	0.0250908	0.0251413	0.0122246	0.0121098	0.0119025	0.0497897	0.050525	0.0500881	0.291313	0.291074	0.293953
Isoleucine	1	1	0	0	0	0	0	0	0.000383603	0	0	0.00125985	0.000845379	0.00122593	0	0.000991096	0	0	6.67715e-05	0.000233758	0.000399561	0	0.000146527	3.45688e-05	0.000258641	1.79047e-05	0	0	0.000181546	0	5.94951e-05	0	0.000415448	0	0.000234872	0	0	0	0	0	0	0	8.97646e-05	1.19412e-05	0	0.000106088	0	0.000245123	0.000828681
Isoleucine	2	1	0	0	0	0	0	0	0	0	0	0	0	0	0	0	0	0	0	0	0	0	0	0	0	0	0	0	0	0	0	0	0	0	0	0	0	0	0	0	0	0	0	0	0	0	0	0	0
Leucine	0	0	0.834665	0.914074	0.882485	0.786183	0.793701	0.964569	0.96337	0.963684	0.757744	0.755832	0.753931	0.774619	0.766215	0.770812	0.95361	0.954718	0.953945	0.911796	0.9128	0.908993	0.92135	0.924925	0.924828	0.988079	0.99092	0.990239	0.960981	0.959639	0.960184	0.964637	0.961814	0.963447	0.959212	0.959384	0.956427	0.980162	0.981357	0.981193	0.988497	0.988925	0.990064	0.956518	0.955402	0.954102	0.733215	0.729215	0.731403
Leucine	1	0	0.165335	0.085926	0.0595007	0.121987	0.0439035	0.000786052	0.00266607	0.000873076	0.00101588	0.000722288	0.00322164	0	0.000654531	0	0.00160809	0.000683611	0.00167537	0.00104839	0.000211208	0.00239666	0.00341727	0	0.000467611	0.00240197	0.000532751	0.000983879	0.000591361	0.00293613	0.0012441	0.00123991	0.00245687	0.00161461	0.00141546	0	0.00333334	0.00145657	0.00131808	5.4057e-05	0.00228787	0.00154195	0.00117231	0	0.00131768	0.0016552	0	0	0
Leucine	2	0	0	0	0	0	0	0	0	0	0	0	0	0	0	0	0	0	0	0	0	0	0	0	0	0	0	0	0	0	0	0	0	0	0	0	0	0	0	0	0	0	0	0	0	0	0	0	0
Leucine	0	1	0	0	0.0580141	0.0918292	0.162395	0.0345415	0.0337343	0.0352292	0.241162	0.242776	0.242848	0.224034	0.233131	0.228838	0.0444037	0.044379	0.0441008	0.0869824	0.0868244	0.0883922	0.0751954	0.0745257	0.0745133	0.00948232	0.00843072	0.0087566	0.0383384	0.0372957	0.038546	0.0341233	0.0357287	0.0349383	0.0391318	0.0405023	0.0400678	0.0182647	0.0170499	0.0187469	0.00916077	0.00953259	0.00859253	0.04313	0.0432799	0.0440579	0.266449	0.270785	0.268383
Leucine	1	1	0	0	0	0	0	0.000103285	0.000229297	0.000213223	7.85604e-05	0.000670476	0	0.00134676	0	0.00035025	0.000378676	0.000219032	0.000278578	0.000173385	0.00016455	0.000218627	3.68986e-05	0.000548812	0.000191355	3.64603e-05	0.000116458	2.09771e-05	8.9077e-05	0.000128864	2.58238e-05	0	0	0	0.00024022	0.000113621	0.000171921	0.000116949	0.000275002	6.15682e-06	5.43599e-05	0	0.000171168	0.000352379	0	0.000184573	0.000336223	0	0.000213636
Leucine	2	1	0	0	0	0	0	0	0	0	0	0	0	0	0	0	0	0	0	0	0	0	0	0	0	0	0	0	0	0	0	0	0	0	0	0	0	0	0	0	0	0	0	0	0	0	0	0	0
Glutamine	0	0	0.491727	0.48634	0.639634	0.457922	0.592308	0.00958579	0.00914595	0.00927415	0.00714544	0.00688364	0.00630874	0.00649562	0.00654297	0.00632092	0.00887251	0.00915058	0.00867001	0.00741055	0.00730124	0.00752551	0.00752237	0.00719624	0.00744833	0.0095022	0.00967666	0.00982012	0.00746711	0.00716569	0.00713311	0.0086365	0.00821642	0.0081781	0.0106734	0.0104841	0.0104187	0.0095482	0.00960653	0.00857249	0.00988644	0.0102448	0.0095397	0.00874467	0.00900007	0.00839583	0.00608956	0.00538234	0.00566818
Glutamine	1	0	0	0	0	0	0	6.12242e-05	0	0	0	0	0	3.78384e-05	1.06592e-05	2.40921e-05	0	1.00902e-05	3.01445e-05	0.000102048	0	2.29499e-05	0	0	7.33136e-06	0	0	6.48967e-05	0	0	4.44331e-05	3.9223e-05	0	1.14775e-05	1.65103e-06	0	3.1061e-06	0	0	7.23766e-05	0	0	4.02811e-05	0	1.63565e-05	3.77282e-05	0	0	0
Glutamine	0	1	0	0	0	0	0	0	1.2545e-05	0	0	3.21616e-05	0	5.9563e-05	0	0	7.29392e-06	6.06449e-06	0	0	4.76753e-05	0	1.9797e-05	0	0	8.7407e-05	3.56193e-05	2.27816e-05	5.20172e-06	0	0	0	0	1.83699e-05	5.43446e-05	3.95427e-05	2.22338e-05	3.51866e-05	6.14698e-05	0	0	2.75491e-05	0	3.08797e-06	1.33581e-05	1.17983e-05	1.58817e-05	6.56359e-05	1.38462e-05
Glutamine	3	1	0	0	0	0	0	0	0	0	0	0	0	0	0	0	0	0	0	0	0	0	0	0	0	0	0	0	0	0	0	0	0	0	0	0	0	0	0	0	0	0	0	0	0	0	0	0	0
Glutamine	4	1	0	0	0	0	0	0	0	0	0	0	0	0	0	0	0	0	0	0	0	0	0	0	0	0	0	0	0	0	0	0	0	0	0	0	0	0	0	0	0	0	0	0	0	0	0	0	0
Glutamine	5	1	0.198589	0.207045	0	0	0	0	0	0	0	0	0	0	0	0	0	0	0	0	0	0	0	0	0	0	0	0	0	0	0	0	0	0	0	0	0	0	0	0	0	0	0	0	0	0	0	0	0
Glutamine	0	2	0	0	0	0	0	7.54097e-05	0.000124372	0.000133266	0.000149922	9.99153e-05	7.66917e-05	8.26204e-05	0.000151234	0.00020456	0.000142552	0.000125541	0.000119344	7.76341e-05	6.88228e-05	0.000135323	0.000216111	8.84878e-05	9.71479e-05	0.000192613	0.000133741	0.000197773	8.08797e-05	0.0001968	0.000196143	0.000228993	0.000132471	0.000122671	0.000185244	0.000192976	0.000133349	5.96533e-05	6.49769e-05	0.000207391	0.000136937	0.000118265	0.000212212	0.000192665	0.000138801	0.000127534	8.22912e-05	0.000220297	0.000172641
Glutamine	1	2	0.128067	0.306615	0.127836	0.279645	0	0.000102775	0.000135253	0.000109007	0.000245305	0.000144865	0.000253352	5.9875e-05	0.000153962	0.000131253	9.02396e-05	9.26685e-05	0.000104636	9.24625e-05	0.000155113	8.4338e-05	0.000182026	9.23246e-05	9.88139e-05	9.18817e-05	9.33493e-05	5.4244e-05	8.84362e-05	0.000125416	0.000133139	0.00014253	0.000131597	7.39744e-05	8.7439e-05	4.7117e-05	0.000182985	0.000127418	0.000141952	4.85392e-05	0.000203527	0.00011508	0.000133865	0.000115299	0.000106694	0.000109109	0.000187505	0.000154304	0.000116074
Glutamine	2	2	0	0	0	0	0	0	0	0	0	0	0	0	0	0	0	0	2.46434e-06	4.26605e-05	0	0	0	0	0	0	0	0	0	0	0	0	0	0	0	0	0	0	0	0	0	0	0	0	0	0	0	0	0
Glutamine	3	2	0	0	0	0	0	0.000337677	5.68805e-05	0.000220573	0.000476119	0.000372982	0.000329845	0.00045601	0.00029668	0.000323796	0.000155828	0.000409944	0.000339236	0.000165102	0.000382388	0.000256866	0.000302946	0.000121445	4.87833e-05	3.82677e-05	0.000211258	0.000307487	0.000216273	0.000398761	0.000331918	0.000315487	0.000342486	0.000256778	0.000258246	0.000210466	0.000291034	0.000112115	0.000423108	0.000424578	0.00034685	0.000234482	0.000220047	0.000105427	0.000226191	0.000308491	0.000279117	0.000396752	0.000127854
Glutamine	4	2	0	0	0	0	0	0	0	0	0	0	0	0	0	0	0	0	0	0	0	0	0	0	0	0	0	0	0	0	0	0	0	0	0	0	0	0	0	0	0	0	0	0	0	0	0	0	0
Glutamine	5	2	0.181617	0	0.23253	0.262433	0.407692	0.989837	0.990525	0.990263	0.991983	0.992466	0.993031	0.992808	0.992844	0.992995	0.990732	0.990205	0.990734	0.99211	0.992045	0.991975	0.991757	0.992502	0.9923	0.990088	0.989849	0.989533	0.992142	0.992113	0.992161	0.990637	0.991177	0.991339	0.98874	0.989026	0.988949	0.990117	0.989702	0.990675	0.989426	0.98926	0.989854	0.990839	0.990499	0.99101	0.993346	0.993781	0.993901
Glutamate	0	0	0.472732	0.551267	0.485376	0.453948	0.713185	0.437953	0.440767	0.437363	0.103504	0.105074	0.104105	0.118611	0.11777	0.118809	0.367712	0.36726	0.357725	0.238432	0.237456	0.235753	0.1574	0.160948	0.160906	0.452614	0.453582	0.456267	0.234719	0.230184	0.235159	0.198376	0.199484	0.196791	0.209326	0.20967	0.201419	0.31394	0.314072	0.310309	0.355194	0.362036	0.359866	0.423357	0.423226	0.426528	0.102055	0.101119	0.103766
Glutamate	1	0	0	0	0	0	0	0.0562145	0.0514596	0.0556968	0.00896734	0.00728685	0.00857419	0.00874063	0.00742572	0.00933139	0.0102319	0.0117495	0.00949449	0.0198423	0.0178894	0.0189413	0.00452029	0.00238804	0.00344197	0.00701176	0.0079407	0.00644537	0.0165641	0.0172271	0.0194367	0.021909	0.021719	0.0205605	0.0199515	0.0230895	0.0235057	0.0175968	0.0167376	0.0187215	0.00268603	0.000976261	0.00109004	0.0605389	0.0598562	0.0595126	0.00463823	0.00506385	0.00510058
Glutamate	2	0	0.090005	0	0	0	0	0.0299677	0.0308758	0.0320439	0.00935521	0.00962734	0.010269	0.00974873	0.00902178	0.00938895	0.0194902	0.0187212	0.0202326	0.0216215	0.0225233	0.0222732	0.0114299	0.00963221	0.0109088	0.00456032	0.00415747	0.0047253	0.01375	0.014589	0.0136681	0.0163886	0.0167432	0.0173306	0.0165806	0.0172033	0.0174123	0.0163608	0.016971	0.0174255	0.0025736	0.00274991	0.00267457	0.0333554	0.0346837	0.0342869	0.00909383	0.00950421	0.00813922
Glutamate	3	0	0	0	0.106248	0	0	0.0758749	0.076259	0.0747375	0.0344722	0.0344586	0.0342182	0.0360684	0.0363248	0.0360203	0.0382609	0.0381779	0.0402726	0.0614286	0.0623254	0.0619856	0.0262066	0.0255755	0.0254836	0.0190285	0.0184774	0.0189857	0.0481463	0.0473023	0.0487795	0.0537247	0.054466	0.0544719	0.0548322	0.0558601	0.0524135	0.0424221	0.0436065	0.0436562	0.0162061	0.0157492	0.0166249	0.0784946	0.0796105	0.0787147	0.0348818	0.0343561	0.0326653
Glutamate	4	0	0	0	0	0	0	0	0	0	0	0	0	0	0	0	0	0	0	0	0	0	0	0	0	0	0	0	0	0	0	0	0	0	0	0	0	0	0	0	0	0	0	0	0	0	0	0	0
Glutamate	5	0	0.437263	0.448733	0.408377	0.4257	0.286815	0.231139	0.235967	0.231859	0.346337	0.347233	0.344393	0.335801	0.339149	0.337005	0.401165	0.403574	0.408191	0.415647	0.422244	0.420978	0.511799	0.515282	0.520473	0.111949	0.113432	0.107993	0.190982	0.193452	0.19026	0.201406	0.199165	0.202084	0.194658	0.192901	0.19687	0.245134	0.244697	0.245437	0.24644	0.252732	0.246072	0.226652	0.225998	0.226732	0.311294	0.31022	0.310331
Glutamate	0	1	0	0	0	0	0	0.0484191	0.0454117	0.0470531	0.0501052	0.0485091	0.0491664	0.0426288	0.0434342	0.0421942	0.0343674	0.0348024	0.0352664	0.0411332	0.0405653	0.0397221	0.0411136	0.0393285	0.0402371	0.0286696	0.0279272	0.0294883	0.0799354	0.0806552	0.081221	0.0743385	0.0750956	0.0763356	0.0791924	0.0775053	0.0788586	0.065332	0.0661336	0.0656719	0.0490727	0.0487507	0.0463987	0.0462754	0.0473991	0.0476329	0.051515	0.050546	0.0524394
Glutamate	1	1	0	0	0	0	0	0.0109901	0.0118576	0.011315	0.00539638	0.00619545	0.00590473	0.00656227	0.00627975	0.00612492	0.00224936	0.0020054	0.00242698	0.00546308	0.00585653	0.00522244	0.000670001	0.000909691	0.000912966	0.00651023	0.00553603	0.00565858	0.0209586	0.0206645	0.0216437	0.0254757	0.0262217	0.0263558	0.0260523	0.0276779	0.0277984	0.0118518	0.0122549	0.0111864	0.00159387	0.00155445	0.00222577	0.0142912	0.0135332	0.0135874	0.00561864	0.0052988	0.00542149
Glutamate	2	1	0	0	0	0	0	0.00817456	0.0075978	0.00789267	0.00919066	0.00906096	0.00835377	0.00971652	0.0095149	0.00911403	0.00436572	0.00454556	0.0042642	0.00717696	0.00699476	0.00737537	0.00397073	0.00381436	0.00433272	0.00700355	0.00842225	0.00754752	0.019795	0.0200078	0.0206947	0.0218246	0.0230415	0.0219633	0.0226677	0.0228656	0.0214822	0.0115198	0.0122895	0.0120672	0.00430721	0.00458626	0.00439488	0.00951823	0.00944608	0.00896898	0.0122753	0.0121447	0.0110061
Glutamate	3	1	0	0	0	0	0	0.0177426	0.0162501	0.0182181	0.0342785	0.0336535	0.0339857	0.0369768	0.0348956	0.0362199	0.00818561	0.00889678	0.00790725	0.0203286	0.0205895	0.0200312	0.00801149	0.00729282	0.00761935	0.0188015	0.0195089	0.0184202	0.0664552	0.0639519	0.0656451	0.0759491	0.0756954	0.0760711	0.0747347	0.0765528	0.0759373	0.0306841	0.032031	0.0305182	0.0130243	0.013802	0.011648	0.0199796	0.0197606	0.0188952	0.044589	0.04495	0.0465316
Glutamate	4	1	0	0	0	0	0	0	0	0	0	0	0	0	0	0	0	0	0	0	0	0	0	0	0	0	0	0	0	0	0	0	0	0	0	0	0	0	0	0	0	0	0	0	0	0	0	0	0
Glutamate	5	1	0	0	0	0.120352	0	0.0835244	0.0835546	0.083821	0.398394	0.398901	0.40103	0.395145	0.396184	0.395792	0.113972	0.110268	0.114219	0.168927	0.163556	0.167717	0.234878	0.234829	0.225685	0.343852	0.341016	0.344469	0.308694	0.311966	0.303493	0.310608	0.308368	0.308036	0.302004	0.296674	0.304303	0.245158	0.241206	0.245008	0.308903	0.297064	0.309005	0.0875374	0.0864869	0.0851406	0.42404	0.426797	0.424599
Arginine	0	0	1	1	1	1	1	1	0.99981	1	0.996279	0.995829	0.994932	0.997091	0.996302	0.99653	0.998372	0.999058	0.999641	0.99934	0.999514	0.998657	0.996733	0.99763	0.997823	1	0.999943	1	1	1	1	1	0.999773	0.999457	1	1	1	0.999942	0.999582	0.999568	1	0.99964	1	0.998235	0.999539	0.999256	0.994879	0.992564	0.991658
Arginine	1	0	0	0	0	0	0	0	0	0	0	0	0	0	0	0	0	0	0	0	0	0	0	0.000515651	0	0	0	0	0	0	0	0	0	0	0	0	0	0	0	0	0	0	0	0	0	0	0	0	0
Arginine	2	0	0	0	0	0	0	0	0	0	0	0	0	0	0	0	0	0	0	0	0	0	0	0	0	0	0	0	0	0	0	0	0	0	0	0	0	0	0	0	0	0	0	0	0	0	0	0	0
Arginine	0	1	0	0	0	0	0	0	0.000190349	0	0.00372128	0.004171	0.00506825	0.00290918	0.00369773	0.00347027	0.00162807	0.000942235	0.00035932	0.000615422	0.000485522	0.00134275	0.00326715	0.00174534	0.00217667	0	5.70046e-05	0	0	0	0	0	0	0.000542823	0	0	0	0	0.000417573	0.000431651	0	0.000359667	0	0.00176496	0.000461472	0.000743651	0.00512125	0.00725037	0.00834228
Arginine	1	1	0	0	0	0	0	0	0	0	0	0	0	0	0	0	0	0	0	4.50611e-05	0	0	0	0.00010936	0	0	0	0	0	0	0	0	0.000226879	0	0	0	0	5.76367e-05	0	0	0	0	0	0	0	0	0	0.000185813	0
Ornithine	0	0		1	1	1		0.998596	0.999477	0.998507	0.999404	0.999312	1	0.999151	0.999472	1	1	0.999324	1	0.998983	0.997712	1	0.998726	0.994054	1	0.999454	1	1	0.999765	1	0.998524	1	0.999741	0.999857	0.999637	0.995557	0.998171	0.999856	0.999786	0.999028	0.998158	1	0.993686	0.997905	0.998936	1	1	0.997234	1
Ornithine	1	0		0	0	0		0.00122651	0	0.00137456	0	0.00040845	0	0	0.000528412	0	0	0.000676326	0	0.0010167	0.000382838	0	0.00127383	0.0059462	0	0.000495392	0	0	0	0	0.0014757	0	0.00025935	0.000142503	0	0.00437435	0.0013043	0.000144235	0	0	0.0018416	0	0.00456301	0.00164257	0	0	0	0.00204356	0
Ornithine	2	0		0	0	0		0	0	0	0	0	0	0	0	0	0	0	0	0	0	0	0	0	0	0	0	0	0	0	0	0	0	0	0	0	0	0	0	0	0	0	0	0	0	0	0	0	0
Ornithine	0	1		0	0	0		0.000177835	0.000523086	0.000118348	0.000595622	0.000279822	0	0.000849122	0	0	0	0	0	0	0.00190494	0	0	0	0	5.04119e-05	0	0	0.00023476	0	0	0	0	0	0.000363208	6.84646e-05	0.000524772	0	0.000213936	0.000972266	0	0	0.00175104	0.000452785	0.00106371	0	0	0.000722106	0
Serine	0	0	1	1	1	1	1	0.832252	0.828567	0.832256	0.885357	0.869801	0.871993	0.838566	0.828442	0.823104	0.926806	0.930558	0.924026	0.836063	0.844894	0.845575	0.872554	0.874144	0.856836	0.93727	0.933218	0.935962	0.87349	0.855719	0.864674	0.89974	0.903235	0.899135	0.920232	0.92031	0.91883	0.917493	0.924524	0.96577	0.863719	0.85438	0.87411	0.872176	0.840152	0.87085	0.794549	0.793985	0.794157
Serine	1	0	0	0	0	0	0	0.000202313	0.000427381	0	0	0.00147634	0.00134848	0.00365504	0.00252479	0.00364916	0	0	0.000132446	0	0.000266296	0.00113675	0	0	6.46398e-05	0	0.000802462	0	0.00502023	0.00466566	0.00212895	0.00448347	0.00499578	0.00545996	0.00486012	0.00594208	0.00494297	0.00127314	0.00251763	0	0.00387805	0.00118469	0	0	0.000683819	0	0.000482712	0.0057857	0.00289625
Serine	2	0	0	0	0	0	0	0	0	0	0	0	0	0	0	0	0	0	0	0	0	0	0	0	0	0.00114755	0.0010046	0.00137088	0.00613496	0.00650378	0.00646685	0.00863733	0.00859925	0.0090231	0.00960961	0.00741153	0.00789831	0.00584036	0.00573295	0	0.000135843	0.000241118	0.000678183	2.57819e-05	0	0	0	0	0
Serine	3	0	0	0	0	0	0	0	0	0	0	0	0	0	0	0	0	0	0	0	0	0	0	0	0	0	0	0	0	0	0	0	0	0	0	0	0	0	0	0	0	0	0	0	0	0	0	0	0
Serine	0	1	0	0	0	0	0	0	0.000163124	0	0	0	7.03733e-05	0	0.000580493	0	0.000208379	0.000183029	0.00023026	0.000416307	0	0.000659723	0	0.000139752	0	0.000103231	0	0.000174698	0	0.000326403	0	0.000146136	0	0.000353884	0.000139087	6.6965e-05	5.95333e-05	0.000410953	0	0	0	0	0	8.43852e-05	0	5.05354e-05	0	0.000423634	0
Serine	2	1	0	0	0	0	0	0	0	0	0	0	0	0	0	0	0	0	0	0	0	0	0	0	0	0	0	0	0	0	0	0	0	0	0	0	0	0	0	0	0	0	0	0	0	0	0	0	0
Serine	3	1	0	0	0	0	0	0.167546	0.170842	0.167744	0.114643	0.128722	0.126588	0.157779	0.168453	0.173246	0.0729857	0.0692588	0.0756109	0.163521	0.154839	0.152628	0.127446	0.125716	0.143099	0.0614794	0.0649754	0.0624925	0.115355	0.132786	0.12673	0.086993	0.0831701	0.0860284	0.065159	0.0662698	0.0682692	0.0749829	0.0672254	0.0342297	0.132268	0.144195	0.125212	0.127714	0.159164	0.1291	0.204968	0.199806	0.202947
Alanine	0	0	0.473582	0.523156	0.678085	0.518336	0.534101	0.516128	0.564092	0.517338	0.534478	0.509657	0.50596	0.519306	0.526822	0.525019	0.521324	0.566253	0.533097	0.538995	0.510445	0.544465	0.569286	0.477409	0.500245	0.528124	0.54589	0.542691	0.450307	0.416088	0.423043	0.509833	0.498875	0.428081	0.503429	0.481158	0.549475	0.467547	0.439828	0.616206	0.366415	0.192746	0.331275	0.582382	0.572884	0.590011	0.531391	0.527181	0.504013
Alanine	1	0	0.00956818	0	0.00824094	0.0138589	0.00419542	0	0	0.0145769	0	0.00334092	0.00462042	0.00247484	0.0160472	0.0184744	0.000995563	0.00146035	0	0.000867825	0	0	0	0	0	0	0	0	0	0	0	0	0.00208507	0.00132421	0	0.00284838	0	0.00389833	0	0.0125102	0.0137814	0	0	0.0176078	0	0.00850229	0.0124422	0.0089267	0.00521129
Alanine	2	0	0	0	0	0.112348	0.111179	0.221066	0.260431	0.220033	0.381197	0.39225	0.377147	0.394065	0.390607	0.374606	0.360406	0.276447	0.277947	0.30877	0.328521	0.280897	0.217476	0.250689	0.279517	0.19849	0.219753	0.192197	0.214728	0.211279	0.184971	0.244446	0.213367	0.231978	0.249816	0.28202	0.180243	0.241313	0.199043	0.0577436	0.0493354	0.0823734	0.0439755	0.251756	0.26723	0.265776	0.361832	0.365465	0.391687
Alanine	0	1	0.51685	0.476844	0.313674	0.355457	0.350525	0.262806	0.175477	0.248052	0.0843252	0.0947513	0.112273	0.0841543	0.0665241	0.0819004	0.117274	0.155839	0.188956	0.151367	0.161034	0.174637	0.213239	0.271902	0.220239	0.273386	0.234357	0.265112	0.334965	0.372633	0.391986	0.245722	0.285673	0.338617	0.246754	0.233973	0.270282	0.287242	0.361129	0.31354	0.570469	0.724881	0.624749	0.148254	0.159886	0.135711	0.0943347	0.0984273	0.0990893
Phenylalanine	0	0	1	1	1	1	1	0.999167	0.999961	0.998911	1	0.998338	0.998846	0.997921	0.997192	0.999669	0.999306	0.999796	0.999682	0.998175	1	0.999967	0.999537	0.99875	1	1	0.99921	0.998239	0.999836	0.999993	0.998245	0.999644	0.999636	0.999145	0.999629	0.998791	0.999739	0.999496	1	1	0.998556	0.997941	0.99996	0.999546	0.999977	1	0.996014	0.999809	0.99997
Phenylalanine	1	0	0	0	0	0	0	0.000833394	0	0.00034905	0	0.00166192	0.00115427	0.00207913	0.00280841	0	0.000527779	0	0	0.00136805	0	0	0.000458815	0.00124982	0	0	0.000768513	0.00176101	0.000163638	0	0.00175518	0.000356452	0.000364312	0.000854755	0.000371366	0.00120858	0.000217406	0.000276749	0	0	0.00144362	0.0017001	0	0.000453814	0	0	0.00398645	0	2.99192e-05
Phenylalanine	2	0	0	0	0	0	0	0	0	0	0	0	0	0	0	0	0	0	0	0	0	0	0	0	0	0	0	0	0	0	0	0	0	0	0	0	0	0	0	0	0	0	0	0	0	0	0	0	0
Phenylalanine	0	1	0	0	0	0	0	0	3.87015e-05	0.000739658	0	0	0	0	0	0.000331312	0.000166643	0.000203651	0.000318304	0.000457247	0	3.26163e-05	4.28889e-06	0	0	0	2.13766e-05	0	0	6.98799e-06	0	0	0	0	0	0	4.37641e-05	0.000226836	0	0	0	0.000359006	3.96631e-05	0	2.34281e-05	0	0	0.000190838	0
Glycine	0	0	0.249844	0.372263	0.479304	0.362317	0.313079	0.265816	0.250949	0.253663	0.43557	0.388773	0.415397	0.446301	0.428402	0.766151	0.446435	0.354707	0.340228	0.271203	0.423556	0.279962	0.24169	0.246428	0.208634	0.343812	0.339565	0.346048	0.321947	0.29452	0.301839	0.353777	0.367314	0.336104	0.46048	0.45532	0.441691	0.569976	0.642946	0.492971	0.208123	0.1795	0.200512	0.289088	0.248087	0.55523	0.411085	0.420173	0.416322
Glycine	1	0	0	0	0	0	0	0	0.000742594	9.2148e-07	0	0.000237057	0	5.69498e-05	0.0017076	0.00184465	0	0.000233786	0.000355504	0	0.00193418	0	0	5.25234e-05	0	0	0	0.000789969	0.000619652	0.00241865	0.00151442	0.0028524	0.00274453	0.00289901	0.00175799	0.00133512	0.00197201	0.000796773	0.00203389	0	0	0	0	9.63405e-05	0.000621749	0.000848542	0	2.27726e-05	0.000898618
Glycine	2	0	0.0770595	0	0.105032	0.12693	0.111277	0	0	0	0	0	0	0	0	0	0	0	0	0	0	0	0	0	0	0	0	0	0	0	0	0	0	0	0	0	0	0	0	0.0293871	0	0	0	0	0	0	0	0	0
Glycine	0	1	0.192529	0.233685	0.202862	0.214441	0.0949324	0.000182602	0.000254493	0.000536399	0.000225202	0.00047744	0.000768769	0.000295203	0.000390015	0.000405316	0.000434616	2.7166e-05	0	0.000111019	0.000426072	0	0	0	0.000727513	0.000958794	0.000962583	0.000342573	0.00105863	0	0.00042915	0.000726448	0.000623402	0.000720284	0.00109857	0	0.000386284	0.000552109	0.000781634	0.0319991	0	0	0.000426074	0.000728728	0.000336942	0.000469393	0.000291306	0.000322874	0.000203335
Glycine	1	1	0	0	0	0	0	0	0	0	0	0	0	0	0	0	0	0	0	0	0	0	0	0	0	0	0	0	0	0	0	0	0	0	0	0	0	0	0	0	0	0	0	0	0	0	0	0	0
Glycine	2	1	0.480567	0.394051	0.212802	0.296312	0.480712	0.734002	0.748054	0.7458	0.564205	0.610513	0.583835	0.553347	0.5695	0.231599	0.55313	0.645032	0.659416	0.728686	0.574083	0.720038	0.75831	0.75352	0.790638	0.655229	0.659472	0.65282	0.676374	0.703061	0.696217	0.642644	0.629318	0.660277	0.536664	0.543345	0.555951	0.428675	0.354239	0.445643	0.791877	0.8205	0.799062	0.710087	0.750955	0.443452	0.588624	0.579482	0.582576
Threonine	0	0	1	1	1	1	1	1	0.998295	0.995681	1	1	0.999497	0.994649	0.998951	1	0.999788	1	0.999684	0.999498	0.997122	1	1	1	1	0.998197	0.999419	0.999888	1	1	0.998934	1	0.999975	1	0.997578	1	0.999957	0.998441	1	1	0.99908	0.999258	1	0.999829	1	1	1	0.999152	0.995335
Threonine	1	0	0	0	0	0	0	0	0.00170533	0.00431917	0	0	0.000503084	0.00535144	0.00104884	0	0.00021198	0	0	0.000501746	0.00287773	0	0	0	0	0.00180342	0	0.000112278	0	0	0.00106609	0	2.50732e-05	0	0.00242219	0	4.2591e-05	0.00155949	0	0	0.000919868	0.000741713	0	0.000171227	0	0	0	0.000848048	0.0046655
Threonine	0	1	0	0	0	0	0	0	0	0	0	0	0	0	0	0	0	0	0.00031554	0	0	0	0	0	0	0	0.000581438	0	0	0	0	0	0	0	0	0	0	0	0	0	0	0	0	0	0	0	0	0	0
Asparagine	0	0				1	1	1	0.999267	1	0.999859	1	0.999968	0.999929	0.99972	1	0.999857	0.99964	0.999186	1	0.999537	0.999078	0.998827	0.997998	0.999958	1	0.999728	0.998891	0.999665	1	1	0.998676	1	0.999864	0.999243	0.998903	0.999708	0.998308	1	1	1	1	1	1	0.999543	0.999942	0.999592	1	0.99843
Asparagine	1	0				0	0	0	0.000437678	0	0.000141325	0	0	7.08145e-05	0.000280243	0	1.83732e-05	0	0.000706038	0	0.000462615	0.000922251	0.00088038	0.00189143	4.21885e-05	0	0.000186017	0.000944295	0.00033474	0	0	0.0010029	0	0	0.000756756	0.00109696	0.000129292	0.00161691	0	0	0	0	0	0	0.000456634	0	3.69762e-05	0	0.00107651
Asparagine	2	0				0	0	0	0	0	0	0	0	0	0	0	0	0	0	0	0	0	0	0	0	0	0	0	0	0	0	0	0	0	0	0	0	0	0	0	0	0	0	0	0	0	0	0	0
Asparagine	0	1				0	0	0	0.000295206	0	0	0	3.23386e-05	0	0	0	0	0.000265891	0.000108302	0	0	0	0.000264667	0.000110345	0	0	8.64612e-05	1.24044e-05	0	0	0	0.000321444	0	0.000135736	0	0	0.00016314	7.5207e-05	0	0	0	0	0	0	0	0	0.000371015	0	0.000493765
Asparagine	1	1				0	0	0	0	0	0	0	0	0	0	0	0.000125032	9.41226e-05	0	0	0	0	2.78836e-05	0	0	0	0	0.000152738	0	0	0	0	0	0	0	0	0	0	0	0	0	0	0	0	0	5.84966e-05	0	0	0
Aspartate	0	0	1		1	1	1	0.890222	0.89018	0.895024	0.970299	0.966929	0.965285	0.921434	0.922964	0.915914	0.996629	0.996135	0.994761	0.978703	0.978903	0.980664	1	1	1	0.998205	0.995321	0.997045	0.942617	0.943913	0.945063	0.94626	0.948522	0.945019	0.9598	0.957934	0.963373	0.995709	0.99422	1	0.999596	1	0.999931	0.882242	0.884563	0.877626	0.942423	0.93737	0.937321
Aspartate	1	0	0		0	0	0	0.0455815	0.0435559	0.0393236	0.0116267	0.0115044	0.0121296	0.0243765	0.0283104	0.0290093	0	0	0.00160686	0.0080599	0.00633197	0.00858575	0	0	0	0.00156752	0.00444654	0.00286967	0.0180547	0.0164341	0.014412	0.0153972	0.015794	0.0158574	0.0136368	0.0146054	0.0109235	0.00193331	0.00281737	0	0.000133433	0	0	0.0488781	0.0465411	0.0480729	0.0198552	0.0231827	0.0208754
Aspartate	2	0	0		0	0	0	0.0435938	0.047178	0.047399	0.0140886	0.016956	0.0172568	0.0424683	0.0361338	0.041876	0.00298615	0.00349809	0.00339176	0.0101175	0.0126384	0.00894324	0	0	0	0	0	0	0.0323396	0.0324187	0.0340847	0.0306719	0.0283258	0.0310515	0.0214307	0.0215111	0.0198297	0.00160932	0.00168027	0	0	0	0	0.0483569	0.0491661	0.0516392	0.0271552	0.029269	0.0318562
Aspartate	3	0	0		0	0	0	0.0205364	0.0190362	0.0182534	0.00398528	0.00461034	0.00532853	0.0117209	0.0125922	0.0132011	0.000385256	0.000366528	0.000240476	0.00284991	0.00212699	0.00180743	0	0	0	0.000227605	0.000232532	3.37676e-05	0.00698908	0.00723447	0.00644054	0.00767088	0.00735809	0.0080719	0.00513251	0.00594914	0.00587346	0.000748703	0.000952048	0	0	0	0	0.0205228	0.0197301	0.0225773	0.0105669	0.0101782	0.00994765
Aspartate	0	1	0		0	0	0	6.6714e-05	5.0305e-05	0	0	0	0	0	0	0	0	0	0	0.000269686	0	0	0	0	0	0	0	5.12129e-05	0	0	0	0	0	0	0	0	0	0	0.000330113	0	0.000270284	0	6.85399e-05	0	0	8.45566e-05	0	0	0
N-Acetyl-aspartate	0	0					1	1	1	1	1	0.940174	1	1	1	1	1	1	1	1	1	1	1	0.984481	1	0.927892	0.979319	0.974351	0.863631	0.87967	0.865219	0.796972	0.858455	0.889729	0.802328	0.814201	0.811646	0.96549	0.981156		1	1	1	1	1	0.992025	1	1	1
N-Acetyl-aspartate	1	0					0	0	0	0	0	0.0598264	0	0	0	0	0	0	0	0	0	0	0	0.015519	0	0.0106277	0	0.000958661	0	0	0	0.0247026	0	0	0.0341354	0.037	0	0	0.0188441		0	0	0	0	0	0.00797465	0	0	0
N-Acetyl-aspartate	2	0					0	0	0	0	0	0	0	0	0	0	0	0	0	0	0	0	0	0	0	0.0614803	0.0206809	0.0246907	0.136369	0.12033	0.134781	0.178325	0.141545	0.110271	0.163537	0.148799	0.188354	0.0345103	0		0	0	0	0	0	0	0	0	0
Thiamine	0	0						0.993138	0.993316	1	0.998658	1	1	1	1	0.996687	1	0.997032	1	0.990329	1	0.994034	1	0.992393	0.995637	0.998719	0.992633	1	1	1	1	1	1	1	1	1	1	1	0.998338	0	1	1	1	0.992557	1	1	1	0.997772	1
Thiamine	1	0						0	0	0	0	0	0	0	0	0	0	0	0	0	0	0	0	0	0	0	0	0	0	0	0	0	0	0	0	0	0	0	0.00166217	1	0	0	0	0.00399879	0	0	0	0.000209401	0
Thiamine	0	1						0	0	0	0	0	0	0	0	0	0	0	0	0	0	0	0	0	0	0	0	0	0	0	0	0	0	0	0	0	0	0	0	0	0	0	0	0	0	0	0	0	0
Thiamine	0	2						0.00686159	0.00668449	0	0.00134198	0	0	0	0	0.00331266	0	0.00296759	0	0.0096711	0	0.00596636	0	0.00760689	0.00436326	0.00128062	0.00736677	0	0	0	0	0	0	0	0	0	0	0	0	0	0	0	0	0.0034446	0	0	0	0.00201875	0
Proline	0	0	1	1	0.929828	0.977822	0.90604	0.99102	0.992867	0.995852	0.982412	0.983291	0.97963	0.963276	0.965494	0.965538	0.997745	0.998343	0.995665	0.988422	0.988793	0.989894	0.997803	0.997936	0.998484	0.99996	0.999181	0.998302	0.97855	0.976307	0.977755	0.981818	0.984706	0.987913	0.980173	0.990229	0.985414	0.993393	0.993005	1	0.996484	0.99193	0.997989	0.993072	0.991349	0.995865	0.961096	0.955815	0.956826
Proline	1	0	0	0	0.0701723	0.022178	0.0305122	0.00344821	0.00170311	0	0.00235245	0.00222879	0.00444949	0.00775329	0.00683758	0.00832231	0.000802917	0	0.00326108	0.00425377	0.00369417	0.00487771	0	0.000695556	0	0	0.000819226	0.00169817	0.00632813	0.00552724	0.00735976	0.00446352	0.00253713	0.000230236	0.00973076	0.00166945	0.00506407	0.00312456	0.000578459	0	0.00158802	0.00704749	0	0.0042161	0.00526671	0.00233212	0.00562473	0.00954706	0.00783961
Proline	2	0	0	0	0	0	0	0.00371377	0.00375362	0.00355292	0.0125998	0.0125228	0.0131358	0.0234593	0.022636	0.0209232	0.0014518	0.0016153	0.000813588	0.00649913	0.00543311	0.0052282	0.00219704	0.00106171	0.00127019	3.99661e-05	0	0	0.0139071	0.0149475	0.0133281	0.0129952	0.0111753	0.0101841	0.00857311	0.00677457	0.00881496	0.00337552	0.00408228	0	0.00172029	0.00102296	0.0020114	0.0021673	0.00256576	0.0013544	0.0258969	0.0276818	0.0293687
Proline	3	0	0	0	0	0	0	0.00062846	0.00167603	0.000594701	0.0026354	0.00195703	0.00250894	0.0055114	0.00503208	0.00457913	0	0	0	0.000825366	0.000688692	0	0	0	0.000245493	0	0	0	0.00121507	0.00280946	0.00155715	0.000723204	0.000977226	0.00167282	0.00119636	0.00117277	0.000617252	0.000106926	0.000269523	0	0	0	0	0.000265051	0.000591173	0.000448241	0.00738253	0.00619196	0.00566005
Proline	0	1	0	0	0	0	0.0634483	0.0011899	0	0	0	0	0.000275532	0	0	0.000637168	0	4.21446e-05	0.000260745	0	0.00139117	0	0	0.000307088	0	0	0	0	0	0.00040875	0	0	0.000604879	0	0.000326785	0.000154104	8.95759e-05	0	0.0020643	0	0.000207503	0	0	0.000279738	0.000227137	0	0	0.000763661	0.000306053
Taurine	0	0	0.448857	0	0.709125	0.494008	0.279992	1	1	1	0.999229	1	1	1	1	0.999081	1	1	0.998708	0.997492	1	1	1	1	1	1	1	1	0.999003	1	1	1	0.999985	1	1	1	1	1	0.997653	1	0.981238	0.992338	1	1	1	1	0.998622	0.999998	1
Taurine	1	0	0	0	0	0	0	0	0	0	0.000771067	0	0	0	0	0.000919416	0	0	0	0.00250792	0	0	0	0	0	0	0	0	0	0	0	0	1.53273e-05	0	0	0	0	0	0.00168159	0	0.00900946	0	0	0	0	0	0.00137849	0	0
Taurine	0	1	0.551143	1	0.290875	0.505992	0.720008	0	0	0	0	0	0	0	0	0	0	0	0.00129238	0	0	0	0	0	0	0	0	0	0.000996865	0	0	0	0	0	0	0	0	0	0.000665904	0	0.00975215	0.00766237	0	0	0	0	0	1.98476e-06	0
Tryptophan	0	0	0	0	0			0.998681	0.998265	0.998527	1	0.999055	1	0.996684	1	1	1	0.997428	0.998986	1	1	1	0.999283	0.996534	1	0.998677	1	1	0.997661	1	1	1	0.998982	0.99955	0.996948	0.999526	0.992691	1	1	1	1	1	0.999672	0.998694	0.996413	1	0.991513	1	1
Tryptophan	1	0	1	1	1			0.00131897	0.00173511	0.00147299	0	0	0	0.00331636	0	0	0	0.00257216	0.00101402	0	0	0	0.000716754	0.00346592	0	0.00132253	0	0	0.00233946	0	0	0	0.00101808	0.000450184	0.00305228	0.00047395	0.00730877	0	0	0	0	0	0.000327769	0.00130641	0.00358656	0	0.00848742	0	0
Tryptophan	2	0	0	0	0			0	0	0	0	0	0	0	0	0	0	0	0	0	0	0	0	0	0	0	0	0	0	0	0	0	0	0	0	0	0	0	0	0	0	0	0	0	0	0	0	0	0
Tryptophan	0	1	0	0	0			0	0	0	0	0.000945312	0	0	0	0	0	0	0	0	0	0	0	0	0	0	0	0	0	0	0	0	0	0	0	0	0	0	0	0	0	0	0	0	0	0	0	0	0
Valine	0	0	0.893173	0.746232	0.92224	0.95331	0.857481	0.994171	0.997858	0.999165	0.999238	0.995962	0.999672	0.999687	0.997395	1	0.999591	1	0.99777	0.99711	0.999818	1	0.993713	0.998128	0.994631	0.999929	0.997897	0.996309	0.99779	0.998675	0.99916	0.999066	0.998531	0.998257	1	0.999761	0.998276	0.998957	0.999171	0.979774	0.998713	0.997548	0.999026	0.999316	0.999661	0.999258	0.997954	1	0.999413
Valine	1	0	0.0365409	0.051536	0.0777601	0.0466901	0.0939908	0.00582912	0.001996	0.000754047	0.000762428	0.00403771	0.00013216	0	0.00119066	0	0	0	0.00190632	0.00277813	0	0	0.00606201	0.0016026	0.00452016	0	0.00210343	0.00340265	0.0016972	0	0.000480288	0.000456472	0.00064227	0.00174284	0	0	0.000995356	0.00104338	0.000496117	0.0116418	0	0.00234833	0	0	0	0	0.00135543	0	0.000145606
Valine	2	0	0	0	0	0	0	0	0.00014562	8.09011e-05	0	0	0	0.000129039	0.000901374	0	0.000408844	0	0.000323891	0	0.000181504	0	0	0	0.000552473	0	0	0	0.000512986	0	0	0.000477832	0.000428712	0	0	0.00023862	0.00019945	0	0	0	0.000570825	0.000104015	0.000974454	0.00014285	0.000339321	0.000454011	0.0001061	0	0.000441618
Valine	0	1	0.0702865	0.202232	0	0	0.0485281	0	0	0	0	0	0.000196311	0.000183842	0.000513148	0	0	0	0	0.00011214	0	0	0.000225015	0.000269672	0.000296086	7.13812e-05	0	0.000288674	0	0.00132514	0.000359551	0	0.000397708	0	0	0	0.000529341	0	0.000332785	0.00858399	0.000716442	0	0	0.000541485	0	0.000287557	0.000584098	0	0
Glutathione disulfide	0	0						0.518734	1	1	0.820664	0.900248	0.864794	0.959777	1	0.943834	1	1	1	1	1	1	1	1	1	1	1	1	0.977504	0.895065	0.870811	1	0.695817	1	1	1	1		1		1	1		0.737515	0.858215	0.729939	0.75747	0.99091	0.761921
Glutathione disulfide	1	0						0	0	0	0	0	0	0	0	0	0	0	0	0	0	0	0	0	0	0	0	0	0	0	0	0	0.304183	0	0	0	0		0		0	0		0	0	0.145443	0.0759413	0	0
Glutathione disulfide	2	0						0.481266	0	0	0.179336	0.0997517	0.135206	0.0402226	0	0.0561662	0	0	0	0	0	0	0	0	0	0	0	0	0.0224959	0.104935	0.129189	0	0	0	0	0	0		0		0	0		0.262485	0.141785	0.124618	0.166588	0.00908957	0.238079
Ribulose-5-phosphate	0	0						0.480555	0.222515	0.218934	0.136251	0.110395	0.108577	0.121301	0.101734	0.0730531	0.218529	0.133382	0.149432	0.1288	0.346279	0.162443	0.111874	0.201729	0.279069	0.798959	0.902421	0.81738	0.332457	0.334122	0.289963	0.370469	0.304575	0.395383	0.57719	0.526674	0.409041	0.612531	0.612417		0.759033	0.783731	0.794151	0.503892	0.468655	0.35277	0.11679	0.136215	0.09971
Ribulose-5-phosphate	1	0						0.189291	0.538501	0.303969	0.320588	0.270557	0.338049	0.29788	0.338809	0.39638	0.105428	0.364777	0.249681	0.252214	0.143476	0.301414	0.200189	0.208911	0.122763	0.157125	0.0516747	0.112349	0.198954	0.192988	0.227953	0.190851	0.174116	0.191289	0.0836462	0.145858	0.15582	0.149025	0.0823344		0.188272	0.1489	0.137628	0.231216	0.14709	0.31032	0.372384	0.362729	0.418477
Ribulose-5-phosphate	2	0						0.169382	0.112341	0.194009	0.254385	0.252397	0.350993	0.279884	0.269418	0.223029	0.474515	0.224453	0.40428	0.257218	0.154005	0.221206	0.386814	0.240674	0.3003	0	0.0459045	0	0.241085	0.202892	0.32395	0.277357	0.201282	0.259901	0.136086	0.187373	0.191093	0.13831	0.112231		0	0.0673686	0.0682206	0.105257	0.310629	0.145986	0.202076	0.181141	0.192464
Ribulose-5-phosphate	3	0						0.160772	0.126643	0.115273	0.157835	0.204315	0.0681843	0.179304	0.16921	0.202507	0	0.0700298	0.0676948	0.110177	0.101856	0	0.1624	0.127586	0.136463	0	0	0.024099	0.148195	0.124608	0.0402591	0.0537039	0.0832935	0.0625921	0.0502389	0.0559534	0.0256267	0.0397348	0		0	0	0	0.0673254	0.0736258	0.161288	0.220983	0.237073	0.214693
Ribulose-5-phosphate	4	0						0	0	0.167814	0.13094	0.162337	0.134196	0.121631	0.120829	0.105031	0.201528	0.207358	0.128912	0.251591	0.254383	0.314938	0.138723	0.2211	0.161405	0.0439157	0	0.0461721	0.0793084	0.145389	0.117874	0.107619	0.236734	0.0908359	0.15284	0.0841418	0.218419	0.0603987	0.193017		0.0526941	0	0	0.0923097	0	0.0296354	0.0877679	0.0828419	0.0746557
Xylose-5-phosphate	0	0	0					0.343729	0.43099	0.334784	0.0723836	0.0505069	0.0176902	0.0429997	0.0304817	0.0179947	0.129881	0.0834285	0.0562857	0	0.0516465	0.0798258	0.0358191	0.0601792	0.0384569	0.907036	0.898307	0.897615	0.301124	0.338228	0.384656	0.35759	0.422189	0.35743	0.49577	0.391967	0.432364	0.565985	0.544706		0.714437	0.846188	0.712579	0.384942	0.214838	0.27919	0.0580834	0.0605128	0.0541526
Xylose-5-phosphate	1	0	1					0	0.166168	0	0.363983	0.381592	0.394323	0.440406	0.441054	0.452859	0	0.141738	0.178545	0.181914	0.141794	0.0734564	0.253049	0.191039	0.227606	0.0504898	0.053727	0.04102	0.194779	0.221385	0.168757	0.145848	0.156432	0.144654	0.124052	0.158477	0.122993	0.125113	0.140285		0.0777705	0.0516288	0.1341	0.112646	0.098461	0.24726	0.458168	0.466064	0.47608
Xylose-5-phosphate	2	0	0					0.656271	0	0.665216	0.193577	0.194509	0.244115	0.147	0.149149	0.155694	0.43881	0.383161	0.439233	0.51002	0.36864	0.457082	0.256551	0.328422	0.347186	0.0130898	0.0296344	0.0214395	0.215696	0.24069	0.20373	0.203046	0.136016	0.216418	0.167345	0.18319	0.189983	0.143489	0.172564		0.052128	0.0436105	0.0571316	0.282927	0.370814	0.262409	0.134077	0.137273	0.132034
Xylose-5-phosphate	3	0	0					0	0.182697	0	0.211187	0.189124	0.19861	0.244208	0.237249	0.230743	0.0266685	0.0356373	0.0180176	0.104909	0.133576	0.0568911	0.192035	0.151838	0.192754	0.0150011	0	0.0210976	0.151404	0.0383872	0.0882266	0.0985344	0.134594	0.0940582	0.0675212	0.108271	0.0878872	0.0525728	0.0526797		0.115593	0.0585724	0.0489984	0.120324	0	0.136134	0.25366	0.213337	0.236415
Xylose-5-phosphate	4	0	0					0	0.220145	0	0.15887	0.184268	0.145262	0.125386	0.142067	0.142709	0.404641	0.356035	0.307919	0.203156	0.304343	0.332745	0.262546	0.268522	0.193996	0.0143833	0.0183317	0.0188274	0.136997	0.16131	0.15463	0.194981	0.150769	0.187439	0.145312	0.158095	0.166773	0.11284	0.0897657		0.0400717	0	0.0471908	0.0991604	0.315887	0.0750069	0.0960113	0.122813	0.101319
Coenzyme A	0	0						0.800731	1	1	0.249592	0.241095	0.265205	0.249248	0.301106	0.207492	0.495084	1	0.881006	0.860838	0.820426	1	0.792459	0.619996	1	1	1	1	0.461168	0.578628	0.291103	0.594234	0.433621	0.307258	0.259425	0.46498	0.492047	0.737109	0.790819		1	0.689824	0	0.893277	0.852114	0.959708	0.331823	0.304437	0.36311
Coenzyme A	1	0						0.199269	0	0	0.23656	0.367428	0.315238	0.254674	0.369217	0.298851	0.320479	0	0.118994	0.135954	0.179574	0	0.127217	0.380004	0	0	0	0	0.473161	0.266321	0.0643546	0.26511	0.204895	0.220611	0.418494	0.197776	0.24328	0.262891	0		0	0.310176	0	0.089191	0.102595	0.040292	0.359432	0.385247	0.304543
Coenzyme A	2	0						0	0	0	0.301611	0.238329	0.138742	0.353323	0.12916	0.279265	0.184437	0	0	0.0032079	0	0	0.00917855	0	0	0	0	0	0.0656713	0.0349418	0.291255	0	0.218019	0.293326	0.0605263	0.208364	0	0	0.209181		0	0	1	0	0	0	0.165453	0.161435	0.120848
Coenzyme A	2	1						0	0	0	0.212237	0.153148	0.280815	0.142755	0.200517	0.214391	0	0	0	0	0	0	0.071145	0	0	0	0	0	0	0.12011	0.353288	0.140656	0.143465	0.178806	0.261556	0.12888	0.264673	0	0		0	0	0	0.0175316	0.0452908	0	0.143292	0.148881	0.2115
Acetyl CoA	0	0						0.368855	0.749442	0.554404	0.186622	0.158432	0.211331	0.152155	0.176544	0.139212	0.81972	0.628658	0.672836	0.710951	0.714634	0.600099	0.529518	0.595314	0.518166			1	0.205951	0.137904	0.285158	0.282718	0.168631	0.202327	0.260313	0.356793	0.302887	0.335906	0.670278		0.695011	1	0.732816	0.595391	0.639358	0.595815	0.180947	0.166624	0.134505
Acetyl CoA	1	0						0.351185	0	0.0457592	0.225264	0.202248	0.147918	0.153406	0.215409	0.187183	0.121603	0.0877379	0.129256	0.00800522	0.148972	0.117326	0.215088	0.196981	0.31673			0	0.24822	0.246459	0.0805508	0.137503	0.153988	0.311922	0.170893	0.0378001	0.129984	0.527002	0.169099		0.304989	0	0.0843643	0.0861821	0	0.179566	0.149279	0.160684	0.23528
Acetyl CoA	2	0						0.251521	0.23683	0.399836	0.205226	0.256612	0.177824	0.279507	0.143398	0.244619	0.0586774	0.153131	0	0.251764	0.0454001	0.282575	0.111861	0.0557492	0.0880122			0	0.271292	0.271687	0.16995	0.178701	0.295999	0.181984	0.28375	0.27479	0.176911	0.137091	0.160623		0	0	0	0.318427	0.304809	0.190359	0.215776	0.250261	0.250327
Acetyl CoA	3	0						0	0.013728	0	0.164628	0.118282	0.185297	0.217935	0.225326	0.215782	0	0.130474	0.197909	0	0.0152837	0	0.0307592	0.0990137	0.00335519			0	0	0.108942	0.226499	0.230321	0.16541	0.294352	0.229692	0.146654	0.315639	0	0		0	0	0.18282	0	0.0506021	0	0.220528	0.185294	0.163221
Acetyl CoA	4	0						0.0284398	0	0	0.0818	0.228046	0.241313	0.161807	0.156535	0.156314	0	0	0	0.02928	0.0757103	0	0.112774	0.0529421	0.0352785			0	0.246815	0.207316	0.198963	0.165716	0.107056	0.00941489	0.0251025	0.164044	0.0240105	0	0		0	0	0	0	0.00523054	0.0342599	0.18061	0.154317	0.128551
Acetyl CoA	5	0						0	0	0	0.045447	0.0322937	0.00232261	0	0.024672	0.0457242	0	0	0	0	0	0	0	0	0.0384578			0	0	0	0.0388799	0.00504107	0	0	0.030249	0.0199193	0	0	0		0	0	0	0	0	0	0.019648	0.055235	0.0518448
Acetyl CoA	6	0						0	0	0	0.091013	0.00408553	0.0339944	0.035189	0.0581163	0.0111663	0	0	0	0	0	0	0	0	0			0	0.0277224	0.0276913	0	0	0.108915	0	0	0	0.0505686	0	0		0	0	0	0	0	0	0.033211	0.0275848	0.0362721
NAD+ (SIM)	0	0	0	0	0	0.158937	0.110745	0.266067	0.264133	0.271546	0.161254	0.161884	0.161668	0.14255	0.142779	0.141744	0.41637	0.433842	0.431305	0.212521	0.21172	0.210391	0.373142	0.372928	0.374559	0.660626	0.649052	0.649683	0.357594	0.357359	0.357118	0.335786	0.339087	0.337172	0.332638	0.335128	0.334028	0.679723	0.679202	0.665925	0.661733	0.665789	0.666364	0.256126	0.262451	0.264662	0.139284	0.134715	0.137686
NAD+ (SIM)	1	0	0	0	0.212354	0.260837	0.139097	0.298089	0.299626	0.294895	0.143552	0.143745	0.142123	0.134697	0.136707	0.136196	0.214777	0.228418	0.23053	0.330353	0.330631	0.331076	0.229199	0.229492	0.229144	0.101158	0.107199	0.105736	0.0474693	0.0491605	0.0492366	0.0498277	0.0495768	0.0505645	0.0494652	0.0481881	0.04914	0.0885238	0.0897606	0.0969624	0.0989212	0.0961209	0.0948524	0.306007	0.301552	0.299196	0.0955527	0.0965164	0.0962085
NAD+ (SIM)	0	1	0.330462	0.173764	0.21819	0.295543	0.152211	0.356349	0.357458	0.354113	0.177175	0.177466	0.175843	0.164371	0.16649	0.165686	0.302037	0.322199	0.323237	0.377546	0.377775	0.378066	0.308365	0.308784	0.308473	0.235799	0.239959	0.238958	0.119777	0.121391	0.121484	0.117566	0.118023	0.118614	0.116529	0.115752	0.116535	0.226337	0.227406	0.232941	0.233273	0.231486	0.230345	0.361641	0.358736	0.357063	0.12368	0.1237	0.124038
NAD+ (SIM)	1	1	0	0.129333	0.104638	0	0	0	0	0	0.0373807	0.0385658	0.0376026	0.0374802	0.0364235	0.0389081	0	0	0	0	0	0	0	0	0	0	0	0	0.0363071	0.0381742	0.0359902	0.0413138	0.0400873	0.0407935	0.042216	0.041942	0.0405468	0	0	0	0	0	0	0	0	0	0.047755	0.0486226	0.0470165
NAD+ (SIM)	4	1	0	0	0	0	0	0	0	0.000671011	0	0	0	0	0	0	0	0	0	0	0	0	0	0	0	0.000646499	0.000868026	0	0	0	0	0	0	0	0	0	0	0	0	0	0	0	0	0.000315152	0	0.000385822	0	0	0
NAD+ (SIM)	0	2	0	0.158912	0	0.0190366	0.0879478	0.0788866	0.0783866	0.0779426	0.0833393	0.0845628	0.0832475	0.0806353	0.0799912	0.0823411	0.0639139	0.00686318	0.00821883	0.0793545	0.0796645	0.0802752	0.07065	0.0719423	0.0705954	0	0	0	0.069159	0.0713569	0.0691773	0.0738956	0.0727252	0.0735482	0.0745866	0.0740725	0.0728457	0	0	0	0	0	0	0.0754372	0.0768982	0.0781483	0.0820188	0.0828841	0.0814426
NAD+ (SIM)	1	2	0	0	0	0	0.0299955	0	0	0	0.0977055	0.095521	0.09761	0.106	0.104058	0.103475	0	0.0018117	0	0	0	0	0	0	0	0	0	0	0.111563	0.108011	0.109646	0.115485	0.114862	0.113509	0.115702	0.114277	0.115075	0	0	0	0	0.000596993	0	0	0	0	0.121529	0.120645	0.124724
NAD+ (SIM)	3	2	0	0	0	0	0	0.000311852	9.90441e-05	0.000573373	0	0	0	0	0	0	0	0	0.000686242	0	0	0	0	0	0	0.000666835	0.000278218	0	0	0	0	0	0	0	0	0	0	0.000419813	6.87856e-05	1.3848e-05	4.39317e-05	0.000164742	0	0.000215578	0.000224297	0.000282682	0	0	0
NAD+ (SIM)	1	3	0	0	0	0.0531621	0.0789598	0	0	0	0.127728	0.126203	0.128244	0.141718	0.140109	0.139526	0.00168405	0.00462833	0.00440035	0	0	0	0.00806824	0.00709356	0.00777677	0	0	0	0.124236	0.121477	0.123336	0.129329	0.127348	0.12815	0.128122	0.130756	0.131014	0.0022618	0.00288497	0.00250752	0.00151315	0.00387968	0.00404342	0	0	0	0.163181	0.164935	0.163421
NAD+ (SIM)	2	3	0	0	0	0.0467887	0	0	0	0.000102755	0	0	0	0	0	0	0	0.000633411	0.000603043	0	0	0	0	0	0	0	0.000226409	0	0	0	0	0	0	0	0.00572913	0.00407243	0.00431872	0	8.18373e-05	0.00042278	0.000727912	0	0	0	0	0	0	0	0
NAD+ (SIM)	4	3	0.339816	0.178594	0	0.0374495	0	0	0	1.66416e-05	0	0	0	0	0	0	0	0	0	0	0	0	0	0	0	0.000617729	0.000829086	0.00259446	0	0	0	0	0	0	0	0	0	0.000124511	0.000178176	0	0	0	0	4.10214e-05	0	2.42048e-05	0	0	0
NAD+ (SIM)	0	4	0	0.186765	0.143784	0.0537948	0.138124	0	0	0	0.142023	0.140419	0.142706	0.157624	0.156104	0.15536	0	0	0	0	0	0	0.00939741	0.00824595	0.00860519	0	0	0	0.131226	0.129577	0.132923	0.13672	0.136016	0.136683	0.133334	0.135812	0.136117	0.00225159	0	0	0.00361849	0.00196201	0.00404322	0	0	0	0.181725	0.183705	0.181953
NAD+ (SIM)	1	4	0	0	0	0	0	0	0	0	0.0295844	0.0313717	0.0308946	0.0344816	0.0368685	0.036377	0.00101991	0.00149066	0.000883504	0	0	0	0.00103578	0.00135906	0.000794595	0.000485507	0	0.000466021	0.0026675	0.00339803	0.00099153	0	0.00227454	0.00081973	0.00157577	0	0.00026991	0	0.000284369	0.000891331	0.000169024	0	0	0	0	0	0.0452005	0.0442764	0.0434567
NAD+ (SIM)	2	4	0	0	0	0.0469908	0	0	0	0	0	0	0	0	0	0	0	0	0	0	0	0	0	0	0	0	0	0	0	0	0	0	0	0	0	0	0	0	0	0	0	0	0	0	0	0	0	0	0
NAD+ (SIM)	3	4	0.329722	0.172632	0.158413	0.0274602	0.0687211	0	0	0	0	0	0	0	0	0	0	0	0	0	0	0	0	0	0	0	0.000782549	0.00096566	0	0	0	0	0	0	0	0	0	0	0	0	0	0	0	3.63826e-05	0	0	0	0	0
NAD+ (SIM)	4	4	0	0	0	0	0	0	0	0	0	0	0	0	0	0	0	0	6.72198e-05	0	0	0	0	0	0	0	0	0	0	0	0	0	0	0	0	0	0	0	0	0	0	0	0	0	0	0	0	0	0
NAD+ (SIM)	2	5	0	0	0.162621	0	0.0701234	0	0	0	0.000184924	0.00018618	0	0.000423003	0.00044862	0.000229144	0	0	0	0	0	0	0	0	0	0	0.000804669	0.0010014	0	0	0	0	0	0	0	0	0	0	0	0	0	0	0	1.53372e-06	0	0	4.33075e-05	0	0
NAD+ (SIM)	3	5	0	0	0	0	0	4.83462e-05	4.99507e-05	0	1.0464e-05	0	0	0	0	0.000128153	0	0	6.96369e-05	0	0	0	0	0	0	0	0	0	0	0	0	0	0	0	0	0	0	0.000174977	0.000133614	0	0	0	0.000352193	0	0	0	0	0	0
NAD+ (SIM)	9	7	0	0	0	0	0.124074	0.000247416	0.000247148	0.000139178	6.44384e-05	7.53104e-05	6.08207e-05	2.01468e-05	2.09797e-05	3.00829e-05	0.00019762	0.000114191	0	0.000225355	0.000209132	0.000191158	0.000142278	0.000155201	5.17644e-05	0	0	0.000595778	0	9.49379e-05	9.74007e-05	7.60304e-05	0	0.000145001	0.0001021	0	0.000109809	0.000183545	0	0.000336752	0	0	0	0.000179439	0.000138846	0.000237256	3.13721e-05	0	5.44389e-05
NADH (SIM)	0	0		0	0	0	0	0.0284725	0.0245064	0.0266666	0.0173568	0.00691699	0.0082698	0.0240953	0.0205702	0.0199787	0.0123481	0.0147293	0.014243	0.0179312	0.0140949	0.0158699	0.0561133	0.0878001	0.0776427	0.00342152	0.0017411	0	0.00638621	0.013048	0.0116978	0.00901681	0.00585119	0.00526234	0.00394383	0.004117	0.00454034	0.00171706	0.00298194	0.00394305	0.0759897	0.0829593	0.0929876	0.018898	0.0127507	0.0131237	0.0258983	0.0224928	0.0223689
NADH (SIM)	1	0		1	0	0	0.277838	0.0471714	0.0329382	0.0301608	0.0139584	0.0123274	0.00698176	0.00447918	0.0134561	0.00730514	0.0179105	0.0176974	0.0192413	0.0233942	0.0326183	0.0182375	0.0590327	0.05098	0.0482808	0	7.50795e-05	0	0.00200141	0.00142516	0.00171411	0.00224599	0.000665782	0.00216499	0.000218353	0.00105421	0.0024276	0.0042576	0.00191375	0.000579023	0.00696108	0	0	0.0242623	0.0264061	0.0216353	0.0196362	0.0191809	0.0156095
NADH (SIM)	2	0		0	0	0	0	0.0285048	0.0280069	0.0317913	0	0.00321149	0.00310146	0	0	0.00207687	0.00764948	0.0107943	0.00549304	0.00678293	0.00462998	0.00867946	0	0.00433461	0.00446508	0.0618332	0.0295404	0.00900474	0.00769473	0.00743087	0.0052046	0.00250469	0.00342007	0.00370463	0.00489731	0.00248547	0.00426597	0.00586451	0.00642393	0.00835005	0.0343776	0.073012	0.052579	0.0183035	0.0173632	0.0177199	0	0	0
NADH (SIM)	3	0		0	0	0	0	0.0122683	0.0123408	0.00494338	0	0	0	0	0	0	0	0	0	0	0	0	0	0	0	0	0	0	0	0	0	0	0	0	0	0	0	0	0	0.000249521	0	0	0	0.0076048	0.0110658	0.00752537	0	0	0
NADH (SIM)	4	0		0	0	0	0	0.00796596	0.0145519	0.0151078	0	0	0	0	0	0	0	0	0	0.000417841	0	0	0	0	0	0	0.00822755	0.0256257	0	0	0	0	0	0	0	0	0	0	0	0	0	0	0	0.0166565	0.0101045	0.0148189	0	0	0
NADH (SIM)	5	0		0	0	0	0	0	0	0.00633824	0	0	0	0	0	0	0	3.55825e-05	0	0.00168077	0.00341671	0.000614936	0	0	0	0	0	0	0	0	0	0	0	0	0	0	2.68955e-05	0.00422882	0.00463597	0	0	0	0	0.0128288	0.00856142	0.0099653	0	0	0
NADH (SIM)	6	0		0	0	0	0	0.00766443	0.0075736	0.0122371	0	0	0	0	0	0	0.0112076	0.0112572	0.0125576	0.0127621	0.00239936	0.0129214	0.00469059	0.00467235	0.00527471	0.00273331	0	0	0.0108726	0.00925482	0.0158546	0.0121962	0.0168386	0.0059313	0.0086933	0.00914094	0.00735286	0.00449134	0.00674773	0.00337947	0.00487655	0.00539608	0.00536603	0.013684	0.0112413	0.0110803	0	0	0
NADH (SIM)	7	0		0	0.198697	0	0	0.0438158	0.0269896	0.0405854	0.0676927	0.0633392	0.069807	0.0356092	0.0385267	0.0415175	0.031972	0.0356672	0.0363604	0.0240869	0.0237424	0.0271174	0.0190673	0.0183129	0.0175132	0.00835229	0.000187716	0	0.0371377	0.0387818	0.0377753	0.0232578	0.0208697	0.0220603	0.0196487	0.0203756	0.0229669	0.0268295	0.0170447	0.0265738	0.00275787	0.0165518	0.00337451	0.0144452	0.0301395	0.0335783	0.0630929	0.0579088	0.0595278
NADH (SIM)	8	0		0	0	0	0	0	0.00709525	0.00518695	0.0210676	0.0229857	0.0107505	0.00276428	0.0117689	0.010173	0.0102466	0.00043254	0.000225292	0.00167461	0	0	0	0	0	0.0173405	0	0	0	0.00340719	0.00342193	0.00195927	0	0.00114637	0	0	0	0.00244102	0.00835071	0.0159551	0.0110352	0.00576306	0.0141665	0.00228004	0	0	0.0131005	0.0107691	0.0105135
NADH (SIM)	9	0		0	0	0	0	0	0	0	0	0	0	0	0	0	0.000797524	0	0.00446265	0	0.00610015	0.00345187	0	0.000705008	0	0	0	0	0	0	0	0	0	0	0.0019654	0	0	0	0	0	0	0	0	0.00905846	0.0079798	0.000579658	0	0	0
NADH (SIM)	10	0		0	0	0	0	0.0184303	0.0286203	0.0246072	0	0.007069	0	0.00698304	0.00575495	0.0119388	0.0073887	0.00476663	0.00704467	0.0143137	0.0117214	0.0152861	0.00332187	0.000430395	0.00355744	0.0272442	0.160544	0.214558	0	0.00260969	0	0	0	0	0	0	0	0	0.015791	0.0083112	0	0.0356852	0	0.0131214	0.0117081	0.00599771	0.00742238	0.00843936	0.000877762
NADH (SIM)	11	0		0	0	0	0	0.00607152	0	0.0112815	0.00665893	0.014653	0.0147995	0.0133128	0.0142181	0	0	0.002381	0	0.0102147	0.00888451	0.00928969	0.00545218	0.00501379	0.00472555	0.000295121	0.0231316	0.0323478	0	0	0	0	0	0	0.000239892	0	0	0	0	0.00610448	0	0.00703236	0	0.00230658	0	0.00708403	0.0156494	0.000447084	0.0155751
NADH (SIM)	12	0		0	0	0.200274	0	0.0178474	0.0219231	0.00869755	0.0411451	0.0353831	0.0425543	0.0300491	0.0312893	0.0303314	0.0388763	0.0392745	0.0388295	0.0324986	0.0342217	0.03572	0.0413688	0.0370831	0.0364896	0	0	0.0108423	0	0	0	0	0	0	0	0.00213505	0.00412878	0.014531	0.0121216	0.0109068	0.00181711	0.00232333	0.0112069	0.00828448	0.00936364	0.0154433	0.0305418	0.0309988	0.03666
NADH (SIM)	13	0		0	0	0	0	0.00497807	0.00386973	0.0072873	0	0.0446297	0.0048602	0.0397188	0.0379536	0.057236	0.0117537	0.000286461	0.0143428	0.0032056	0.00522688	0.0203897	0.0064499	0.00797449	0.0123031	0.00547395	0	0	0.00185677	0.00384726	0.0109159	0.00119692	0.000528785	0.00385453	0.00891026	0.00887237	6.1335e-05	0.0209897	0.0166567	0.0122118	0.0473159	0.0328147	0.0396775	0.00470638	0.0135836	0.00852273	0.0423683	0.0348513	0
NADH (SIM)	0	1		0	0	0	0.299419	0.0547319	0.0393359	0.0370125	0.00916774	0.0100316	0.0108525	0.0204142	0.013789	0.0194832	0.0151859	0.0139055	0.0125673	0.0412252	0.0363247	0.0392039	0.0723703	0.0701913	0.0653493	0	0.0211093	0.0421398	0.00133643	0.00108269	0.001553	0.0020272	0	0.00147298	0.00076766	0.000220968	0.00184021	0.00268599	0	0.00157501	0.0234021	0.0167243	0.0191669	0.0198189	0.0300126	0.025212	0.0195933	0.0189143	0.0155114
NADH (SIM)	3	1		0	0	0	0	0.00991421	0.0178786	0.0171464	0.000797885	0	0	0	0	0	0	0	0	0.000627933	0	0	0	0	0	0	0	0.0197508	0	0	0	0	0	0	0.00100908	0.000264749	0	0	0	0	0	0	0	0.0193758	0.012991	0.0173047	0	0	0
NADH (SIM)	5	1		0	0	0	0	0.0148258	0.0136977	0.0145895	0	0	0	0	0	0	0	0	0	0	0	0	0	0	0	0.00379189	0.0165068	0.0058152	0.00661717	0.00439971	0.00398015	0.00517361	0.00166582	0.00520446	0.00401625	0.00635486	0.00689065	0.000203817	0.00134407	0.00161658	0.00420245	0	0.00466154	0.0152614	0.0137174	0.0136206	0	0	0
NADH (SIM)	6	1		0	0.202017	0	0	0.0411011	0.0411296	0.0386516	0.0151214	0.00923287	0.0125214	0.0146959	0.0146685	0.0112899	0.0338235	0.0366916	0.0376048	0.0250201	0.023686	0.0274139	0.0194241	0.0183387	0.0178833	0.00758218	0	0	0.0199369	0.0238271	0.0217704	0.0220067	0.0212734	0.0198573	0.0182076	0.0189598	0.0209374	0.0257868	0.0166448	0.0259152	0.00369986	0.0162736	0.00855595	0.0300523	0.0274533	0.0310325	0.00633089	0.00353923	0.0130296
NADH (SIM)	7	1		0	0	0	0	0.0104999	0.0113023	0.0166311	0.0271001	0.0291032	0.027163	0.0226254	0.0224954	0.0229083	0.00881858	0.00611998	0.00800336	0.0158292	0.015906	0.0194181	0.00580244	0.0122257	0.012208	0.0243424	0.00227326	0	0.0369225	0.0446511	0.0351167	0.0263288	0.0267648	0.0264346	0.0261159	0.0237822	0.0270542	0.0233455	0.0279462	0.026569	0.0322682	0.0199921	0.0197124	0.021992	0.0269408	0.0270598	0.0300905	0.0270123	0.0263868
NADH (SIM)	8	1		0	0	0	0	0.0103175	0.00778553	0.0177556	0.0132377	0.0144208	0.0115907	0.0111909	0.0100791	0.0110389	0.00222799	0.00732708	0.00775906	0.0106129	0.0107018	0.010706	0.00242019	0.00450091	0.00218423	0.000171981	0	0	0.0275467	0.0242198	0.0247708	0.0185607	0.017193	0.0176533	0.0106508	0.0207414	0.0190277	0.0139231	0.0158772	0.00953044	0	0.00124819	0	0.0161697	0.0153421	0.0140311	0.0106324	0.0134924	0.0107027
NADH (SIM)	9	1		0	0	0.296716	0	0.0270223	0.0309302	0.0268213	0.0100371	0.0111069	0.0116083	0.0100586	0.0107231	0.00941108	0.0127974	0.0140968	0.0122423	0.0133726	0.0111856	0.014488	0.00382388	0.003385	0.00391012	0.0174641	0.165892	0.220699	0.0175178	0.0202477	0.0169345	0.0152078	0.0148437	0.00869328	0.00798522	0.0135871	0.0163801	0.0101257	0.0135747	0.00684394	0.0104698	0.0251598	0.00396651	0.0204477	0.0176844	0.0165466	0.0110674	0.00878719	0.010142
NADH (SIM)	10	1		0	0	0	0	0.00978851	0.00791086	0.0189254	0.0144904	0.0151581	0.0149181	0.0136231	0.0144985	0.0143173	0.00244747	0.00220336	0.00223465	0.0109813	0.0097433	0.0100646	0.000274926	0	0	0.00347117	0.00136425	0.0250827	0.0229121	0.0248274	0.0207447	0.0182542	0.0190206	0.0161702	0.0174604	0.0195994	0.018282	0.00757287	0.00393714	0.010234	0	0.00736277	0	0.0094531	0.0134293	0.0132714	0.0159722	0.014595	0.015644
NADH (SIM)	11	1		0	0	0.196868	0	0.00707572	0.0198724	0.0133558	0.0324401	0.0324697	0.0339096	0.0275166	0.0284871	0.0289688	0.0374793	0.0362255	0.0373521	0.0283142	0.0310988	0.0343291	0.0380289	0.0333013	0.0335353	0	0.0112871	0.0097297	0.0188608	0.0194499	0.0213329	0.0162465	0.0196303	0.0202221	0.0183686	0.0158583	0.0189797	0.0131636	0.0162843	0.0141775	0.0129882	0	0.0124216	0.00826446	0.0143559	0.0141108	0.0275831	0.026602	0.0284923
NADH (SIM)	12	1		0	0	0	0	0.0195683	0.0158932	0.0110564	0.0579782	0.0575119	0.0621503	0.0512755	0.0505894	0.0510818	0.021508	0.0237973	0.0246402	0.0309326	0.0286283	0.0309373	0.034913	0.0381899	0.0370447	0.0123712	0	0	0.0386741	0.0394597	0.0374063	0.0309642	0.0320839	0.029356	0.0280114	0.0298999	0.0242131	0.0191246	0.033821	0.031929	0.0431406	0.0317905	0.0366946	0.00985958	0.0126143	0.00930809	0.0557389	0.0512432	0.0563783
NADH (SIM)	13	1		0	0	0	0	0	0.00551641	0	0.0469901	0.042907	0.0446856	0.0359404	0.0407629	0.0382372	0.00635714	0.00866541	0.0116468	0.0155373	0.0178772	0.0159295	0.0197801	0.0161025	0.00915796	0.0053411	0.00230529	0	0.0428843	0.0462662	0.0415826	0.0336826	0.0291356	0.0341623	0.0308616	0.0197552	0.0325692	0.00700039	0.0142547	0.0250109	0.0226673	0.00889967	0.017501	0	0.000218782	0	0.0412105	0.0406566	0.0444469
NADH (SIM)	14	1		0	0.201712	0	0	0.00362135	0.00371221	0.00237602	0	0.00408832	0.00673028	0.00425132	0.00499205	0.00503543	0.00363981	0.0031562	0.0100653	0.0128929	0.00760114	0.00857504	0.0054984	0.00178778	0.00406745	0.00634428	0	0	0	0	0.000285982	0.000840797	0	0.000168082	0.00251449	0.00148966	0.00225609	0.00426801	0.00404321	0.00183353	0.00580574	0.00501653	0.0249204	0.00282718	0.000642014	0	0.00400563	0	0
NADH (SIM)	15	1		0	0	0	0.422744	0.00264953	0.00180304	0.00466869	0.00840581	0.00597967	0.00721384	0.00618171	0.0175608	0.00653194	0	0.000925292	0	0.00595758	0.0072929	0.00579077	0.00139472	0.00218631	0.000219387	0.0115016	0.116584	0.190717	0.00426678	0.00150119	0	0.0042319	0	0.00434832	0	0.00532433	0	0.00362951	0.00251354	0.00868003	0.00133556	0.0425235	0	0	0	0	0.00782762	0.00338235	0.00671006
NADH (SIM)	16	1		0	0	0	0	0	0	0.00713694	0.0318035	0.0328863	0.0298766	0.0254413	0.0174098	0.0279379	0.00126427	0.00532066	0.00273616	0.00837859	0.00941008	0.00949668	0.0307139	0.0301593	0.0290177	1.22955e-05	0.00592849	0.00741726	0	0.00505854	0	0.00253147	0	0.00492746	0.0027191	4.6437e-05	0.00489419	0.00243894	0.000335031	0	0	0	0	0.00153334	0	0.00186071	0.030031	0.0283969	0.0289307
NADH (SIM)	18	1		0	0	0	0	0	0	0	0.0290251	0.0306357	0.0366485	0.0293324	0.0303423	0.024467	0	0	0	0.00452962	0.0025596	0	0.0271845	0.0278321	0.0267687	0	0	0	0.00802853	0.0056818	0.00286929	0	0.000715474	0.00519925	0.00340874	0.00325615	0.00345982	0	0	0.00069238	0.00546064	0	0	0	0	0	0.0379053	0.028785	0.0315335
NADH (SIM)	19	1		0	0	0	0	0	0	0	0	0.0060841	0.00871589	0	0	0.00885552	0	0	0	0.000545768	0	0	0	0	0	0	0	0	0.000319243	0.000846434	0	0.000626627	0.000633678	0	0	0	0	0	0	0	0	0	0	0	0	0	0	0	0
NADH (SIM)	2	2		0	0	0	0	0	0	0	0.00125867	0.00060348	0	0	0	0	0	0	0	0	0	0	9.35902e-05	6.10121e-05	0.000838206	0	0	0.00439564	0.0029715	0.00206855	0.00354152	0.0039348	0.0031178	0.00245744	0.00153597	0.00152035	0.00364061	0	0	0	0	0	0	0	0	0	7.44168e-05	0.000258875	0
NADH (SIM)	4	2		0	0	0	0	0.00520502	0.0198208	0.0224644	0	0	0	0	0	0	0.00168604	0.000328805	0.000671727	0.00043104	0	0	0	0.000627645	0.000132513	0.0143495	0.125002	0.10013	0	0.00562235	0	0.00273415	0.000429621	0.00227589	0.00183116	0.000663184	0	0.00424414	0.00697302	0.0111162	0.00455323	0.0391052	0	0.00292993	0.00158935	0.00143212	0	0.000191418	0
NADH (SIM)	5	2		0	0	0	0	0	0.00933897	0.00323461	0.00375693	0.00324705	0	0	0.00363083	0.00167621	0	0	0	0	0	0	0.000141517	0.00031476	0	0	0	0	0	0.00368824	0	0	0	0	0	0	0	0	0	0	0.00579257	0	0.00438822	0.00990864	0	0.00553736	0	0	0
NADH (SIM)	6	2		0	0	0	0	0.0427501	0.0326659	0.035702	0.0197977	0.0103077	0.0319513	0.0180607	0.0161475	0.0157312	0.0157159	0.0212355	0.019616	0.0136354	0.0209134	0.0249913	0.0164746	0.0157486	0.0155806	0.0208811	0.00180822	0	0.0426468	0.0506348	0.0412641	0.0312454	0.0314621	0.0310628	0.0290448	0.028211	0.0320659	0.0288354	0.0165058	0.0317595	0.0094423	0.0166163	0.00626955	0.0265498	0.0332366	0.0329301	0.0215973	0.0201446	0.0203143
NADH (SIM)	7	2		0	0	0	0	0.0167935	0.015164	0.0169093	0.0152661	0.0185865	0.0115186	0.0125803	0.0119685	0.0129719	0.00386214	0.00602492	0.00785162	0.0122553	0.00482922	0.0110031	0.00440346	0.00422525	0.00183923	0	0	0.0101299	0.0272301	0.023702	0.0245819	0.0184949	0.0171231	0.0167882	0.0197267	0.0204364	0.0190082	0.0135382	0.0187199	0.00874163	0	0.00362285	0	0.0164481	0.0150825	0.0135097	0.0128386	0.015393	0.0123759
NADH (SIM)	8	2		0	0	0.306142	0	0.00156492	0.0187691	0.0173834	0.0110361	0.00570205	0.0126235	0.00529617	0.00561612	0.00445919	0.00887219	0.0145353	0.00813794	0.00219406	0.00243039	0.00506564	0	0.000393967	0	0.00828021	0.00948067	0.00862197	0.0181809	0.0211866	0.0176064	0.0158862	0.0155901	0.0146757	0.0125091	0.0142153	0.0170603	0.0103436	0	0.0111089	0.011146	0.00562095	0.00441928	0.0209412	0.0183658	0.0171966	0.00493402	0.00106479	0.00737537
NADH (SIM)	9	2		0	0	0	0	0.0212623	0.00904792	0.0123767	0.00837328	0.00646072	0.0110009	0.00623726	0.0115484	0.0111935	0.00452962	0	1.80742e-06	0	0	0	0	0	0	0.032267	0.000981237	0	0.0236912	0.024605	0.0216804	0.0189351	0.0197398	0.0163874	0.0178987	0.0202303	0.0190999	0.00830082	0.00732331	0.00564108	0	0	0	0.00961568	0.0142325	0.0109901	0.00574959	0.00929911	0.00947056
NADH (SIM)	10	2		0	0	0	0	0.006649	0.00145375	0	0	0.000463007	0	0	0.00105928	0	0	0	0	0	0	0	0	0	0	0	0.0129552	0	0.0204906	0.0209433	0.023026	0.0175569	0.0210252	0.0214129	0.0195978	0.0170966	0.0199744	0	0.0062274	0.00708613	0.00706458	0.00244784	0.00570026	0.0148376	0.000196955	0.000458361	0	0	0.00450222
NADH (SIM)	11	2		0	0	0	0	0.0192768	0.0045082	0.0199098	0.0643226	0.0648411	0.0691711	0.0565757	0.0570752	0.0570126	0.0259104	0.0288438	0.0295334	0.035116	0.0220456	0.0234664	0.0399949	0.0427979	0.0409669	0.00439806	4.27209e-05	0	0.0408128	0.0414136	0.0389233	0.0323427	0.033178	0.0309014	0.0292807	0.0290899	0.0252291	0.0428732	0.0353913	0.0155915	0.0179315	0.0102387	0.00574274	0.00206095	0.00301178	0.0166568	0.0616205	0.0570113	0.0627852
NADH (SIM)	12	2		0	0	0	0	0.00208579	0.00678759	0.00547785	0.0431373	0.040789	0.0411283	0.0341973	0.0385786	0.0367298	0.0109593	0	0.0103998	0.0152889	0.0186631	0.0162952	0.018315	0.0141738	0.0141466	0.025648	0.00767586	0	0.0398509	0.0434658	0.0392052	0.0313666	0.0259151	0.0324278	0.0288352	0.0296778	0.0310989	0.0185553	0.0202277	0.0259379	0.0256087	0.0107212	0.022964	0.00406236	0.00353488	0	0.0394623	0.0385596	0.0403328
NADH (SIM)	13	2		0	0.20446	0	0	0	0	0	0.0139993	0.0157411	0.0161724	0.0146795	0.0143302	0.0126939	0.00103589	0.0143091	0.00850036	0.0065042	0.00643832	0.00692358	0.00962766	0.00883718	0.0108532	0.000521583	0	0	0.0163082	0.0160114	0.0133943	0.0141351	0.017238	0.0125132	0.00771225	0.0127661	0.00799138	0.00307975	0.0150888	0.0059717	0.00515607	0	0.00880343	0.000632709	0.00655944	0.00667002	0.0140275	0.0139395	0.0157162
NADH (SIM)	14	2		0	0	0	0	0	0.000370972	0.00312658	0.0192093	0.0161419	0.020194	0.0167891	0.0169506	0.0173776	0	0.000534365	0	0.00991843	0.00824228	0.0129382	0.00664459	0.00710394	0.0059314	0.00510013	0.0764769	0.0170147	0.00945047	0.00867209	0.0177073	0.00852064	0.00934621	0.00994768	0.00924807	0.0098837	0.0101488	0.00918977	0.00711661	0.00801536	0.00503236	0.0255196	0	0.0128632	0	0	0.0164403	0.0168712	0.0177894
NADH (SIM)	15	2		0	0	0	0	0	0	0	0.0210278	0.0328178	0.0203156	0.0252012	0.0241115	0.0276565	0.000726927	1.58494e-05	0.00248669	0.00225719	0.00249992	0.00274308	0.00265511	0	0.00217003	0.000456965	0	0	0.0114063	0.0120107	0.00993266	0.0112224	0.0112916	0.0117931	0.00723058	0.0106419	0.0104879	0.00202606	0.00618539	0.00232581	0.0022404	0	0	0	0.00402502	0.00499093	0.030089	0.0280006	0.0286931
NADH (SIM)	1	3		0	0	0	0	0	0	0	0.0113813	0.00721085	0.00769126	0.0229066	0.0189542	0.0211071	0	0	0	0	0	0	0.000140089	0	8.86893e-06	0	0.000479791	0.000702472	0.00450154	0.00485379	0.00604487	0.00400032	0.003167	0.00394223	0.000300107	0.00115386	0.00370424	0	0	0	0	0	0	0	0	0	0.0337877	0.036016	0.0298238
NADH (SIM)	5	3		0	0	0	0	0.0460012	0.0122757	0.0171372	0.00177235	0	0	0.0020391	0	0	0.00725472	0.0227593	0.00622453	0.00212425	0	0	0.0117535	0.0039475	0.00362595	0	0	0	0	0	0	0	0.00259888	0	0.00241729	0	0	0	0	0	0	0	0	0	0	0.00679969	0	0.00131934	0.00158466
NADH (SIM)	6	3		0	0	0	0	0	0.00600616	0	0	0	0	0	0	0.00279633	0	0.00088563	0.00549946	0.000526862	0	0	0.00288268	0	0	0.00146006	0.00376287	0.00696589	0.00674216	0.00349876	0.00254556	0.00662199	0.00604498	0.00639388	0.0168709	0.00800061	0.00514359	0	0	0	0	0.0025284	0	0	0	0	0.00118157	0	0.00366514
NADH (SIM)	7	3		0	0	0	0	0	0	0	0	0	0	0	0	0	0	0	0.00435366	0	0.000592171	0	0	0	0	0	0	0.00112179	0.00279595	0.00392345	0	0.000332937	0.000404767	0.003955	0.00147476	0.00571325	0	0	0	0.00580272	0.00309465	0	0.00509737	0	0.00239306	0.00564565	0.00039202	0	0
NADH (SIM)	9	3		0	0	0	0	0.00433695	0.0168237	0.0100674	0	0	0.00163057	0	0	0	0	0	0	0	0	0	0	0	0	0	0	0	0.00245375	0.0183202	0.00148488	0.00111512	0.00310452	0.00239095	0	0.00224211	0	0.00222804	0.000216111	0.00234636	0	0	0	0.0163617	0.0114623	0.00875196	0.000376574	0	0
NADH (SIM)	10	3		0	0.193115	0	0	0.0122738	0.00941492	0.0145556	0	0	0	0	0	0	0	0.00108353	0.00439183	0	0.00117832	0	0	0.012033	0	0	0.00786695	0	0	0	0	0.000469204	0	0.00395777	0	0	0	0.0132278	0.00281465	0	0	0	0.00422563	0.0182691	0.0143783	0.0158353	0	0	0
NADH (SIM)	11	3		0	0	0	0	0.0124232	0.00617012	0.00522698	0.0128091	0	0	0.00196812	0	0.00460274	0.00114088	0	0	0.00368268	0.00453145	0.00281005	0.0106818	0.00499952	0.00417939	0.0166068	0.0017372	0	0.00266373	0.00852442	0.0107396	0.00638372	0.00501829	0.00167145	0.00254707	0.0154377	0.00871258	0.0155789	0.0047477	0.0104234	0.00431766	0.00515877	0	0.0113619	0.0207167	0.0115965	0	0	0
NADH (SIM)	12	3		0	0	0	0	0	0	0	0.0192187	0.0118436	0.0225117	0.0104831	0.0209932	0.0185159	0.018764	0.0192269	0.0183638	0.00771276	0	0.0155322	0.005009	0.00394721	0.00560763	0	0.00251687	0.000156172	0.0115575	0.0128347	0.00763392	0.00848933	0.0186117	0.000205455	0.0190327	0.00626684	0.00687204	0.00936205	0.00927822	0	0	0	0.00562669	0	0.00163178	0.00185656	0.0100076	0.0191006	0.0212736
NADH (SIM)	13	3		0	0	0	0	0	0.000181832	0	0.0220795	0.0136287	0.0229433	0.012027	0.00322243	0.0117535	0.0336804	0.0360511	0.0238673	0.0128099	0.0149977	0.0121735	0.013379	0.0141106	0.0128562	0.0314289	0	0	0.0114298	0.00942654	0.0184721	0.00915543	0.0183862	0.0201867	0.00821503	0.0127983	0.013411	0.00785016	0.00702593	0.0113192	0.0308048	0.0547639	0.0385417	0.0118059	0	0.014792	0.0215851	0.0212258	0.0217985
NADH (SIM)	17	3		0	0	0	0	0	0	0	0.0270511	0.0238326	0.00866232	0.0228977	0.023122	0.00652728	0.00257777	0	0	0.000614681	0.0156269	0.0132119	0.0257128	0.0230839	0.0254993	0.00231484	0.000277236	0	0.00281178	0	0	0	0	0	0.00537778	0	0	0.000625193	0	0	0	0	0	0	0	0	0.0174089	0.0234101	0.0177411
NADH (SIM)	10	4		0	0	0	0	0.0245422	0.0171252	0.0208598	0	0	0	0	0	0	3.83549e-05	0	0	0.00298566	0	0.000890299	0	0	0	0.00554445	0	0	0	0.00402703	0.00159442	0.00370438	0.00222473	0.0023455	0.00204663	0.00533445	0.00589907	0	0.000418034	0.00475383	0.00456183	0.00244234	0	0.0243476	0.0229751	0.0237952	0	0	0
NADH (SIM)	11	4		0	0	0	0	0	0	0	0	0	0	0	7.45695e-05	0	0.0206875	0.010011	0.0123291	0.00556733	0.0089392	0.00529804	0.000503894	0.00158996	0.00234428	0	0	0.000178166	0.00872716	0	0.00493786	0.00624033	0.00495703	0.00456483	0.0088229	0	0.00917682	0.00171081	0	0.00279946	0	0	0	0.00615369	0.010338	0.00535333	0	0	0
NADH (SIM)	12	4		0	0	0	0	0.0105445	0.00502671	0.00412535	0	0.000815412	0.00126072	0.00392311	0.00438367	0.000263519	0.0308425	0.0349078	0.0326118	0.0126916	0.0223165	0.0198918	0.00791868	0.0143568	0.0127406	0.041834	0	0	0.00761327	0	0.00859825	0.00831263	0.0171922	0.0175244	0.00990589	0.0101788	0.0103728	0.00354687	0.0133143	0.0281173	0.0486887	0.0397359	0.0337512	0.0403465	0.0331345	0.0330792	0	0	0
NADH (SIM)	13	4		0	0	0	0	0.00463544	0	0	0	0.00119131	0	0.00622991	0.000859043	0.00442387	0	0.00578456	0.00686112	0.0161037	0.0148885	0.0169605	0.00242676	0	0.00555473	0	0.0143145	0	0.0118441	0.0162083	0.0154292	0.0170277	0.00152711	0.00329134	0.0120533	0.014581	0.0164702	0.0267575	0.000615761	0	0.0167307	0	0	0.00432893	0.0364766	0.0205998	0.000865026	0	0
NADH (SIM)	14	4		0	0	0	0	0.0045524	0.00511088	0.00828764	0	0	0	0.000903928	0.00333433	0	0.0113819	0.0108347	0.0161495	0.0174214	0.0177765	0.0137772	0.00123169	0	0.000438389	0.0122683	0	0	0.00410575	0	0.00196054	0	0.00452531	0	0	0	0.000959527	0.00430224	0.0213567	0.0139376	0.00226097	0.00154136	0.00584726	0.0172691	0.016283	0.0318406	0	0	0.000934439
NADH (SIM)	16	4		0	0	0	0	0.00340119	0.00347192	0.000748242	0.0145646	0.0046681	0.00189077	0.00783931	0.00348052	0.00582399	0	0.00267451	0.0023994	0.0147536	0.0112821	0.0200539	0.00817821	0.00590439	0.0171796	0.0016105	0	0	0	0	0.00258682	0.0125171	0.0113361	0.011651	0.0130381	0.00959678	0	0	0	0	0	0	0	0.000654366	0	0	0.0069137	0.0122849	0.0055237
NADH (SIM)	17	4		0	0	0	0	0.0134904	0.0123037	0.013547	0.0173547	0.016252	0.0180439	0.0244902	0.0250455	0.0223339	0.0650753	0.0648169	0.0632579	0.0447268	0.0460389	0.0467132	0.0472976	0.0467167	0.0452477	0	0	0	0	0	0	0	0	0	0	0.00943286	0	0.00110141	0.0042106	0.0188745	0.0285236	0.00476093	0.0125648	0.0232587	0.0324215	0.0214349	0.0068824	0.0150287	0.0158509
NADH (SIM)	19	4		0	0	0	0	0	0	0	0.00703722	0	0.00697974	0	0	0	0.00454303	0	0	0	0	0	0	0	0	0	0	0	0	0.00792056	0.00864455	0	0	0.0111438	0.00829763	0.00533848	0	0.00777231	0	0.00702093	0	0.00176785	0	0	0	0	0	0.00531916	0
NADH (SIM)	20	4		0	0	0	0	0	0	0	0	0	0	0	0	0	0.00134944	0	0	0	0	0	0	0	0	0	0	0.000330168	0	0	0	0	0	0	0	0	0	0	0.00393759	0	0	0	0	0	0	0	0	0	0
NADH (SIM)	11	5		0	0	0	0	0.0329355	0.0352038	0.0334165	0	0	0	0	0.00158748	0	0.0184946	0.0361693	0.00369172	0.0138056	0.0262084	0.0236774	0.00397446	0	0	0.0153023	0	0	0.00664508	0	0.00982546	0.00898431	0.0155239	0.00850285	0.0104735	0.00822946	0.0115592	0.0209997	0.0165792	0.0246698	0.0357961	0	0	0.0378343	0.0367128	0.0335526	0	0	0
NADH (SIM)	12	5		0	0	0	0	0.00571661	0.0256203	0.0186319	0.000780635	0.000448334	0	0.00463242	0.00450931	0.00468256	0.0228127	0.0200819	0.0221898	0.0185033	0.0167205	0.0184223	0.00631983	0.00461173	0.00664208	0.0255944	0.0342323	0	0.0223305	0.0152119	0.015481	0.0252209	0.0196312	0.0227903	0.0237044	0.0213908	0.0233616	0.0344407	0.0179042	0.0133011	0.0136006	0.024803	0.0507555	0.036597	0.0337383	0.0398704	0.00238311	0.000932436	0.00118932
NADH (SIM)	13	5		0	0	0	0	0.0352931	0.0326174	0.0330373	0	0	0	0.00310037	0.00311222	0.000660734	0.0157131	0.0153458	0.0089733	0.00997563	0.0178622	0.0138777	0	0	0	0.0557617	0.0117282	0	0.0232795	0.00449174	0.0151871	0.0230493	0.0264912	0.0239113	0.0264849	0.0281245	0.0269233	0.0277282	0.0340055	0.0297068	0	0.0162994	0.00300763	0.0308447	0.0305513	0.0300953	0	0	0
NADH (SIM)	16	5		0	0	0	0	0.00344959	0.0276721	0.01661	0.00746109	0.00602981	0.0148768	0.0111067	0.0098684	0.00638465	0.0562097	0.0568434	0.056317	0.0374372	0.039125	0.042513	0.0409683	0.0408669	0.0397675	0	0	0	0.0254625	0.00343681	0.0213856	0.0279139	0.0118401	0.0278736	0.0302168	0.0295175	0.0297093	0.0347229	0.0220204	0.0184089	0.0270267	0	0.0182184	0.0293047	0.0280971	0.0296416	0.00421823	0.00693401	0.00691319
NADH (SIM)	17	5		0	0	0	0	0.0101667	0.0082441	0.00477828	0.0262588	0.021793	0.0235094	0.03066	0.0359357	0.0267922	0.0526673	0.0478807	0.0418665	0.042692	0.0413136	0.0376994	0.0395336	0.036315	0.0365939	0	0.0128228	0	0.0328039	0.0128137	0.0310955	0.037534	0.039612	0.0366695	0.0445097	0.0404139	0.0407579	0.0432414	0.00343217	0.0079714	0.075871	0.0816949	0.0982086	0.0304433	0.0282062	0.0350149	0.0188733	0.0193552	0.0210031
NADH (SIM)	18	5		0	0	0	0	0.00988383	0.00789923	0.00397287	0.0148639	0.0228199	0.023444	0.0276344	0.00835068	0.0290384	0.0126148	0.0249102	0.0262693	0.0291342	0.0288955	0.0285275	0.0222439	0.0215385	0.0242541	0	0	0	0.0179294	0.0196442	0.0211524	0.0242943	0.0264163	0.0175129	0.0199124	0.0137153	0.0217601	0.0209884	0.0222074	0.0222728	0	0	0	0.0140851	0.0129579	0.00755308	0.00647996	0.0235638	0.0166488
NADH (SIM)	20	5		0	0	0	0	0.00397856	0.000315077	0.00522942	0.00867881	0.00345985	0.0126529	0.0147422	0.0100057	0.0148146	0.0170692	0.00495373	0.0113325	0.0177082	0.0177523	0.0191024	0.00876693	0.0124111	0.00921274	0	0	0	0	0	0	0	0	0	0	0	0	0.00803285	0	0	0	0.00305858	0.000835488	0.00323666	0.0105993	0.00410801	0	0	0
NADH (SIM)	21	5		0	0	0	0	0.00805448	0.00957466	0.00796009	0.0286948	0.0290209	0.0263037	0.0380412	0.0415918	0.0360175	0.0476526	0.0445436	0.0399319	0.0495186	0.048742	0.0493724	0.072859	0.0738126	0.0756729	0	0	0	0	0	0	0	0	0	0	0	0.00894372	0.000972293	0	0.00774477	0.014292	0	0	0.0104318	0.00500926	0.00768422	0.0263221	0.0302253	0.0174863
NADH (SIM)	10	6		0	0	0	0	0.00978952	0.0309236	0.0279661	0	0	0	0	0	0	0.00167297	0	0	0	0	0	0	0	0	0	0	0	0	0.00579119	0	0.00257735	0	0.00358627	0	0.000107135	0	0.0265424	0.020732	0	0.016888	0	0	0	0	0.00442727	0	0	0
NADH (SIM)	11	6		0	0	0	0	0.0493028	0.0433918	0.0429506	0	0.000689679	0	0.000628138	0.00217313	0.0009243	0.0278279	0.0173178	0.0185151	0.00683112	0	0	0.00178254	0.00230416	0	0.119118	0.0385688	0	0.00754574	0.0126148	0.0132258	0.0186092	0.0253836	0.0169286	0.0180433	0.0270427	0.0172954	0.019083	0.0417187	0.0459743	0.0256962	0.0350827	0.0529162	0.0457448	0.0280446	0.0336077	0	0	0.00161466
NADH (SIM)	12	6		0	0	0	0	0.0317979	0.0316286	0.0206596	0	0.000571497	0	0.000671543	0.00075113	0.000686767	0.00295807	0.003265	0.000630478	0	0	0	0	0	0	0.0278587	0.015163	0.00644117	0.0175124	0.0219296	0.0159285	0.0244605	0.0264766	0.0252188	0.0278086	0.0284365	0.0283994	0.00807121	0.0151112	0.0280595	0.0181482	0.0108738	0	0.0188722	0.0322669	0.0149446	0	0.000110593	0
NADH (SIM)	16	6		0	0	0	0	0.0337468	0.0360147	0.032687	0.0298871	0.0157344	0.0193545	0.0228387	0.0252408	0.0327747	0.0592931	0.0565539	0.0504423	0.0507565	0.0494036	0.0318926	0.0466416	0.0431942	0.0437744	0.0878097	0.0128462	0	0.0224598	0.0212248	0.0243944	0.0430522	0.0448294	0.0406908	0.0497265	0.0439911	0.0464987	0.0722728	0.0723513	0.072887	0.0798145	0.0839721	0.10094	0.0347504	0.0324637	0.038762	0.0154183	0.0242746	0.0243513
NADH (SIM)	17	6		0	0	0	0	0.0225177	0.00284197	0.0191385	0.0149747	0.0222009	0.0134797	0.0271922	0.0351884	0.0278351	0.0213663	0.0231678	0.0248937	0.0272965	0.0269131	0.0274918	0.020874	0.0203687	0.0232041	0.0361372	0.0180365	0	0.0395947	0.0372993	0.0380058	0.0400361	0.0409578	0.0447618	0.0479436	0.0427692	0.0388516	0.0346371	0.0599838	0.0311269	0	0.0290321	0.0343955	0.0214725	0.0173446	0.0110819	0.0221029	0.0151136	0.0227603
NADH (SIM)	18	6		0	0	0	0	0.00948713	0.011667	0.0108466	0.0164618	0.0163326	0.0177514	0.0206285	0.0244738	0.021972	0.0178575	0.019348	0.0145288	0.0297516	0.0327816	0.0303637	0.0183914	0.0170399	0.0152266	0.0368005	0.00373536	0	0.027456	0.0186532	0.0256569	0.03252	0.0315508	0.0334032	0.0298237	0.0336727	0.034374	0.0331473	0.035844	0.027453	0.0192544	0.0159576	0.0158959	0.0102865	0.0146239	0.0164647	0.0148466	0.0141344	0.0153466
NADH (SIM)	20	6		0	0	0	0	0.00821741	0.00976307	0.00813861	0.0178589	0.028522	0.0201521	0.0371538	0.0314469	0.021571	0.0224745	0.0059529	0.0287165	0.0504474	0.0497318	0.0119407	0.00249076	0	0.037998	0.00445422	0	0	0.0255933	0.0233924	0.0241945	0.0323594	0.0347689	0.0350069	0.0388494	0.0323364	0.0300088	0.0186513	0	0.0207367	0.0151422	0.00478694	0.0193088	0.0104638	0.0111199	0.00902748	0.0248842	0.027162	0.0247219
NADH (SIM)	15	7		0	0	0	0	0.0299181	0.0375862	0.0281133	0	0.00264251	0	0	0	7.05945e-05	0.0219967	0.00848529	0.0270546	0.00082454	0	0	0.0183559	0.0180182	0.00551872	0.0977664	0.0103519	0	0.00832012	0.0284271	0.0133734	0.0178962	0.0158892	0.0193134	0.00974026	0.0185813	0.0194873	0.0534451	0.0847969	0.0801815	0.0279438	0	0.00856897	0.0162442	0.00811816	0.00740513	0	0	0.000445435
NADH (SIM)	18	7		0	0	0	0	0.00917015	0.0120149	0.00370513	0.00609266	0.0130995	0.00707905	0.00407304	0.00738526	0.00534145	0.00647873	0.0031991	0.0144933	0.00196249	0.00124812	0	0	0	0	0.0258669	0.0104392	0.0291116	0.0258201	0.0214316	0.022706	0.0333372	0.0318032	0.0350422	0.0335652	0.0341202	0.0378751	0.0211723	0.0291976	0.0298946	0.0254545	0.0127786	0.0156264	0.0115256	0.00834452	0.00857228	0.0119882	0.0212113	0.0179762
NADH (SIM)	19	7		0	0	0	0	0.000478644	0	0	0.00720795	0.00177209	0.00134347	0.0100903	0.00395749	0	0.000933861	0	0	0	0	0	0	0	0	0.0167791	0	0.000970653	0.0240133	0.0221504	0.0228281	0.0303886	0.0327559	0.0328575	0.0371703	0.0302503	0.0281219	0.0256647	0.0177944	0.00836246	0.0215499	0.00353704	0.017065	0	0.00303717	0.00331099	0.0154509	0.00404673	0.0162197
NADH (SIM)	20	7		0	0	0	0	0	0	0	0.00185076	0.00758744	0.014654	0.0119222	0	0.0146613	0.00757252	0.0213611	0.00699178	0.000312434	0	0.00044906	0.00420559	0.00903789	0.00279549	0.00669205	0	0	0.0311746	0.0266007	0.0290926	0.0379605	0.0403801	0.0420681	0.0365623	0.0394723	0.0369905	0.0425173	0.0553826	0.0313856	0	0.0150024	0.0333569	0.00135882	0.00104907	0.00269015	0.0150994	0.0280028	0.0267315
NADP+ (SIM)	0	0			0.473505		0	0.4422	0.443401	0.560105	0.365499	0.485225	0.461368	0.348233	0.334238	0.297982	0.756369	0.840375	0.735751	0.360842	0.395871	0.372731	0.823003	0.539771	0.573174	0.758608	0.902785	0.726612	0.620181	0.902166	0.635795	0.639318	0.690924	0.6621	0.676169	0.698317	0.747179	0.797714	0.810575	0.824514	0.883902	0.767066	0.756221	0.448839	0.531257	0.681408	0.389783	0.388307	0.348797
NADP+ (SIM)	1	0			0.526495		0	0.4428	0.43406	0.340761	0.279569	0.359975	0.220104	0.268262	0.262375	0.253024	0.119991	0.110256	0.233301	0.517014	0.544329	0.505716	0	0.338293	0.306933	0.2345	0.0972151	0.27274	0.120336	0	0.0768874	0.119855	0.112734	0.0694849	0.121011	0	0.0204764	0.191607	0.189425	0.164386	0.116098	0.232934	0.243779	0.433968	0.304519	0.123503	0.264867	0.253685	0.197242
NADP+ (SIM)	1	1			0		0	0.115	0.122539	0.0991338	0.0373107	0.0270198	0.059032	0.169836	0.0982786	0.165142	0.12364	0.0493684	0.0309475	0.122144	0.0598	0.121553	0.153651	0.0860594	0.108956	0.00689241	0	0.000647786	0.107029	0.0151864	0.105758	0.112305	0.12306	0.110289	0.12055	0.119105	0.150441	0.0106792	0	0.0110995	0	0	0	0.111283	0.150222	0.190557	0.0341181	0.0649656	0.0481798
NADP+ (SIM)	1	3			0		1	0	0	0	0.317622	0.127779	0.259496	0.213668	0.305109	0.283852	0	0	0	0	0	0	0.0233466	0.0358756	0.0109374	0	0	0	0.152454	0.0826471	0.18156	0.128522	0.0732826	0.158126	0.0822694	0.182578	0.0819046	0	0	0	0	0	0	0.00590966	0.0140018	0.00453147	0.311232	0.293042	0.405782
NADPH (SIM)	0	0						0.229411	0.259817	0.295624	0.211222	0.225069	0.216523	0.198486	0.192478	0.199363	0.512745	0.591881	0.532234	0.306452	0.208158	0.177792	0.420094	0.464554	0.508249	1	0.751146	1	0.590273	0.565057	0.555845	0.480178	0.48302	0.520375	0.532244	0.55312	0.559378	0.916024	0.815876	0.928327	0.662759	0.958192	1	0.382154	0.321174	0.443137	0.192361	0.197454	0.203897
NADPH (SIM)	1	0						0.355316	0.248882	0.232873	0.137038	0.154727	0.143182	0.0952765	0.155853	0.0931462	0.228825	0.151995	0.232598	0.218399	0.27821	0.385314	0.24453	0.129504	0.02239	0	0.248854	0	0.0511474	0.0391283	0.0428952	0.0620865	0.0110559	0.0495045	0.0169928	0	0.0413439	0	0.103549	0	0.206208	0.0418083	0	0.164474	0.447116	0.0510082	0.114562	0.0950443	0.061333
NADPH (SIM)	2	0						0.0121953	0.0462792	0.0282003	0	0	0	0	0.0154231	0	0	0	0	0	0	0.0174512	0.00761183	0.0418153	0.0642447	0	0	0	0	0	0	0	0.0409025	0	0.0419136	0	0	0.027432	0	0	0	0	0	0.0142114	0	0.0782239	0	0	0
NADPH (SIM)	0	1						0.403078	0.442683	0.443303	0.189066	0.21153	0.19755	0.215821	0.131297	0.216282	0.192996	0.252536	0.218503	0.474899	0.513632	0.419443	0.327764	0.357812	0.39264	0	0	0	0	0	0	0.00130364	0.0481284	0	0.0120642	0.01936	0.0335311	0	0.0704286	0.0480002	0.0547769	0	0	0.430655	0.162814	0.427631	0.0512993	0.142832	0.161962
NADPH (SIM)	1	1						0	0	0	0.0496129	0	0.0431145	0.0195679	0.0777583	0.0465814	0	0.00358783	0	0.000249759	0	0	0	0	0	0	0	0	0.0866042	0.101355	0.0833467	0.0923105	0.0754925	0.0679164	0.0400264	0.0969781	0.0755674	0	0.0101468	0	0	0	0	0	0.0688957	0	0.0950405	0.0284629	0.0316387
NADPH (SIM)	0	2						0	0	0	0.0384312	0.0098523	0	0.00913625	0.00796042	0.00871721	0	0	0	0	0	0	0	0	0	0	0	0	0	0	0	0	0.012273	0	0	0	0	0	0	0	0	0	0	0	0	0	0.0033962	0.048354	0.0125238
NADPH (SIM)	1	2						0	0	0	0.0238883	0.0191768	0.00688682	0.0149557	0.052352	0	0	0	0	0	0	0	0	0	0	0	0	0	0.0223292	0.0385386	0.0128894	0.0327871	0.131304	0.15819	0.137092	0.0822529	0.112386	0	0	0	0	0	0	0	0	0	0	0	0.00258412
NADPH (SIM)	0	3						0	0	0	0.148209	0.146875	0.132765	0.157577	0.151486	0.164744	0	0	0	0	0	0	0	0	0	0	0	0	0.0585475	0.0894846	0.154988	0.16863	0.0290279	0.0303154	0	0	0	0	0	0	0.076256	0	0	0	0	0	0.189916	0.190609	0.202996
NADPH (SIM)	1	3						0	0	0	0.108829	0.111181	0.119589	0.14898	0.119983	0.145616	0	0	0	0	0	0	0	0.00631466	0.012476	0	0	0	0.156454	0.124453	0.0470968	0.0603664	0.133327	0.116969	0.102249	0.0479854	0.0912769	0.0195163	0	0.0236726	0	0	0	0.00462215	0	0	0.161001	0.158207	0.185985
NADPH (SIM)	2	3						0	0	0	0.0147721	0.0174906	0	0.0483073	0.050789	0.0471014	0.0183412	0	0	0	0	0	0	0	0	0	0	0	0	0.00952488	0.0184328	0.0133793	0	0	0.0221849	0.0201394	0	0	0	0	0	0	0	0	0	0	0.0588585	0	0.0623127
NADPH (SIM)	0	4						0	0.00233953	0	0.0455623	0.0461617	0.10452	0.0425422	0.0208609	0.0245437	0.0470924	0	0	0	0	0	0	0	0	0	0	0	0.0112891	0.0324588	0.0845058	0.0889587	0.0265374	0.0567296	0.0952332	0.180164	0.0865169	0	0	0	0	0	0	0.00388296	0	0	0.0362303	0.0622591	0.0217067
NADPH (SIM)	1	4						0	0	0	0.0322732	0.0579369	0.0358688	0.0430236	0.015243	0.0486248	0	0	0	0	0	0	0	0	0	0	0	0	0.0233557	0	0	0	0.00893153	0	0	0	0	0.0370277	0	0	0	0	0	0	0	0	0.0973354	0.0767777	0.0523124
NADPH (SIM)	2	4						0	0	0	0.00109622	0	0	0.00632632	0.00851676	0.00527986	0	0	0.0166648	0	0	0	0	0	0	0	0	0	0	0	0	0	0	0	0	0	0	0	0	0	0	0	0	0	0	0	0	0	0.000748072
[truncated: 12 more columns]

## Sheet: Inhibitors 13C Glucose fraction
Compound	Label	Blank1	Blank2	Blank3	Blank4	Blank5	Blank6	CA46_Abexinostat_1	CA46_Abexinostat_2	CA46_Abexinostat_3	CA46_Auronofin_1	CA46_Auronofin_2	CA46_Auronofin_3	CA46_Ctrl_1	CA46_Ctrl_2	CA46_Ctrl_3	CA46_Fludarabine_1	CA46_Fludarabine_2	CA46_Fludarabine_3	CA46_Thioguanine_1	CA46_Thioguanine_2	CA46_Thioguanine_3	CA46_YK-4-279_1	CA46_YK-4-279_2	CA46_YK-4-279_3	LCL_Abexinostat_1	LCL_Abexinostat_2	LCL_Abexinostat_3	LCL_Auronofin_1	LCL_Auronofin_2	LCL_Auronofin_3	LCL_Ctrl_1	LCL_Ctrl_2	LCL_Ctrl_3	LCL_Fludarabine_1	LCL_Fludarabine_2	LCL_Fludarabine_3	LCL_Thioguanine_1	LCL_Thioguanine_2	LCL_Thioguanine_3	LCL_YK-4-279_1	LCL_YK-4-279_2	LCL_YK-4-279_3	SUDHL4_Abexinostat_1	SUDHL4_Abexinostat_2	SUDHL4_Abexinostat_3	SUDHL4_Auronofin_1	SUDHL4_Auronofin_2	SUDHL4_Auronofin_3
GTP	0	0.292251	0.265962	0	0	0.205734	0	0.714263	0.703367	0.787582	0.282769	0.287205	0.318646	0.303648	0.286451	0.276107	0.706588	0.725752	0.744027	0.736702	0.750837	0.747558	0.584874	0.590322	0.580845	0.559064	0.67653	0.588631	0.340393	0.301514	0.304558	0.391957	0.341238	0.388749	0.366947	0.393307	0.410006	0.559722	0.616023	0	0.58736	0.428106	0.687615	0.748942	0.755389	0.774749	0.303705	0.268584	0.276491
GTP	1	0	0	0	0	0	0	0.118901	0.124108	0.0751122	0.311173	0.35395	0.305078	0.310359	0.312387	0.342265	0.113494	0.0954014	0.119591	0.121869	0.0923589	0.0873142	0.154883	0.128584	0.138985	0.182188	0.0911823	0	0.270921	0.34228	0.268561	0.322381	0.249662	0.243378	0.286088	0.223844	0.265518	0.164911	0.0778857	0	0.108558	0.18214	0.105659	0.0790866	0.0855864	0.104749	0.31174	0.368384	0.35243
GTP	2	0	0	0.195601	0.328231	0.19803	0.4284	0.142621	0.13425	0.10041	0.196505	0.203778	0.210038	0.17323	0.222036	0.154016	0.0999521	0.113872	0.114297	0.0887984	0.137941	0.111425	0.130994	0.159891	0.151906	0.15243	0.119691	0.155134	0.217694	0.273794	0.259717	0.232479	0.250199	0.185721	0.191726	0.235377	0.236207	0.182176	0.162754	0	0.173955	0.246098	0.0788107	0.113666	0.11192	0.0680926	0.183663	0.183939	0.173546
GTP	3	0.707749	0.734038	0.804399	0.671769	0.596236	0.5716	0.0242147	0.0382746	0.0368955	0.209553	0.155067	0.166239	0.212764	0.179126	0.227612	0.0799659	0.0649755	0.0220858	0.052631	0.018863	0.0537034	0.129249	0.121203	0.128264	0.106318	0.112597	0.256235	0.170992	0.0824115	0.167164	0.0531831	0.158901	0.182152	0.15524	0.147471	0.0882695	0.0931917	0.143337	1	0.130127	0.143657	0.127916	0.058306	0.0471048	0.0524094	0.200892	0.179093	0.197533
GTP	4	0	0	0	0	0	0	0	0	0	0	0	0	0	0	0	0	0	0	0	0	0	0	0	0	0	0	0	0	0	0	0	0	0	0	0	0	0	0	0	0	0	0	0	0	0	0	0	0
GTP	5	0	0	0	0	0	0	0	0	0	0	0	0	0	0	0	0	0	0	0	0	0	0	0	0	0	0	0	0	0	0	0	0	0	0	0	0	0	0	0	0	0	0	0	0	0	0	0	0
GTP	6	0	0	0	0	0	0	0	0	0	0	0	0	0	0	0	0	0	0	0	0	0	0	0	0	0	0	0	0	0	0	0	0	0	0	0	0	0	0	0	0	0	0	0	0	0	0	0	0
GTP	7	0	0	0	0	0	0	0	0	0	0	0	0	0	0	0	0	0	0	0	0	0	0	0	0	0	0	0	0	0	0	0	0	0	0	0	0	0	0	0	0	0	0	0	0	0	0	0	0
GTP	8	0	0	0	0	0	0	0	0	0	0	0	0	0	0	0	0	0	0	0	0	0	0	0	0	0	0	0	0	0	0	0	0	0	0	0	0	0	0	0	0	0	0	0	0	0	0	0	0
GTP	9	0	0	0	0	0	0	0	0	0	0	0	0	0	0	0	0	0	0	0	0	0	0	0	0	0	0	0	0	0	0	0	0	0	0	0	0	0	0	0	0	0	0	0	0	0	0	0	0
GTP	10	0	0	0	0	0	0	0	0	0	0	0	0	0	0	0	0	0	0	0	0	0	0	0	0	0	0	0	0	0	0	0	0	0	0	0	0	0	0	0	0	0	0	0	0	0	0	0	0
CTP	0	1		1		1	1	0.864912	0.856156	0.844075	0.23886	0.194618	0.212714	0.217024	0.168895	0.191542	1	0.882849	0.912501	0.827884	0.859907	0.81629	0.906408	0.876293	0.830763	0.843695	1	1	0.423224	0.440704	0.417001	0.469901	0.361979	0.425847	0.379053	0.426041	0.453993	0.968397	0.999829	1	1	1	1	0.959642	1	0.914625	0.328224	0.314394	0.317331
CTP	1	0		0		0	0	0.0277159	0.143844	0.155925	0.26441	0.311291	0.242589	0.258321	0.273315	0.262197	0	0.0241317	0	0	0.0776446	0.0820476	0.0558946	0.0463821	0.0787198	0.156305	0	0	0.19286	0.206481	0.232514	0.207348	0.211793	0.196853	0.191523	0.154119	0.137594	0	0.000171113	0	0	0	0	0.0312783	0	0.0774213	0.273502	0.245213	0.275692
CTP	2	0		0		0	0	0.107372	0	0	0.246737	0.184421	0.234075	0.189013	0.22338	0.196494	0	0.0930189	0.0874994	0.116173	0.0249469	0.101662	0.0126975	0.0687006	0.0905169	0	0	0	0.214274	0.134145	0.174791	0.15593	0.147656	0.18926	0.166809	0.199212	0.174518	0.0316027	0	0	0	0	0	0.00907994	0	0.00795355	0.118771	0.152871	0.155119
CTP	3	0		0		0	0	0	0	0	0.0645851	0.122782	0.127361	0.15626	0.149578	0.163125	0	0	0	0	0	0	0.0250003	0.00862469	0	0	0	0	0.0424222	0.105747	0.057483	0.0379582	0.13033	0.0628346	0.123733	0.102098	0.104107	0	0	0	0	0	0	0	0	0	0.153543	0.141793	0.126239
CTP	4	0		0		0	0	0	0	0	0.185409	0.186889	0.183261	0.179382	0.184831	0.186642	0	0	0	0.0559429	0.0375014	0	0	0	0	0	0	0	0.127219	0.112923	0.118212	0.128863	0.148241	0.125206	0.138881	0.118529	0.129789	0	0	0	0	0	0	0	0	0	0.12596	0.145729	0.125619
CTP	5	0		0		0	0	0	0	0	0	0	0	0	0	0	0	0	0	0	0	0	0	0	0	0	0	0	0	0	0	0	0	0	0	0	0	0	0	0	0	0	0	0	0	0	0	0	0
CTP	6	0		0		0	0	0	0	0	0	0	0	0	0	0	0	0	0	0	0	0	0	0	0	0	0	0	0	0	0	0	0	0	0	0	0	0	0	0	0	0	0	0	0	0	0	0	0
CTP	7	0		0		0	0	0	0	0	0	0	0	0	0	0	0	0	0	0	0	0	0	0	0	0	0	0	0	0	0	0	0	0	0	0	0	0	0	0	0	0	0	0	0	0	0	0	0
CTP	8	0		0		0	0	0	0	0	0	0	0	0	0	0	0	0	0	0	0	0	0	0	0	0	0	0	0	0	0	0	0	0	0	0	0	0	0	0	0	0	0	0	0	0	0	0	0
CTP	9	0		0		0	0	0	0	0	0	0	0	0	0	0	0	0	0	0	0	0	0	0	0	0	0	0	0	0	0	0	0	0	0	0	0	0	0	0	0	0	0	0	0	0	0	0	0
UTP	0	0.0326769	0.0334802	0.0295674	0.0249918	0.0441659	0.0420007	0.330436	0.434418	0.336857	0.0622009	0.0725379	0.0643967	0.0666911	0.0540954	0.0577087	0.321318	0.290162	0.268634	0.292408	0.338055	0.316158	0.331809	0.338599	0.339391	0.347444	0.397151	0.247276	0.19004	0.198939	0.180591	0.182072	0.171319	0.181571	0.190902	0.188218	0.181551	0.598322	0.553399	0.036595	0.334068	0.270186	0.347868	0.455301	0.474936	0.472819	0.0851947	0.0732467	0.0837948
[truncated: 978 more rows]
[truncated: 12 more columns]

## Sheet: DLBCL tumor normal metabolites
label	metaGroupId	groupId	goodPeakCount	medMz	medRt	maxQuality	note	compound	compoundId	expectedRtDiff	ppmDiff	parent	Blank1	Blank2	Blank3	Lymph-Normal_1	Lymph-Normal_2	Lymph-Normal_3	Lymph-Normal_4	Lymph-Tumor_1	Lymph-Tumor_2	Lymph-Tumor_3	Lymph-Tumor_4	Lymph-Tumor_5	Lymph-Tumor_6	Lymph-Tumor_7	Lymph-Tumor_8	Lymph-Tumor_9	Lymph-Tumor_10
[truncated: 30 more rows]

[truncated: 1 more sheets: Cell lines metabolites pools]
